# Supplementary material for: Community and single cell analyses reveal complex predatory interactions between bacteria in high diversity systems
Source: Nat Commun. 2021 Sep 16;12:5481. doi: 10.1038/s41467-021-25824-9 (PMC8446003; doi:10.1038/s41467-021-25824-9)
Supplement: Supplementary file 4 — Supplementary Data 1 [file 41467_2021_25824_MOESM4_ESM.xlsx]

## Sheet: Sheet1
The list includes all Bdellovibrionales (Bd) and Bacteriovoracales (Bx) OTUs. Predators with large or restricted prey ranges are highlighed. Two colors are used to differentiate between following OTUs
	Predators with large prey ranges (>20 prey)							Predators with restricted prey range (2-5 prey)							Predator OTU preying on an unique prey, in a specific WWTP. If found in another WWTP, it only preys on a unique, but different prey.
									Predator OTU preying on prey phylum
Bd predators and their prey														Bx predators and their prey
Predator	Prey	Kendall	Prey											Predator	Prey	Kendall	Prey
Bd1	Bac2711	-0.75163	Proteobacteria	Betaproteobacteria	Burkholderiales	Proteobacteria	Comamonadaceae	uncultured						Bx100	Bac1980	-0.72421	Proteobacteria	Alphaproteobacteria	Caulobacterales	Proteobacteria	Caulobacteraceae	Caulobacter
Bd1	Bac4097	-0.72949	Proteobacteria	Gammaproteobacteria	Xanthomonadales	Proteobacteria	Xanthomonadaceae	Thermomonas						Bx100	Bac2598	-0.7403	Proteobacteria	Betaproteobacteria	Burkholderiales	Proteobacteria	Comamonadaceae	Polaromonas
Bd1	Bac597	-0.71291	Bacteroidetes	Sphingobacteriia	Sphingobacteriales	Bacteroidetes	Chitinophagaceae	Ferruginibacter						Bx100	Bac2762	-0.71899	Proteobacteria	Betaproteobacteria	Burkholderiales	Proteobacteria	Comamonadaceae	Variovorax
Bd1	Bac758	-0.71587	Bacteroidetes	Sphingobacteriia	Sphingobacteriales	Bacteroidetes	Chitinophagaceae	uncultured						Bx100	Bac3960	-0.71899	Proteobacteria	Gammaproteobacteria	Pseudomonadales	Proteobacteria	Pseudomonadaceae	Cellvibrio
Bd1	Bac809	-0.74261	Bacteroidetes	Sphingobacteriia	Sphingobacteriales	NS11-12 marine group	uncultured Bacteroidetes bacterium	uncultured Bacteroidetes bacterium						Bx11	Bac1416	-0.73611	Chloroflexi	Chloroflexia	Chloroflexales	Roseiflexaceae	Roseiflexus	uncultured bacterium
Bd10	Bac4005	-0.72375	Proteobacteria	Gammaproteobacteria	Pseudomonadales	Pseudomonadaceae	Pseudomonas	uncultured gamma proteobacterium						Bx11	Bac305	-0.71429	Bacteroidetes	Bacteroidia	Bacteroidales	Bacteroidaceae	Bacteroides	uncultured bacterium
Bd103	Bac2823	-0.78337	Proteobacteria	Betaproteobacteria	Hot Creek 32	uncultured bacterium	uncultured bacterium	uncultured bacterium						Bx111	Bac2048	-0.72902	Proteobacteria	Alphaproteobacteria	Rhizobiales	Proteobacteria	Beijerinckiaceae	uncultured
Bd104	Bac3298	-0.7366	Proteobacteria	Deltaproteobacteria	Bdellovibrionales	Bdellovibrionaceae	OM27 clade	uncultured bacterium						Bx111	Bac2598	-0.71264	Proteobacteria	Betaproteobacteria	Burkholderiales	Proteobacteria	Comamonadaceae	Polaromonas
Bd107	Bac2373	-0.73737	Proteobacteria	Alphaproteobacteria	Sphingomonadales	Erythrobacteraceae	Altererythrobacter	alpha proteobacterium C34						Bx111	Bac2918	-0.74326	Proteobacteria	Betaproteobacteria	Nitrosomonadales	Proteobacteria	Nitrosomonadaceae	Nitrosomonas
Bd107	Bac2619	-0.73561	Proteobacteria	Betaproteobacteria	Burkholderiales	Comamonadaceae	Simplicispira	uncultured bacterium						Bx111	Bac3960	-0.72403	Proteobacteria	Gammaproteobacteria	Pseudomonadales	Proteobacteria	Pseudomonadaceae	Cellvibrio
Bd107	Bac488	-0.72039	Bacteroidetes	Flavobacteriia	Flavobacteriales	Flavobacteriaceae	Flavobacterium	Flavobacterium sp. R-36233						Bx111	Bac4153	-0.73673	Proteobacteria	TA18	uncultured bacterium	uncultured bacterium	uncultured bacterium	uncultured bacterium
Bd107	Bac495	-0.72157	Bacteroidetes	Flavobacteriia	Flavobacteriales	Flavobacteriaceae	Flavobacterium	uncultured bacterium						Bx111	Bac4246	-0.71554	TM6	uncultured bacterium	uncultured bacterium	uncultured bacterium	uncultured bacterium	uncultured bacterium
Bd107	Bac698	-0.70957	Bacteroidetes	Sphingobacteriia	Sphingobacteriales	Chitinophagaceae	uncultured	uncultured bacterium						Bx113	Bac3880	-0.70314	Proteobacteria	Gammaproteobacteria	Pseudomonadales	Moraxellaceae	Acinetobacter	bacterium 28S523
Bd107	Bac874	-0.78842	Bacteroidetes	Sphingobacteriia	Sphingobacteriales	Saprospiraceae	uncultured	uncultured bacterium						Bx113	Bac3931	-0.75427	Proteobacteria	Gammaproteobacteria	Pseudomonadales	Moraxellaceae	Perlucidibaca	Moraxellaceae bacterium W2.09-231
Bd107	Bac887	-0.70957	Bacteroidetes	Sphingobacteriia	Sphingobacteriales	Saprospiraceae	uncultured	uncultured bacterium						Bx113	Bac4097	-0.7	Proteobacteria	Gammaproteobacteria	Xanthomonadales	Xanthomonadaceae	Thermomonas	uncultured bacterium
Bd107	Bac92	-0.71717	Acidobacteria	Acidobacteria	Subgroup 6	uncultured bacterium	uncultured bacterium	uncultured bacterium						Bx113	Bac2591	-0.70436	Proteobacteria	Betaproteobacteria	Burkholderiales	Comamonadaceae	Paucibacter	uncultured bacterium
Bd107	Bac701	-0.71429	Bacteroidetes	Sphingobacteriia	Sphingobacteriales	Chitinophagaceae	uncultured	uncultured bacterium						Bx113	Bac2632	-0.71236	Proteobacteria	Betaproteobacteria	Burkholderiales	Comamonadaceae	Simplicispira	uncultured bacterium
Bd11	Bac1507	-0.78818	Elusimicrobia	Elusimicrobia	MVP-88	Elusimicrobia	uncultured bacterium	uncultured bacterium						Bx113	Bac2658	-0.73699	Proteobacteria	Betaproteobacteria	Burkholderiales	Comamonadaceae	uncultured	uncultured bacterium
Bd11	Bac1769	-0.80683	Fusobacteria	Fusobacteriia	Fusobacteriales	Fusobacteria	Leptotrichiaceae	Leptotrichia						Bx113	Bac3024	-0.70857	Proteobacteria	Betaproteobacteria	Rhodocyclales	Rhodocyclaceae	Dechloromonas	uncultured bacterium
Bd11	Bac2009	-0.75043	Proteobacteria	Alphaproteobacteria	DB1-14	Proteobacteria	uncultured alpha proteobacterium	uncultured alpha proteobacterium						Bx113	Bac2732	-0.72406	Proteobacteria	Betaproteobacteria	Burkholderiales	Comamonadaceae	Variovorax	uncultured bacterium
Bd11	Bac2269	-0.75926	Proteobacteria	Alphaproteobacteria	Rhodospirillales	Proteobacteria	Rhodospirillaceae	Skermanella						Bx114	Bac1207	-0.77485	Candidate division OD1	uncultured soil bacterium	uncultured soil bacterium	uncultured soil bacterium	uncultured soil bacterium	uncultured soil bacterium
Bd11	Bac2636	-0.73856	Proteobacteria	Betaproteobacteria	Burkholderiales	Proteobacteria	Comamonadaceae	Simplicispira						Bx114	Bac1284	-0.77746	Candidate division WS3	uncultured bacterium	uncultured bacterium	uncultured bacterium	uncultured bacterium	uncultured bacterium
Bd11	Bac2825	-0.74479	Proteobacteria	Betaproteobacteria	Hot Creek 32	Proteobacteria	uncultured bacterium	uncultured bacterium						Bx114	Bac1473	-0.716	Cyanobacteria	Melainabacteria	Obscuribacterales	uncultured bacterium	uncultured bacterium	uncultured bacterium
Bd11	Bac2862	-0.72949	Proteobacteria	Betaproteobacteria	Neisseriales	Proteobacteria	Neisseriaceae	Conchiformibius						Bx114	Bac1809	-0.83369	Nitrospirae	Nitrospira	Nitrospirales	Nitrospiraceae	Nitrospira	uncultured bacterium
Bd11	Bac3230	-0.71866	Proteobacteria	Deltaproteobacteria	Bdellovibrionales	Proteobacteria	Bacteriovoracaceae	Peredibacter						Bx114	Bac1855	-0.71149	Planctomycetes	OM190	uncultured bacterium	uncultured bacterium	uncultured bacterium	uncultured bacterium
Bd11	Bac3743	-0.70141	Proteobacteria	Gammaproteobacteria	Chromatiales	Proteobacteria	Chromatiaceae	Nitrosococcus						Bx114	Bac1867	-0.73561	Planctomycetes	OM190	uncultured soil bacterium	uncultured soil bacterium	uncultured soil bacterium	uncultured soil bacterium
Bd11	Bac841	-0.70014	Bacteroidetes	Sphingobacteriia	Sphingobacteriales	Bacteroidetes	Saprospiraceae	uncultured						Bx114	Bac1907	-0.7364	Planctomycetes	Phycisphaerae	S-70	uncultured bacterium	uncultured bacterium	uncultured bacterium
Bd11	Bac942	-0.74755	Bacteroidetes	Sphingobacteriia	Sphingobacteriales	Bacteroidetes	Saprospiraceae	uncultured						Bx114	Bac2019	-0.83369	Proteobacteria	Alphaproteobacteria	DB1-14	uncultured bacterium	uncultured bacterium	uncultured bacterium
Bd11	Bac1071	-0.72497	Candidate division OD1	uncultured bacterium	uncultured bacterium	uncultured bacterium	uncultured bacterium	uncultured bacterium						Bx114	Bac2135	-0.76871	Proteobacteria	Alphaproteobacteria	Rhizobiales	Methylobacteriaceae	uncultured	uncultured bacterium
Bd11	Bac2023	-0.72611	Proteobacteria	Alphaproteobacteria	DB1-14	uncultured bacterium	uncultured bacterium	uncultured bacterium						Bx114	Bac2168	-0.73737	Proteobacteria	Alphaproteobacteria	Rhizobiales	Rhizobiales Incertae Sedis	Bauldia	uncultured bacterium
Bd11	Bac2977	-0.7165	Proteobacteria	Betaproteobacteria	Rhodocyclales	Rhodocyclaceae	Azospira	Azospira restricta						Bx114	Bac2446	-0.74568	Proteobacteria	Betaproteobacteria	Burkholderiales	Burkholderiaceae	Lautropia	uncultured bacterium
Bd11	Bac3391	-0.70314	Proteobacteria	Deltaproteobacteria	GR-WP33-30	uncultured soil bacterium	uncultured soil bacterium	uncultured soil bacterium						Bx114	Bac2686	-0.73561	Proteobacteria	Betaproteobacteria	Burkholderiales	Comamonadaceae	uncultured	uncultured bacterium
Bd11	Bac3975	-0.77941	Proteobacteria	Gammaproteobacteria	Pseudomonadales	Pseudomonadaceae	Pseudomonas	Pseudomonas sp. F1(2006)						Bx114	Bac2839	-0.71385	Proteobacteria	Betaproteobacteria	Hydrogenophilales	Hydrogenophilaceae	Ferritrophicum	uncultured bacterium
Bd11	Bac713	-0.72059	Bacteroidetes	Sphingobacteriia	Sphingobacteriales	Chitinophagaceae	uncultured	uncultured bacterium						Bx114	Bac284	-0.71149	Armatimonadetes	uncultured bacterium	uncultured bacterium	uncultured bacterium	uncultured bacterium	uncultured bacterium
Bd11	Bac1373	-0.716	Chloroflexi	Anaerolineae	Anaerolineales	Anaerolineaceae	uncultured	uncultured soil bacterium						Bx114	Bac2939	-0.78396	Proteobacteria	Betaproteobacteria	Nitrosomonadales	Nitrosomonadaceae	uncultured	uncultured bacterium
Bd11	Bac1028	-0.70424	BD1-5	uncultured bacterium	uncultured bacterium	uncultured bacterium	uncultured bacterium	uncultured bacterium						Bx114	Bac2963	-0.70182	Proteobacteria	Betaproteobacteria	Nitrosomonadales	Nitrosomonadaceae	uncultured	uncultured soil bacterium
Bd11	Bac1091	-0.70262	Candidate division OD1	uncultured bacterium	uncultured bacterium	uncultured bacterium	uncultured bacterium	uncultured bacterium						Bx114	Bac2983	-0.77485	Proteobacteria	Betaproteobacteria	Rhodocyclales	Rhodocyclaceae	Azospira	uncultured bacterium
Bd11	Bac1461	-0.72947	Chloroflexi	uncultured	uncultured organism	uncultured organism	uncultured organism	uncultured organism						Bx114	Bac3	-0.70065	Euryarchaeota	Halobacteria	Halobacteriales	Deep Sea Hydrothermal Vent Gp 6(DHVEG-6)	uncultured euryarchaeote	uncultured euryarchaeote
Bd11	Bac1505	-0.72947	Elusimicrobia	Elusimicrobia	MVP-88	uncultured bacterium	uncultured bacterium	uncultured bacterium						Bx114	Bac4024	-0.73737	Proteobacteria	Gammaproteobacteria	Thiotrichales	Thiotrichaceae	Thiothrix	Thiothrix sp. ectosymbiont of Niphargus ictus
Bd11	Bac1802	-0.77658	GOUTA4	uncultured bacterium	uncultured bacterium	uncultured bacterium	uncultured bacterium	uncultured bacterium						Bx114	Bac4089	-0.716	Proteobacteria	Gammaproteobacteria	Xanthomonadales	Xanthomonadaceae	Tahibacter	uncultured soil bacterium
Bd11	Bac1978	-0.70262	Planctomycetes	vadinHA49	uncultured soil bacterium	uncultured soil bacterium	uncultured soil bacterium	uncultured soil bacterium						Bx114	Bac4104	-0.73561	Proteobacteria	Gammaproteobacteria	Xanthomonadales	Xanthomonadaceae	uncultured	uncultured bacterium
Bd11	Bac2280	-0.70262	Proteobacteria	Alphaproteobacteria	Rhodospirillales	Rhodospirillaceae	uncultured	uncultured bacterium						Bx114	Bac4159	-0.72039	Proteobacteria	TA18	uncultured bacterium	uncultured bacterium	uncultured bacterium	uncultured bacterium
Bd11	Bac2898	-0.7396	Proteobacteria	Betaproteobacteria	Neisseriales	Neisseriaceae	Vogesella	uncultured bacterium						Bx114	Bac4359	-0.75523	WCHB1-60	uncultured bacterium	uncultured bacterium	uncultured bacterium	uncultured bacterium	uncultured bacterium
Bd11	Bac298	-0.70424	Bacteroidetes	Bacteroidetes Incertae Sedis	Unknown Order	Unknown Family	Prolixibacter	uncultured bacterium						Bx114	Bac4364	-0.71149	WCHB1-60	uncultured bacterium	uncultured bacterium	uncultured bacterium	uncultured bacterium	uncultured bacterium
Bd11	Bac3259	-0.72947	Proteobacteria	Deltaproteobacteria	Bdellovibrionales	Bdellovibrionaceae	Bdellovibrio	uncultured bacterium						Bx114	Bac587	-0.749	Bacteroidetes	Sphingobacteriia	Sphingobacteriales	AKYH767	uncultured bacterium	uncultured bacterium
Bd11	Bac357	-0.81356	Bacteroidetes	Bacteroidia	Bacteroidales	Porphyromonadaceae	uncultured	uncultured bacterium						Bx114	Bac601	-0.75523	Bacteroidetes	Sphingobacteriia	Sphingobacteriales	Chitinophagaceae	Ferruginibacter	uncultured bacterium
Bd11	Bac3908	-0.81217	Proteobacteria	Gammaproteobacteria	Pseudomonadales	Moraxellaceae	Acinetobacter	uncultured bacterium						Bx114	Bac609	-0.716	Bacteroidetes	Sphingobacteriia	Sphingobacteriales	Chitinophagaceae	Ferruginibacter	uncultured bacterium
Bd11	Bac4050	-0.70424	Proteobacteria	Gammaproteobacteria	Xanthomonadales	uncultured	uncultured bacterium	uncultured bacterium						Bx114	Bac857	-0.73914	Bacteroidetes	Sphingobacteriia	Sphingobacteriales	Saprospiraceae	uncultured	uncultured bacterium
Bd11	Bac4201	-0.7396	SHA-109	uncultured bacterium	uncultured bacterium	uncultured bacterium	uncultured bacterium	uncultured bacterium						Bx119	Bac3078	-0.73744	Proteobacteria	Betaproteobacteria	Rhodocyclales	Rhodocyclaceae	Sulfuritalea	uncultured bacterium
Bd11	Bac4226	-0.70262	TA06	uncultured bacterium	uncultured bacterium	uncultured bacterium	uncultured bacterium	uncultured bacterium						Bx119	Bac3520	-0.70314	Proteobacteria	Deltaproteobacteria	Myxococcales	Polyangiaceae	Byssovorax	unidentified
Bd11	Bac4361	-0.7396	WCHB1-60	uncultured bacterium	uncultured bacterium	uncultured bacterium	uncultured bacterium	uncultured bacterium						Bx119	Bac4207	-0.70236	SM2F11	uncultured bacterium	uncultured bacterium	uncultured bacterium	uncultured bacterium	uncultured bacterium
Bd11	Bac765	-0.70262	Bacteroidetes	Sphingobacteriia	Sphingobacteriales	Chitinophagaceae	uncultured	uncultured Saprospiraceae bacterium						Bx12	Bac2275	-0.72862	Proteobacteria	Alphaproteobacteria	Rhodospirillales	Rhodospirillaceae	uncultured	uncultured bacterium
Bd11	Bac80	-0.70262	Acidobacteria	Acidobacteria	Subgroup 4	Unknown Family	Blastocatella	uncultured bacterium						Bx12	Bac2829	-0.76288	Proteobacteria	Betaproteobacteria	Hot Creek 32	uncultured bacterium	uncultured bacterium	uncultured bacterium
Bd11	Bac2103	-0.7847	Proteobacteria	Alphaproteobacteria	Rhizobiales	Hyphomicrobiaceae	Pedomicrobium	Pedomicrobium americanum						Bx12	Bac3033	-0.73143	Proteobacteria	Betaproteobacteria	Rhodocyclales	Rhodocyclaceae	Dechloromonas	uncultured bacterium SA35
Bd110	Bac3968	-0.7028	Proteobacteria	Gammaproteobacteria	Pseudomonadales	Pseudomonadaceae	Pseudomonas	Pseudomonas peli						Bx12	Bac3206	-0.77303	Proteobacteria	Betaproteobacteria	TRA3-20	uncultured bacterium	uncultured bacterium	uncultured bacterium
Bd110	Bac4246	-0.74536	TM6	uncultured bacterium	uncultured bacterium	uncultured bacterium	uncultured bacterium	uncultured bacterium						Bx12	Bac3327	-0.73904	Proteobacteria	Deltaproteobacteria	Desulfobacterales	Desulfobacteraceae	Desulfatiferula	uncultured bacterium
Bd111	Bac1995	-0.72008	Proteobacteria	Alphaproteobacteria	Caulobacterales	Hyphomonadaceae	uncultured	uncultured bacterium						Bx12	Bac3490	-0.7152	Proteobacteria	Deltaproteobacteria	Myxococcales	Nannocystaceae	Nannocystis	Nannocystis exedens
Bd111	Bac2141	-0.7132	Proteobacteria	Alphaproteobacteria	Rhizobiales	MNG7	uncultured bacterium	uncultured bacterium						Bx12	Bac3833	-0.70305	Proteobacteria	Gammaproteobacteria	Oceanospirillales	Hahellaceae	Hahella	uncultured gamma proteobacterium
Bd111	Bac2191	-0.71377	Proteobacteria	Alphaproteobacteria	Rhodobacterales	Rhodobacteraceae	Amaricoccus	uncultured bacterium						Bx12	Bac4200	-0.76704	SHA-109	uncultured bacterium	uncultured bacterium	uncultured bacterium	uncultured bacterium	uncultured bacterium
Bd111	Bac2218	-0.74066	Proteobacteria	Alphaproteobacteria	Rhodobacterales	Rhodobacteraceae	Rhodobacter	uncultured bacterium						Bx12	Bac4211	-0.70222	Spirochaetae	Spirochaetes	Spirochaetales	Leptospiraceae	Leptospira	uncultured bacterium
Bd111	Bac2235	-0.77057	Proteobacteria	Alphaproteobacteria	Rhodobacterales	Rhodobacteraceae	Tabrizicola	Rhodobacter sp. INCT285						Bx12	Bac727	-0.72862	Bacteroidetes	Sphingobacteriia	Sphingobacteriales	Chitinophagaceae	uncultured	uncultured bacterium
Bd111	Bac2441	-0.72457	Proteobacteria	Betaproteobacteria	Burkholderiales	Burkholderiaceae	Lautropia	uncultured bacterium						Bx121	Bac1449	-0.71808	Chloroflexi	uncultured	uncultured bacterium	uncultured bacterium	uncultured bacterium	uncultured bacterium
Bd111	Bac2724	-0.72075	Proteobacteria	Betaproteobacteria	Burkholderiales	Comamonadaceae	uncultured	uncultured soil bacterium						Bx121	Bac3851	-0.74528	Proteobacteria	Gammaproteobacteria	Order Incertae Sedis	Family Incertae Sedis	Marinicella	uncultured soil bacterium
Bd111	Bac2817	-0.72008	Proteobacteria	Betaproteobacteria	Burkholderiales	Oxalobacteraceae	Undibacterium	Undibacterium sp. CMJ-9						Bx122	Bac1036	-0.70938	BD1-5	uncultured bacterium	uncultured bacterium	uncultured bacterium	uncultured bacterium	uncultured bacterium
Bd111	Bac2899	-0.72457	Proteobacteria	Betaproteobacteria	Neisseriales	Neisseriaceae	Vogesella	uncultured bacterium						Bx122	Bac1416	-0.75098	Chloroflexi	Chloroflexia	Chloroflexales	Roseiflexaceae	Roseiflexus	uncultured bacterium
Bd111	Bac3282	-0.74477	Proteobacteria	Deltaproteobacteria	Bdellovibrionales	Bdellovibrionaceae	Bdellovibrio	uncultured Bdellovibrio sp.						Bx122	Bac3484	-0.70588	Proteobacteria	Deltaproteobacteria	Myxococcales	MSB-4B10	uncultured bacterium	uncultured bacterium
Bd111	Bac3604	-0.78889	Proteobacteria	Deltaproteobacteria	Myxococcales	uncultured	uncultured deep-sea bacterium	uncultured deep-sea bacterium						Bx122	Bac3497	-0.85559	Proteobacteria	Deltaproteobacteria	Myxococcales	Nannocystaceae	Nannocystis	uncultured delta proteobacterium
Bd111	Bac3632	-0.70157	Proteobacteria	Epsilonproteobacteria	Campylobacterales	Campylobacteraceae	Arcobacter	uncultured Arcobacter sp.						Bx122	Bac2530	-0.72728	Proteobacteria	Betaproteobacteria	Burkholderiales	Comamonadaceae	Chlorochromatium	uncultured bacterium
Bd111	Bac3658	-0.77866	Proteobacteria	Epsilonproteobacteria	Campylobacterales	Campylobacteraceae	Arcobacter	uncultured epsilon proteobacterium						Bx122	Bac3099	-0.71429	Proteobacteria	Betaproteobacteria	Rhodocyclales	Rhodocyclaceae	Thauera	uncultured bacterium
Bd111	Bac3964	-0.77057	Proteobacteria	Gammaproteobacteria	Pseudomonadales	Pseudomonadaceae	Pseudomonas	Pseudomonas caeni						Bx122	Bac3963	-0.70276	Proteobacteria	Gammaproteobacteria	Pseudomonadales	Pseudomonadaceae	Pseudomonas	Cenchrus americanus
Bd111	Bac3994	-0.78889	Proteobacteria	Gammaproteobacteria	Pseudomonadales	Pseudomonadaceae	Pseudomonas	uncultured bacterium						Bx122	Bac4317	-0.78795	Verrucomicrobia	Opitutae	Opitutales	Opitutaceae	Opitutus	uncultured bacterium
Bd111	Bac4088	-0.7	Proteobacteria	Gammaproteobacteria	Xanthomonadales	Xanthomonadaceae	Stenotrophomonas	uncultured bacterium						Bx125	Bac2368	-0.74158	Proteobacteria	Alphaproteobacteria	SAR11 clade	uncultured bacterium	uncultured bacterium	uncultured bacterium
Bd111	Bac486	-0.7354	Bacteroidetes	Flavobacteriia	Flavobacteriales	Flavobacteriaceae	Flavobacterium	Flavobacterium sp. full8						Bx125	Bac3854	-0.71385	Proteobacteria	Gammaproteobacteria	Pasteurellales	Pasteurellaceae	Actinobacillus	Bisgaard Taxon 10
Bd111	Bac491	-0.75454	Bacteroidetes	Flavobacteriia	Flavobacteriales	Flavobacteriaceae	Flavobacterium	Flavobacterium sp. T9						Bx125	Bac4217	-0.71385	Spirochaetae	Spirochaetes	Spirochaetales	Spirochaetaceae	Spirochaeta	uncultured organism
Bd111	Bac500	-0.71377	Bacteroidetes	Flavobacteriia	Flavobacteriales	Flavobacteriaceae	Flavobacterium	uncultured bacterium						Bx125	Bac4226	-0.74568	TA06	uncultured bacterium	uncultured bacterium	uncultured bacterium	uncultured bacterium	uncultured bacterium
Bd111	Bac631	-0.76191	Bacteroidetes	Sphingobacteriia	Sphingobacteriales	Chitinophagaceae	Ferruginibacter	uncultured Bacteroidetes bacterium						Bx125	Bac723	-0.71385	Bacteroidetes	Sphingobacteriia	Sphingobacteriales	Chitinophagaceae	uncultured	uncultured bacterium
Bd111	Bac701	-0.74066	Bacteroidetes	Sphingobacteriia	Sphingobacteriales	Chitinophagaceae	uncultured	uncultured bacterium						Bx125	Bac765	-0.72809	Bacteroidetes	Sphingobacteriia	Sphingobacteriales	Chitinophagaceae	uncultured	uncultured Saprospiraceae bacterium
Bd111	Bac980	-0.76667	Bacteroidetes	Sphingobacteriia	Sphingobacteriales	Sphingobacteriaceae	Pedobacter	Pedobacter sp. R090N						Bx125	Bac889	-0.716	Bacteroidetes	Sphingobacteriia	Sphingobacteriales	Saprospiraceae	uncultured	uncultured bacterium
Bd113	Bac2368	-0.74477	Proteobacteria	Alphaproteobacteria	SAR11 clade	uncultured bacterium	uncultured bacterium	uncultured bacterium						Bx125	Bac1082	-0.70588	Candidate division OD1	uncultured bacterium	uncultured bacterium	uncultured bacterium	uncultured bacterium	uncultured bacterium
Bd113	Bac765	-0.70049	Bacteroidetes	Sphingobacteriia	Sphingobacteriales	Chitinophagaceae	uncultured	uncultured Saprospiraceae bacterium						Bx125	Bac1205	-0.70588	Candidate division OD1	uncultured soil bacterium	uncultured soil bacterium	uncultured soil bacterium	uncultured soil bacterium	uncultured soil bacterium
Bd113	Bac1082	-0.70588	Candidate division OD1	uncultured bacterium	uncultured bacterium	uncultured bacterium	uncultured bacterium	uncultured bacterium						Bx125	Bac1461	-0.70588	Chloroflexi	uncultured	uncultured organism	uncultured organism	uncultured organism	uncultured organism
Bd113	Bac1105	-0.76719	Candidate division OD1	uncultured bacterium	uncultured bacterium	uncultured bacterium	uncultured bacterium	uncultured bacterium						Bx125	Bac1505	-0.70588	Elusimicrobia	Elusimicrobia	MVP-88	uncultured bacterium	uncultured bacterium	uncultured bacterium
Bd113	Bac1205	-0.70588	Candidate division OD1	uncultured soil bacterium	uncultured soil bacterium	uncultured soil bacterium	uncultured soil bacterium	uncultured soil bacterium						Bx125	Bac2190	-0.74118	Proteobacteria	Alphaproteobacteria	Rhizobiales	Xanthobacteraceae	Xanthobacter	uncultured bacterium
Bd113	Bac1461	-0.70588	Chloroflexi	uncultured	uncultured organism	uncultured organism	uncultured organism	uncultured organism						Bx125	Bac2368	-0.72977	Proteobacteria	Alphaproteobacteria	SAR11 clade	uncultured bacterium	uncultured bacterium	uncultured bacterium
Bd113	Bac1504	-0.72977	Elusimicrobia	Elusimicrobia	MVP-88	uncultured bacterium	uncultured bacterium	uncultured bacterium						Bx125	Bac2522	-0.70588	Proteobacteria	Betaproteobacteria	Burkholderiales	Comamonadaceae	Caldimonas	Caldimonas hydrothermale
Bd113	Bac1505	-0.70588	Elusimicrobia	Elusimicrobia	MVP-88	uncultured bacterium	uncultured bacterium	uncultured bacterium						Bx125	Bac2789	-0.70588	Proteobacteria	Betaproteobacteria	Burkholderiales	Oxalobacteraceae	Janthinobacterium	uncultured bacterium
Bd113	Bac1519	-0.74118	Fibrobacteres	Fibrobacteria	Fibrobacterales	Fibrobacteraceae	uncultured	uncultured bacterium						Bx125	Bac2860	-0.70588	Proteobacteria	Betaproteobacteria	Neisseriales	Neisseriaceae	Bergeriella	Bergeriella denitrificans
Bd113	Bac1776	-0.8101	Fusobacteria	Fusobacteriia	Fusobacteriales	Leptotrichiaceae	uncultured	uncultured bacterium						Bx125	Bac2863	-0.70588	Proteobacteria	Betaproteobacteria	Neisseriales	Neisseriaceae	Conchiformibius	uncultured bacterium
Bd113	Bac18	-0.74118	Euryarchaeota	Methanobacteria	Methanobacteriales	Methanobacteriaceae	Methanobrevibacter	uncultured bacterium						Bx125	Bac3010	-0.70588	Proteobacteria	Betaproteobacteria	Rhodocyclales	Rhodocyclaceae	Candidatus Accumulibacter	uncultured bacterium
Bd113	Bac1945	-0.72977	Planctomycetes	Planctomycetacia	Planctomycetales	Planctomycetaceae	Planctomyces	uncultured bacterium						Bx125	Bac3011	-0.70588	Proteobacteria	Betaproteobacteria	Rhodocyclales	Rhodocyclaceae	Candidatus Accumulibacter	uncultured bacterium
Bd113	Bac1983	-0.70669	Proteobacteria	Alphaproteobacteria	Caulobacterales	Caulobacteraceae	Phenylobacterium	uncultured bacterium						Bx125	Bac3033	-0.70588	Proteobacteria	Betaproteobacteria	Rhodocyclales	Rhodocyclaceae	Dechloromonas	uncultured bacterium SA35
Bd113	Bac2522	-0.70588	Proteobacteria	Betaproteobacteria	Burkholderiales	Comamonadaceae	Caldimonas	Caldimonas hydrothermale						Bx125	Bac3180	-0.70588	Proteobacteria	Betaproteobacteria	Rhodocyclales	Rhodocyclaceae	Zoogloea	uncultured bacterium
Bd113	Bac2533	-0.70669	Proteobacteria	Betaproteobacteria	Burkholderiales	Comamonadaceae	Chlorochromatium	uncultured proteobacterium						Bx125	Bac3257	-0.70588	Proteobacteria	Deltaproteobacteria	Bdellovibrionales	Bdellovibrionaceae	Bdellovibrio	uncultured bacterium
Bd113	Bac2545	-0.74096	Proteobacteria	Betaproteobacteria	Burkholderiales	Comamonadaceae	Comamonas	uncultured bacterium						Bx125	Bac3259	-0.70588	Proteobacteria	Deltaproteobacteria	Bdellovibrionales	Bdellovibrionaceae	Bdellovibrio	uncultured bacterium
Bd113	Bac2628	-0.74116	Proteobacteria	Betaproteobacteria	Burkholderiales	Comamonadaceae	Simplicispira	uncultured bacterium						Bx125	Bac3443	-0.70588	Proteobacteria	Deltaproteobacteria	Myxococcales	Haliangiaceae	Haliangium	uncultured bacterium
Bd113	Bac2681	-0.81153	Proteobacteria	Betaproteobacteria	Burkholderiales	Comamonadaceae	uncultured	uncultured bacterium						Bx125	Bac356	-0.70588	Bacteroidetes	Bacteroidia	Bacteroidales	Porphyromonadaceae	uncultured	uncultured bacterium
Bd113	Bac2725	-0.72977	Proteobacteria	Betaproteobacteria	Burkholderiales	Comamonadaceae	uncultured soil bacterium	uncultured soil bacterium						Bx125	Bac3704	-0.70588	Proteobacteria	Gammaproteobacteria	Aeromonadales	Aeromonadaceae	Aeromonas	uncultured bacterium
Bd113	Bac2736	-0.74116	Proteobacteria	Betaproteobacteria	Burkholderiales	Comamonadaceae	Variovorax	uncultured bacterium						Bx125	Bac3714	-0.70588	Proteobacteria	Gammaproteobacteria	Aeromonadales	Succinivibrionaceae	uncultured	uncultured rumen bacterium
Bd113	Bac2789	-0.70588	Proteobacteria	Betaproteobacteria	Burkholderiales	Oxalobacteraceae	Janthinobacterium	uncultured bacterium						Bx125	Bac3864	-0.70588	Proteobacteria	Gammaproteobacteria	Pseudomonadales	Moraxellaceae	Acinetobacter	Acinetobacter sp. MBL-12-1103
Bd113	Bac2843	-0.74118	Proteobacteria	Betaproteobacteria	Hydrogenophilales	Hydrogenophilaceae	Thiobacillus	uncultured bacterium						Bx125	Bac3900	-0.70588	Proteobacteria	Gammaproteobacteria	Pseudomonadales	Moraxellaceae	Acinetobacter	uncultured bacterium
Bd113	Bac2860	-0.70588	Proteobacteria	Betaproteobacteria	Neisseriales	Neisseriaceae	Bergeriella	Bergeriella denitrificans						Bx125	Bac3904	-0.70588	Proteobacteria	Gammaproteobacteria	Pseudomonadales	Moraxellaceae	Acinetobacter	uncultured bacterium
Bd113	Bac2863	-0.70588	Proteobacteria	Betaproteobacteria	Neisseriales	Neisseriaceae	Conchiformibius	uncultured bacterium						Bx125	Bac3908	-0.72977	Proteobacteria	Gammaproteobacteria	Pseudomonadales	Moraxellaceae	Acinetobacter	uncultured bacterium
Bd113	Bac2895	-0.77624	Proteobacteria	Betaproteobacteria	Neisseriales	Neisseriaceae	Uruburuella	uncultured bacterium						Bx125	Bac3930	-0.70588	Proteobacteria	Gammaproteobacteria	Pseudomonadales	Moraxellaceae	Moraxella	uncultured bacterium
Bd113	Bac2971	-0.72977	Proteobacteria	Betaproteobacteria	Rhodocyclales	Rhodocyclaceae	Azoarcus	uncultured Azoarcus sp.						Bx125	Bac4095	-0.77733	Proteobacteria	Gammaproteobacteria	Xanthomonadales	Xanthomonadaceae	Thermomonas	uncultured bacterium
Bd113	Bac2977	-0.77563	Proteobacteria	Betaproteobacteria	Rhodocyclales	Rhodocyclaceae	Azospira	Azospira restricta						Bx125	Bac4209	-0.70588	SM2F11	uncultured bacterium	uncultured bacterium	uncultured bacterium	uncultured bacterium	uncultured bacterium
Bd113	Bac2989	-0.70502	Proteobacteria	Betaproteobacteria	Rhodocyclales	Rhodocyclaceae	Azospira	uncultured bacterium						Bx125	Bac4331	-0.74118	Verrucomicrobia	Verrucomicrobiae	Verrucomicrobiales	DEV007	uncultured bacterium	uncultured bacterium
Bd113	Bac2990	-0.70669	Proteobacteria	Betaproteobacteria	Rhodocyclales	Rhodocyclaceae	Azospira	uncultured bacterium						Bx125	Bac889	-0.77624	Bacteroidetes	Sphingobacteriia	Sphingobacteriales	Saprospiraceae	uncultured	uncultured bacterium
Bd113	Bac3004	-0.85105	Proteobacteria	Betaproteobacteria	Rhodocyclales	Rhodocyclaceae	Candidatus Accumulibacter	uncultured bacterium						Bx125	Bac1353	-0.70157	Chloroflexi	Anaerolineae	Anaerolineales	Anaerolineaceae	uncultured	uncultured bacterium
Bd113	Bac3006	-0.81631	Proteobacteria	Betaproteobacteria	Rhodocyclales	Rhodocyclaceae	Candidatus Accumulibacter	uncultured bacterium						Bx125	Bac3126	-0.80924	Proteobacteria	Betaproteobacteria	Rhodocyclales	Rhodocyclaceae	uncultured	uncultured bacterium
Bd113	Bac3009	-0.70669	Proteobacteria	Betaproteobacteria	Rhodocyclales	Rhodocyclaceae	Candidatus Accumulibacter	uncultured bacterium						Bx125	Bac3782	-0.74536	Proteobacteria	Gammaproteobacteria	Gammaproteobacteria Incertae Sedis	Unknown Family	Arenicella	uncultured gamma proteobacterium
Bd113	Bac3010	-0.70588	Proteobacteria	Betaproteobacteria	Rhodocyclales	Rhodocyclaceae	Candidatus Accumulibacter	uncultured bacterium						Bx128	Bac1205	-0.74118	Candidate division OD1	uncultured soil bacterium	uncultured soil bacterium	uncultured soil bacterium	uncultured soil bacterium	uncultured soil bacterium
Bd113	Bac3011	-0.70588	Proteobacteria	Betaproteobacteria	Rhodocyclales	Rhodocyclaceae	Candidatus Accumulibacter	uncultured bacterium						Bx128	Bac1519	-0.7	Fibrobacteres	Fibrobacteria	Fibrobacterales	Fibrobacteraceae	uncultured	uncultured bacterium
Bd113	Bac3028	-0.72977	Proteobacteria	Betaproteobacteria	Rhodocyclales	Rhodocyclaceae	Dechloromonas	uncultured bacterium						Bx128	Bac1769	-0.71207	Fusobacteria	Fusobacteriia	Fusobacteriales	Leptotrichiaceae	Leptotrichia	uncultured bacterium
Bd113	Bac3033	-0.70588	Proteobacteria	Betaproteobacteria	Rhodocyclales	Rhodocyclaceae	Dechloromonas	uncultured bacterium SA35						Bx128	Bac2522	-0.70502	Proteobacteria	Betaproteobacteria	Burkholderiales	Comamonadaceae	Caldimonas	Caldimonas hydrothermale
Bd113	Bac3060	-0.74116	Proteobacteria	Betaproteobacteria	Rhodocyclales	Rhodocyclaceae	Propionivibrio	uncultured bacterium						Bx128	Bac2658	-0.73193	Proteobacteria	Betaproteobacteria	Burkholderiales	Comamonadaceae	uncultured	uncultured bacterium
Bd113	Bac3113	-0.70669	Proteobacteria	Betaproteobacteria	Rhodocyclales	Rhodocyclaceae	Uliginosibacterium	uncultured bacterium						Bx128	Bac2681	-0.73193	Proteobacteria	Betaproteobacteria	Burkholderiales	Comamonadaceae	uncultured	uncultured bacterium
Bd113	Bac3126	-0.70669	Proteobacteria	Betaproteobacteria	Rhodocyclales	Rhodocyclaceae	uncultured	uncultured bacterium						Bx128	Bac2863	-0.70502	Proteobacteria	Betaproteobacteria	Neisseriales	Neisseriaceae	Conchiformibius	uncultured bacterium
Bd113	Bac3131	-0.70669	Proteobacteria	Betaproteobacteria	Rhodocyclales	Rhodocyclaceae	uncultured	uncultured bacterium						Bx128	Bac302	-0.7526	Bacteroidetes	Bacteroidia	Bacteroidales	Bacteroidaceae	Bacteroides	Bacteroides paurosaccharolyticus JCM 15092
Bd113	Bac3137	-0.70567	Proteobacteria	Betaproteobacteria	Rhodocyclales	Rhodocyclaceae	uncultured	uncultured bacterium						Bx128	Bac3033	-0.70502	Proteobacteria	Betaproteobacteria	Rhodocyclales	Rhodocyclaceae	Dechloromonas	uncultured bacterium SA35
Bd113	Bac3180	-0.70588	Proteobacteria	Betaproteobacteria	Rhodocyclales	Rhodocyclaceae	Zoogloea	uncultured bacterium						Bx128	Bac320	-0.71207	Bacteroidetes	Bacteroidia	Bacteroidales	Bacteroidaceae	Bacteroides	uncultured bacterium
Bd113	Bac3257	-0.70588	Proteobacteria	Deltaproteobacteria	Bdellovibrionales	Bdellovibrionaceae	Bdellovibrio	uncultured bacterium						Bx128	Bac3259	-0.74118	Proteobacteria	Deltaproteobacteria	Bdellovibrionales	Bdellovibrionaceae	Bdellovibrio	uncultured bacterium
Bd113	Bac3259	-0.70588	Proteobacteria	Deltaproteobacteria	Bdellovibrionales	Bdellovibrionaceae	Bdellovibrio	uncultured bacterium						Bx128	Bac3328	-0.7	Proteobacteria	Deltaproteobacteria	Desulfobacterales	Desulfobacteraceae	Desulforegula	Desulforegula conservatrix
Bd113	Bac3328	-0.70502	Proteobacteria	Deltaproteobacteria	Desulfobacterales	Desulfobacteraceae	Desulforegula	Desulforegula conservatrix						Bx128	Bac3343	-0.7	Proteobacteria	Deltaproteobacteria	Desulfovibrionales	Desulfomicrobiaceae	Desulfomicrobium	Desulfomicrobium sp. ADR28
Bd113	Bac3443	-0.70588	Proteobacteria	Deltaproteobacteria	Myxococcales	Haliangiaceae	Haliangium	uncultured bacterium						Bx128	Bac356	-0.77733	Bacteroidetes	Bacteroidia	Bacteroidales	Porphyromonadaceae	uncultured	uncultured bacterium
Bd113	Bac3502	-0.77733	Proteobacteria	Deltaproteobacteria	Myxococcales	Phaselicystidaceae	Phaselicystis	uncultured bacterium						Bx128	Bac3657	-0.76277	Proteobacteria	Epsilonproteobacteria	Campylobacterales	Campylobacteraceae	Arcobacter	uncultured epsilon proteobacterium
Bd113	Bac355	-0.70669	Bacteroidetes	Bacteroidia	Bacteroidales	Porphyromonadaceae	uncultured	uncultured bacterium						Bx128	Bac3695	-0.79455	Proteobacteria	Gammaproteobacteria	Aeromonadales	Aeromonadaceae	Aeromonas	uncultured Aeromonas sp.
Bd113	Bac356	-0.70588	Bacteroidetes	Bacteroidia	Bacteroidales	Porphyromonadaceae	uncultured	uncultured bacterium						Bx128	Bac3704	-0.70502	Proteobacteria	Gammaproteobacteria	Aeromonadales	Aeromonadaceae	Aeromonas	uncultured bacterium
Bd113	Bac3657	-0.77563	Proteobacteria	Epsilonproteobacteria	Campylobacterales	Campylobacteraceae	Arcobacter	uncultured epsilon proteobacterium						Bx128	Bac3714	-0.74118	Proteobacteria	Gammaproteobacteria	Aeromonadales	Succinivibrionaceae	uncultured	uncultured rumen bacterium
Bd113	Bac3689	-0.74096	Proteobacteria	Gammaproteobacteria	Aeromonadales	Aeromonadaceae	Aeromonas	Aeromonas sp. HM-6						Bx128	Bac3770	-0.73099	Proteobacteria	Gammaproteobacteria	Enterobacteriales	Enterobacteriaceae	Klebsiella	Klebsiella oxytoca
Bd113	Bac3695	-0.77563	Proteobacteria	Gammaproteobacteria	Aeromonadales	Aeromonadaceae	Aeromonas	uncultured Aeromonas sp.						Bx128	Bac3864	-0.70502	Proteobacteria	Gammaproteobacteria	Pseudomonadales	Moraxellaceae	Acinetobacter	Acinetobacter sp. MBL-12-1103
Bd113	Bac3704	-0.70588	Proteobacteria	Gammaproteobacteria	Aeromonadales	Aeromonadaceae	Aeromonas	uncultured bacterium						Bx128	Bac3904	-0.70502	Proteobacteria	Gammaproteobacteria	Pseudomonadales	Moraxellaceae	Acinetobacter	uncultured bacterium
Bd113	Bac3710	-0.70567	Proteobacteria	Gammaproteobacteria	Aeromonadales	Aeromonadaceae	Aeromonas	uncultured Tolumonas sp.						Bx128	Bac4041	-0.7526	Proteobacteria	Gammaproteobacteria	Xanthomonadales	uncultured	uncultured bacterium	uncultured bacterium
Bd113	Bac3712	-0.72947	Proteobacteria	Gammaproteobacteria	Aeromonadales	Aeromonadaceae	Tolumonas	uncultured bacterium						Bx128	Bac4109	-0.76277	Proteobacteria	Gammaproteobacteria	Xanthomonadales	Xanthomonadaceae	uncultured	uncultured bacterium
Bd113	Bac3714	-0.70588	Proteobacteria	Gammaproteobacteria	Aeromonadales	Succinivibrionaceae	uncultured	uncultured rumen bacterium						Bx128	Bac473	-0.82633	Bacteroidetes	Flavobacteriia	Flavobacteriales	Flavobacteriaceae	Cloacibacterium	uncultured bacterium
Bd113	Bac3755	-0.70669	Proteobacteria	Gammaproteobacteria	Enterobacteriales	Enterobacteriaceae	Citrobacter	uncultured bacterium						Bx128	Bac988	-0.79358	Bacteroidetes	Sphingobacteriia	Sphingobacteriales	WCHB1-69	denitrifying bacterium enrichment culture clone NOB_2_E8	denitrifying bacterium enrichment culture clone NOB_2_E8
Bd113	Bac3770	-0.8101	Proteobacteria	Gammaproteobacteria	Enterobacteriales	Enterobacteriaceae	Klebsiella	Klebsiella oxytoca						Bx128	Bac1280	-0.81046	Candidate division TM7	uncultured bacterium SBR2113	uncultured bacterium SBR2113	uncultured bacterium SBR2113	uncultured bacterium SBR2113	uncultured bacterium SBR2113
Bd113	Bac3772	-0.74116	Proteobacteria	Gammaproteobacteria	Enterobacteriales	Enterobacteriaceae	Pantoea	Enterobacter sp. Bdr5						Bx128	Bac3428	-0.70897	Proteobacteria	Deltaproteobacteria	Myxococcales	Haliangiaceae	Haliangium	uncultured bacterium
Bd113	Bac3832	-0.77563	Proteobacteria	Gammaproteobacteria	Oceanospirillales	Hahellaceae	Hahella	uncultured gamma proteobacterium						Bx128	Bac955	-0.70636	Bacteroidetes	Sphingobacteriia	Sphingobacteriales	Saprospiraceae	uncultured	uncultured Saprospiraceae bacterium
Bd113	Bac3836	-0.76719	Proteobacteria	Gammaproteobacteria	Oceanospirillales	Halomonadaceae	Halomonas	Candidatus Halomonas phosphatis						Bx128	Bac2003	-0.71429	Proteobacteria	Alphaproteobacteria	Caulobacterales	Hyphomonadaceae	Woodsholea	uncultured bacterium
Bd113	Bac385	-0.70567	Bacteroidetes	Bacteroidia	Bacteroidales	Rikenellaceae	SP3-e08	uncultured bacterium						Bx128	Bac856	-0.75523	Bacteroidetes	Sphingobacteriia	Sphingobacteriales	Saprospiraceae	uncultured	uncultured bacterium
Bd113	Bac3864	-0.70588	Proteobacteria	Gammaproteobacteria	Pseudomonadales	Moraxellaceae	Acinetobacter	Acinetobacter sp. MBL-12-1103						Bx129	Bac4265	-0.73088	Verrucomicrobia	Arctic97B-4 marine group	uncultured bacterium	uncultured bacterium	uncultured bacterium	uncultured bacterium
Bd113	Bac3869	-0.83368	Proteobacteria	Gammaproteobacteria	Pseudomonadales	Moraxellaceae	Acinetobacter	Acinetobacter sp. S2(2009)						Bx13	Bac3932	-0.71348	Proteobacteria	Gammaproteobacteria	Pseudomonadales	Proteobacteria	Moraxellaceae	Perlucidibaca
Bd113	Bac3900	-0.70588	Proteobacteria	Gammaproteobacteria	Pseudomonadales	Moraxellaceae	Acinetobacter	uncultured bacterium						Bx13	Bac2729	-0.73611	Proteobacteria	Betaproteobacteria	Burkholderiales	Comamonadaceae	Variovorax	uncultured bacterium
Bd113	Bac3904	-0.70588	Proteobacteria	Gammaproteobacteria	Pseudomonadales	Moraxellaceae	Acinetobacter	uncultured bacterium						Bx13	Bac3880	-0.70636	Proteobacteria	Gammaproteobacteria	Pseudomonadales	Moraxellaceae	Acinetobacter	bacterium 28S523
Bd113	Bac3930	-0.70588	Proteobacteria	Gammaproteobacteria	Pseudomonadales	Moraxellaceae	Moraxella	uncultured bacterium						Bx13	Bac4355	-0.70727	Verrucomicrobia	Verrucomicrobiae	Verrucomicrobiales	Verrucomicrobiaceae	uncultured	uncultured verrucomicrobium DEV179
Bd113	Bac4002	-0.77563	Proteobacteria	Gammaproteobacteria	Pseudomonadales	Pseudomonadaceae	Pseudomonas	uncultured bacterium						Bx13	Bac789	-0.72591	Bacteroidetes	Sphingobacteriia	Sphingobacteriales	env.OPS 17	uncultured Bacteroidetes bacterium	uncultured Bacteroidetes bacterium
Bd113	Bac4209	-0.70588	SM2F11	uncultured bacterium	uncultured bacterium	uncultured bacterium	uncultured bacterium	uncultured bacterium						Bx13	Bac3081	-0.77902	Proteobacteria	Betaproteobacteria	Rhodocyclales	Rhodocyclaceae	Sulfuritalea	uncultured Rhodocyclaceae bacterium
Bd113	Bac4311	-0.72947	Verrucomicrobia	Opitutae	Opitutales	Opitutaceae	Opitutus	uncultured bacterium						Bx13	Bac503	-0.70424	Bacteroidetes	Flavobacteriia	Flavobacteriales	Flavobacteriaceae	Flavobacterium	uncultured bacterium
Bd113	Bac4314	-0.74118	Verrucomicrobia	Opitutae	Opitutales	Opitutaceae	Opitutus	uncultured bacterium						Bx130	Bac3924	-0.76807	Proteobacteria	Gammaproteobacteria	Pseudomonadales	Proteobacteria	Moraxellaceae	Enhydrobacter
Bd113	Bac473	-0.74116	Bacteroidetes	Flavobacteriia	Flavobacteriales	Flavobacteriaceae	Cloacibacterium	uncultured bacterium						Bx131	Bac3273	-0.7338	Proteobacteria	Deltaproteobacteria	Bdellovibrionales	Bdellovibrionaceae	Bdellovibrio	uncultured bacterium
Bd113	Bac795	-0.70502	Bacteroidetes	Sphingobacteriia	Sphingobacteriales	KD3-93	uncultured bacterium	uncultured bacterium						Bx135	Bac1374	-0.72039	Chloroflexi	Ardenticatenia	Ardenticatenales	uncultured bacterium	uncultured bacterium	uncultured bacterium
Bd113	Bac988	-0.76719	Bacteroidetes	Sphingobacteriia	Sphingobacteriales	WCHB1-69	denitrifying bacterium enrichment culture clone NOB_2_E8	denitrifying bacterium enrichment culture clone NOB_2_E8						Bx135	Bac1414	-0.74103	Chloroflexi	Chloroflexia	Chloroflexales	Roseiflexaceae	Roseiflexus	Kouleothrix aurantiaca
Bd116	Bac106	-0.70961	Acidobacteria	Holophagae	Holophagales	Holophagaceae	uncultured	uncultured bacterium						Bx135	Bac1443	-0.72008	Chloroflexi	uncultured	uncultured bacterium	uncultured bacterium	uncultured bacterium	uncultured bacterium
Bd117	Bac2044	-0.73387	Proteobacteria	Alphaproteobacteria	Rhizobiales	B142	uncultured bacterium	uncultured bacterium						Bx135	Bac1923	-0.72016	Planctomycetes	Planctomycetacia	Planctomycetales	Planctomycetaceae	Pir4 lineage	uncultured bacterium
Bd117	Bac2211	-0.76123	Proteobacteria	Alphaproteobacteria	Rhodobacterales	Rhodobacteraceae	Paracoccus	uncultured bacterium						Bx135	Bac1937	-0.72016	Planctomycetes	Planctomycetacia	Planctomycetales	Planctomycetaceae	Planctomyces	uncultured bacterium
Bd117	Bac2238	-0.7	Proteobacteria	Alphaproteobacteria	Rhodobacterales	Rhodobacteraceae	uncultured	uncultured bacterium						Bx135	Bac1988	-0.74158	Proteobacteria	Alphaproteobacteria	Caulobacterales	Caulobacteraceae	uncultured	uncultured alpha proteobacterium
Bd117	Bac2389	-0.72008	Proteobacteria	Alphaproteobacteria	Sphingomonadales	Sphingomonadaceae	Novosphingobium	uncultured bacterium						Bx135	Bac2097	-0.72008	Proteobacteria	Alphaproteobacteria	Rhizobiales	Hyphomicrobiaceae	Hyphomicrobium	uncultured bacterium
Bd117	Bac2441	-0.72457	Proteobacteria	Betaproteobacteria	Burkholderiales	Burkholderiaceae	Lautropia	uncultured bacterium						Bx135	Bac2104	-0.72222	Proteobacteria	Alphaproteobacteria	Rhizobiales	Hyphomicrobiaceae	Pedomicrobium	uncultured bacterium
Bd117	Bac2490	-0.74158	Proteobacteria	Betaproteobacteria	Burkholderiales	Comamonadaceae	Acidovorax	uncultured bacterium						Bx135	Bac2174	-0.72075	Proteobacteria	Alphaproteobacteria	Rhizobiales	Rhizobiales Incertae Sedis	Rhizomicrobium	uncultured bacterium
Bd117	Bac3718	-0.74066	Proteobacteria	Gammaproteobacteria	Alteromonadales	Alteromonadaceae	BD1-7 clade	uncultured bacterium						Bx135	Bac2230	-0.83723	Proteobacteria	Alphaproteobacteria	Rhodobacterales	Rhodobacteraceae	Rhodovulum	uncultured bacterium
Bd117	Bac488	-0.76667	Bacteroidetes	Flavobacteriia	Flavobacteriales	Flavobacteriaceae	Flavobacterium	Flavobacterium sp. R-36233						Bx135	Bac2235	-0.79358	Proteobacteria	Alphaproteobacteria	Rhodobacterales	Rhodobacteraceae	Tabrizicola	Rhodobacter sp. INCT285
Bd117	Bac495	-0.74477	Bacteroidetes	Flavobacteriia	Flavobacteriales	Flavobacteriaceae	Flavobacterium	uncultured bacterium						Bx135	Bac2236	-0.72039	Proteobacteria	Alphaproteobacteria	Rhodobacterales	Rhodobacteraceae	Tabrizicola	Rhodobacter sp. INCT285
Bd118	Bac2073	-0.83217	Proteobacteria	Alphaproteobacteria	Rhizobiales	Proteobacteria	F0723	alpha proteobacterium PI-29						Bx135	Bac2238	-0.76667	Proteobacteria	Alphaproteobacteria	Rhodobacterales	Rhodobacteraceae	uncultured	uncultured bacterium
Bd118	Bac2163	-0.73445	Proteobacteria	Alphaproteobacteria	Rhizobiales	Proteobacteria	Rhizobiaceae	Rhizobium						Bx135	Bac2249	-0.7354	Proteobacteria	Alphaproteobacteria	Rhodospirillales	Acetobacteraceae	Stella	uncultured bacterium
Bd118	Bac758	-0.71818	Bacteroidetes	Sphingobacteriia	Sphingobacteriales	Chitinophagaceae	uncultured	uncultured Cytophagales bacterium						Bx135	Bac2441	-0.74757	Proteobacteria	Betaproteobacteria	Burkholderiales	Burkholderiaceae	Lautropia	uncultured bacterium
Bd119	Bac2253	-0.74757	Proteobacteria	Alphaproteobacteria	Rhodospirillales	Acetobacteraceae	Stella	uncultured bacterium						Bx135	Bac2914	-0.72016	Proteobacteria	Betaproteobacteria	Nitrosomonadales	Nitrosomonadaceae	Nitrosomonas	uncultured bacterium
Bd119	Bac4042	-0.72008	Proteobacteria	Gammaproteobacteria	Xanthomonadales	uncultured	uncultured bacterium	uncultured bacterium						Bx135	Bac3282	-0.72075	Proteobacteria	Deltaproteobacteria	Bdellovibrionales	Bdellovibrionaceae	Bdellovibrio	uncultured Bdellovibrio sp.
Bd119	Bac730	-0.72039	Bacteroidetes	Sphingobacteriia	Sphingobacteriales	Chitinophagaceae	uncultured	uncultured bacterium						Bx135	Bac3994	-0.74444	Proteobacteria	Gammaproteobacteria	Pseudomonadales	Pseudomonadaceae	Pseudomonas	uncultured bacterium
Bd12	Bac1769	-0.80683	Fusobacteria	Fusobacteriia	Fusobacteriales	Fusobacteria	Leptotrichiaceae	Leptotrichia						Bx135	Bac4158	-0.74158	Proteobacteria	TA18	uncultured bacterium	uncultured bacterium	uncultured bacterium	uncultured bacterium
Bd12	Bac2862	-0.75702	Proteobacteria	Betaproteobacteria	Neisseriales	Proteobacteria	Neisseriaceae	Conchiformibius						Bx135	Bac809	-0.74066	Bacteroidetes	Sphingobacteriia	Sphingobacteriales	NS11-12 marine group	uncultured Bacteroidetes bacterium	uncultured Bacteroidetes bacterium
Bd12	Bac963	-0.70367	Bacteroidetes	Sphingobacteriia	Sphingobacteriales	Bacteroidetes	Saprospiraceae	uncultured						Bx135	Bac1390	-0.72611	Chloroflexi	Caldilineae	Caldilineales	Caldilineaceae	uncultured	uncultured bacterium
Bd12	Bac2431	-0.72199	Proteobacteria	Betaproteobacteria	Burkholderiales	Alcaligenaceae	uncultured	uncultured bacterium						Bx135	Bac2148	-0.79212	Proteobacteria	Alphaproteobacteria	Rhizobiales	Phyllobacteriaceae	Mesorhizobium	uncultured bacterium
Bd12	Bac2862	-0.74076	Proteobacteria	Betaproteobacteria	Neisseriales	Neisseriaceae	Conchiformibius	Neisseria canis						Bx135	Bac1319	-0.78103	Chlorobi	Chlorobia	Chlorobiales	OPB56	uncultured bacterium	uncultured bacterium
Bd12	Bac3139	-0.76585	Proteobacteria	Betaproteobacteria	Rhodocyclales	Rhodocyclaceae	uncultured	uncultured bacterium						Bx135	Bac3835	-0.70276	Proteobacteria	Gammaproteobacteria	Oceanospirillales	Halomonadaceae	Halomonas	Candidatus Halomonas phosphatis
Bd12	Bac3577	-0.71587	Proteobacteria	Deltaproteobacteria	Myxococcales	uncultured	uncultured bacterium	uncultured bacterium						Bx137	Bac3316	-0.7157	Proteobacteria	Deltaproteobacteria	Bdellovibrionales	Proteobacteria	Bdellovibrionaceae	OM27 clade
Bd12	Bac3854	-0.73703	Proteobacteria	Gammaproteobacteria	Pasteurellales	Pasteurellaceae	Actinobacillus	Bisgaard Taxon 10						Bx14	Bac1319	-0.70961	Chlorobi	Chlorobia	Chlorobiales	OPB56	uncultured bacterium	uncultured bacterium
Bd12	Bac3927	-0.70961	Proteobacteria	Gammaproteobacteria	Pseudomonadales	Moraxellaceae	Moraxella	Marinimicrobia bacterium JGI 0000113-D11						Bx14	Bac1811	-0.74364	Nitrospirae	Nitrospira	Nitrospirales	Nitrospiraceae	Nitrospira	uncultured bacterium
Bd12	Bac1484	-0.75879	Cyanobacteria	ML635J-21	uncultured bacterium	uncultured bacterium	uncultured bacterium	uncultured bacterium						Bx14	Bac3242	-0.72765	Proteobacteria	Deltaproteobacteria	Bdellovibrionales	Bdellovibrionaceae	Bdellovibrio	uncultured bacterium
Bd12	Bac2282	-0.71885	Proteobacteria	Alphaproteobacteria	Rhodospirillales	Rhodospirillaceae	uncultured	uncultured bacterium						Bx14	Bac3487	-0.71166	Proteobacteria	Deltaproteobacteria	Myxococcales	MSB-4B10	uncultured bacterium	uncultured bacterium
Bd12	Bac4350	-0.75879	Verrucomicrobia	Verrucomicrobiae	Verrucomicrobiales	Verrucomicrobiaceae	uncultured	uncultured bacterium						Bx14	Bac3497	-0.74364	Proteobacteria	Deltaproteobacteria	Myxococcales	Nannocystaceae	Nannocystis	uncultured delta proteobacterium
Bd123	Bac1252	-0.71304	Candidate division SR1	uncultured bacterium	uncultured bacterium	uncultured bacterium	uncultured bacterium	uncultured bacterium						Bx14	Bac4367	-0.70961	WCHB1-60	uncultured bacterium	uncultured bacterium	uncultured bacterium	uncultured bacterium	uncultured bacterium
Bd126	Bac1984	-0.70286	Proteobacteria	Alphaproteobacteria	Caulobacterales	Proteobacteria	Caulobacteraceae	Phenylobacterium						Bx14	Bac2464	-0.73333	Proteobacteria	Betaproteobacteria	Burkholderiales	Comamonadaceae	Acidovorax	iron-reducing bacterium enrichment culture clone FEA_2_C1
Bd126	Bac575	-0.71622	Bacteroidetes	SB-5	uncultured bacterium	Bacteroidetes	uncultured bacterium	uncultured bacterium						Bx14	Bac2469	-0.87293	Proteobacteria	Betaproteobacteria	Burkholderiales	Comamonadaceae	Acidovorax	uncultured bacterium
Bd126	Bac1191	-0.72606	Candidate division OD1	uncultured Parcubacteria bacterium	uncultured Parcubacteria bacterium	uncultured Parcubacteria bacterium	uncultured Parcubacteria bacterium	uncultured Parcubacteria bacterium						Bx14	Bac2759	-0.77143	Proteobacteria	Betaproteobacteria	Burkholderiales	Comamonadaceae	Variovorax	uncultured bacterium
Bd126	Bac3826	-0.70892	Proteobacteria	Gammaproteobacteria	NKB5	uncultured gamma proteobacterium	uncultured gamma proteobacterium	uncultured gamma proteobacterium						Bx14	Bac2807	-0.70065	Proteobacteria	Betaproteobacteria	Burkholderiales	Oxalobacteraceae	Undibacterium	uncultured bacterium
Bd127	Bac2977	-0.72144	Proteobacteria	Betaproteobacteria	Rhodocyclales	Proteobacteria	Rhodocyclaceae	Azospira						Bx14	Bac3261	-0.71666	Proteobacteria	Deltaproteobacteria	Bdellovibrionales	Bdellovibrionaceae	Bdellovibrio	uncultured bacterium
Bd127	Bac3490	-0.75133	Proteobacteria	Deltaproteobacteria	Myxococcales	Proteobacteria	Nannocystaceae	Nannocystis						Bx14	Bac3966	-0.75094	Proteobacteria	Gammaproteobacteria	Pseudomonadales	Pseudomonadaceae	Pseudomonas	Pseudomonas fluorescens
Bd127	Bac4358	-0.71866	WCHB1-60	uncultured bacterium	uncultured bacterium	WCHB1-60	uncultured bacterium	uncultured bacterium						Bx14	Bac506	-0.74513	Bacteroidetes	Flavobacteriia	Flavobacteriales	Flavobacteriaceae	Flavobacterium	uncultured bacterium
Bd13	Bac1923	-0.71587	Planctomycetes	Planctomycetacia	Planctomycetales	Planctomycetaceae	Pir4 lineage	uncultured bacterium						Bx141	Bac2488	-0.70276	Proteobacteria	Betaproteobacteria	Burkholderiales	Comamonadaceae	Acidovorax	uncultured bacterium
Bd13	Bac3085	-0.72059	Proteobacteria	Betaproteobacteria	Rhodocyclales	Rhodocyclaceae	Sulfuritalea	uncultured Rhodocyclaceae bacterium						Bx141	Bac3435	-0.72406	Proteobacteria	Deltaproteobacteria	Myxococcales	Haliangiaceae	Haliangium	uncultured bacterium
Bd13	Bac4045	-0.75	Proteobacteria	Gammaproteobacteria	Xanthomonadales	uncultured	uncultured bacterium	uncultured bacterium						Bx141	Bac3518	-0.72457	Proteobacteria	Deltaproteobacteria	Myxococcales	Polyangiaceae	Byssovorax	uncultured bacterium
Bd13	Bac1875	-0.70276	Planctomycetes	Phycisphaerae	Phycisphaerales	Phycisphaeraceae	CL500-3	uncultured bacterium						Bx141	Bac3554	-0.70157	Proteobacteria	Deltaproteobacteria	Myxococcales	Sandaracinaceae	uncultured bacterium	uncultured bacterium
Bd13	Bac3424	-0.70553	Proteobacteria	Deltaproteobacteria	Myxococcales	Cystobacteraceae	Anaeromyxobacter	uncultured bacterium						Bx141	Bac4065	-0.76665	Proteobacteria	Gammaproteobacteria	Xanthomonadales	Xanthomonadaceae	Dokdonella	uncultured bacterium
Bd13	Bac3451	-0.72406	Proteobacteria	Deltaproteobacteria	Myxococcales	Haliangiaceae	Haliangium	uncultured bacterium						Bx141	Bac583	-0.70613	Bacteroidetes	Sphingobacteriia	Sphingobacteriales	AKYH767	uncultured bacterium	uncultured bacterium
Bd13	Bac3485	-0.71666	Proteobacteria	Deltaproteobacteria	Myxococcales	MSB-4B10	uncultured bacterium	uncultured bacterium						Bx141	Bac922	-0.71644	Bacteroidetes	Sphingobacteriia	Sphingobacteriales	Saprospiraceae	uncultured	uncultured bacterium
Bd13	Bac3599	-0.83054	Proteobacteria	Deltaproteobacteria	Myxococcales	uncultured	uncultured bacterium	uncultured bacterium						Bx141	Bac930	-0.74893	Bacteroidetes	Sphingobacteriia	Sphingobacteriales	Saprospiraceae	uncultured	uncultured bacterium MK04
Bd13	Bac3620	-0.77303	Proteobacteria	Deltaproteobacteria	Syntrophobacterales	Syntrophaceae	Smithella	uncultured bacterium						Bx143	Bac3854	-0.72421	Proteobacteria	Gammaproteobacteria	Pasteurellales	Proteobacteria	Pasteurellaceae	Actinobacillus
Bd13	Bac4262	-0.70553	TM6	uncultured bacterium SBRH58	uncultured bacterium SBRH58	uncultured bacterium SBRH58	uncultured bacterium SBRH58	uncultured bacterium SBRH58						Bx143	Bac2346	-0.71803	Proteobacteria	Alphaproteobacteria	Rickettsiales	Rickettsiales Incertae Sedis	Candidatus Odyssella	uncultured Candidatus Odyssella sp.
Bd13	Bac473	-0.74642	Bacteroidetes	Flavobacteriia	Flavobacteriales	Flavobacteriaceae	Cloacibacterium	uncultured bacterium						Bx143	Bac2595	-0.71155	Proteobacteria	Betaproteobacteria	Burkholderiales	Comamonadaceae	Piscinibacter	Piscinibacter aquaticus
Bd13	Bac602	-0.71429	Bacteroidetes	Sphingobacteriia	Sphingobacteriales	Chitinophagaceae	Ferruginibacter	uncultured bacterium						Bx143	Bac2817	-0.72682	Proteobacteria	Betaproteobacteria	Burkholderiales	Oxalobacteraceae	Undibacterium	Undibacterium sp. CMJ-9
Bd13	Bac69	-0.76365	Acidobacteria	Acidobacteria	Subgroup 4	DS-100	uncultured Acidobacteria bacterium	uncultured Acidobacteria bacterium						Bx143	Bac2831	-0.8396	Proteobacteria	Betaproteobacteria	Hot Creek 32	uncultured bacterium	uncultured bacterium	uncultured bacterium
Bd133	Bac1392	-0.70829	Chloroflexi	Caldilineae	Caldilineales	Chloroflexi	Caldilineaceae	uncultured						Bx143	Bac3888	-0.73837	Proteobacteria	Gammaproteobacteria	Pseudomonadales	Moraxellaceae	Acinetobacter	uncultured bacterium
Bd133	Bac4138	-0.71909	Proteobacteria	SPOTSOCT00m83	uncultured proteobacterium	uncultured proteobacterium	uncultured proteobacterium	uncultured proteobacterium						Bx143	Bac3894	-0.7439	Proteobacteria	Gammaproteobacteria	Pseudomonadales	Moraxellaceae	Acinetobacter	uncultured bacterium
Bd14	Bac1980	-0.76237	Proteobacteria	Alphaproteobacteria	Caulobacterales	Proteobacteria	Caulobacteraceae	Caulobacter						Bx143	Bac3939	-0.78065	Proteobacteria	Gammaproteobacteria	Pseudomonadales	Moraxellaceae	uncultured	uncultured bacterium
Bd14	Bac2598	-0.74682	Proteobacteria	Betaproteobacteria	Burkholderiales	Proteobacteria	Comamonadaceae	Polaromonas						Bx148	Bac2164	-0.71296	Proteobacteria	Alphaproteobacteria	Rhizobiales	Rhizobiaceae	Shinella	Rhizobium sp. P-26
Bd14	Bac2762	-0.75489	Proteobacteria	Betaproteobacteria	Burkholderiales	Proteobacteria	Comamonadaceae	Variovorax						Bx15	Bac2030	-0.71558	Proteobacteria	Alphaproteobacteria	DB1-14	Proteobacteria	uncultured eubacterium WD2107	uncultured eubacterium WD2107
Bd15	Bac3275	-0.71866	Proteobacteria	Deltaproteobacteria	Bdellovibrionales	Proteobacteria	Bdellovibrionaceae	Bdellovibrio						Bx15	Bac3275	-0.71652	Proteobacteria	Deltaproteobacteria	Bdellovibrionales	Proteobacteria	Bdellovibrionaceae	Bdellovibrio
Bd15	Bac1479	-0.72406	Cyanobacteria	ML635J-21	uncultured bacterium	uncultured bacterium	uncultured bacterium	uncultured bacterium						Bx15	Bac3466	-0.70914	Proteobacteria	Deltaproteobacteria	Myxococcales	Proteobacteria	mle1-27	uncultured bacterium
Bd15	Bac1503	-0.78795	Elusimicrobia	Elusimicrobia	MVP-88	uncultured bacterium	uncultured bacterium	uncultured bacterium						Bx15	Bac3743	-0.71558	Proteobacteria	Gammaproteobacteria	Chromatiales	Proteobacteria	Chromatiaceae	Nitrosococcus
Bd15	Bac1504	-0.71089	Elusimicrobia	Elusimicrobia	MVP-88	uncultured bacterium	uncultured bacterium	uncultured bacterium						Bx15	Bac1034	-0.71983	BD1-5	uncultured bacterium	uncultured bacterium	uncultured bacterium	uncultured bacterium	uncultured bacterium
Bd15	Bac2829	-0.71666	Proteobacteria	Betaproteobacteria	Hot Creek 32	uncultured bacterium	uncultured bacterium	uncultured bacterium						Bx15	Bac1282	-0.71435	Candidate division TM7	uncultured Candidatus Saccharibacteria sp.	uncultured Candidatus Saccharibacteria sp.	uncultured Candidatus Saccharibacteria sp.	uncultured Candidatus Saccharibacteria sp.	uncultured Candidatus Saccharibacteria sp.
Bd15	Bac3136	-0.71429	Proteobacteria	Betaproteobacteria	Rhodocyclales	Rhodocyclaceae	uncultured	uncultured bacterium						Bx15	Bac1769	-0.73136	Fusobacteria	Fusobacteriia	Fusobacteriales	Leptotrichiaceae	Leptotrichia	uncultured bacterium
Bd15	Bac3257	-0.76738	Proteobacteria	Deltaproteobacteria	Bdellovibrionales	Bdellovibrionaceae	Bdellovibrio	uncultured bacterium						Bx15	Bac3353	-0.70201	Proteobacteria	Deltaproteobacteria	Desulfovibrionales	Desulfovibrionaceae	Desulfovibrio	Desulfovibrio vulgaris DP4
Bd15	Bac3327	-0.71666	Proteobacteria	Deltaproteobacteria	Desulfobacterales	Desulfobacteraceae	Desulfatiferula	uncultured bacterium						Bx15	Bac3577	-0.74074	Proteobacteria	Deltaproteobacteria	Myxococcales	uncultured	uncultured bacterium	uncultured bacterium
Bd15	Bac3833	-0.70553	Proteobacteria	Gammaproteobacteria	Oceanospirillales	Hahellaceae	Hahella	uncultured gamma proteobacterium						Bx15	Bac3853	-0.71644	Proteobacteria	Gammaproteobacteria	Pasteurellales	Pasteurellaceae	Actinobacillus	Actinobacillus porcitonsillarum
Bd15	Bac3897	-0.70553	Proteobacteria	Gammaproteobacteria	Pseudomonadales	Moraxellaceae	Acinetobacter	uncultured bacterium						Bx15	Bac3854	-0.7775	Proteobacteria	Gammaproteobacteria	Pasteurellales	Pasteurellaceae	Actinobacillus	Bisgaard Taxon 10
Bd15	Bac44	-0.79099	Acidobacteria	Acidobacteria	Subgroup 3	Elev-16S-1166	uncultured bacterium	uncultured bacterium						Bx15	Bac473	-0.72664	Bacteroidetes	Flavobacteriia	Flavobacteriales	Flavobacteriaceae	Cloacibacterium	uncultured bacterium
Bd15	Bac850	-0.73561	Bacteroidetes	Sphingobacteriia	Sphingobacteriales	Saprospiraceae	uncultured	uncultured bacterium						Bx151	Bac2591	-0.75056	Proteobacteria	Betaproteobacteria	Burkholderiales	Comamonadaceae	Paucibacter	uncultured bacterium
Bd15	Bac1119	-0.78902	Candidate division OD1	uncultured bacterium	uncultured bacterium	uncultured bacterium	uncultured bacterium	uncultured bacterium						Bx151	Bac2673	-0.71207	Proteobacteria	Betaproteobacteria	Burkholderiales	Comamonadaceae	uncultured	uncultured bacterium
Bd15	Bac1769	-0.71563	Fusobacteria	Fusobacteriia	Fusobacteriales	Leptotrichiaceae	Leptotrichia	uncultured bacterium						Bx151	Bac3735	-0.75056	Proteobacteria	Gammaproteobacteria	Alteromonadales	Alteromonadaceae	Simiduia	uncultured bacterium
Bd15	Bac3833	-0.71885	Proteobacteria	Gammaproteobacteria	Oceanospirillales	Hahellaceae	Hahella	uncultured gamma proteobacterium						Bx151	Bac3747	-0.71207	Proteobacteria	Gammaproteobacteria	Chromatiales	Chromatiaceae	Rheinheimera	uncultured bacterium
Bd15	Bac3860	-0.71563	Proteobacteria	Gammaproteobacteria	Pseudomonadales	Moraxellaceae	Acinetobacter	Acinetobacter junii						Bx151	Bac3932	-0.75056	Proteobacteria	Gammaproteobacteria	Pseudomonadales	Moraxellaceae	Perlucidibaca	uncultured bacterium
Bd15	Bac4283	-0.75879	Verrucomicrobia	OPB35 soil group	uncultured bacterium	uncultured bacterium	uncultured bacterium	uncultured bacterium						Bx154	Bac3039	-0.71223	Proteobacteria	Betaproteobacteria	Rhodocyclales	Rhodocyclaceae	Denitratisoma	uncultured bacterium
Bd15	Bac2772	-0.71587	Proteobacteria	Betaproteobacteria	Burkholderiales	Comamonadaceae	Variovorax	uncultured bacterium						Bx155	Bac1266	-0.73336	Candidate division SR1	uncultured organism	uncultured organism	uncultured organism	uncultured organism	uncultured organism
Bd15	Bac3026	-0.72178	Proteobacteria	Betaproteobacteria	Rhodocyclales	Rhodocyclaceae	Dechloromonas	uncultured bacterium						Bx156	Bac616	-0.72873	Bacteroidetes	Sphingobacteriia	Sphingobacteriales	Chitinophagaceae	Ferruginibacter	uncultured bacterium
Bd15	Bac489	-0.71518	Bacteroidetes	Flavobacteriia	Flavobacteriales	Flavobacteriaceae	Flavobacterium	Flavobacterium sp. R-38359						Bx156	Bac1205	-0.72977	Candidate division OD1	uncultured soil bacterium	uncultured soil bacterium	uncultured soil bacterium	uncultured soil bacterium	uncultured soil bacterium
Bd16	Bac1479	-0.76665	Cyanobacteria	ML635J-21	uncultured bacterium	uncultured bacterium	uncultured bacterium	uncultured bacterium						Bx156	Bac1504	-0.75	Elusimicrobia	Elusimicrobia	MVP-88	uncultured bacterium	uncultured bacterium	uncultured bacterium
Bd16	Bac1503	-0.70276	Elusimicrobia	Elusimicrobia	MVP-88	uncultured bacterium	uncultured bacterium	uncultured bacterium						Bx156	Bac1776	-0.78954	Fusobacteria	Fusobacteriia	Fusobacteriales	Leptotrichiaceae	uncultured	uncultured bacterium
Bd16	Bac3257	-0.72289	Proteobacteria	Deltaproteobacteria	Bdellovibrionales	Bdellovibrionaceae	Bdellovibrio	uncultured bacterium						Bx156	Bac2522	-0.72977	Proteobacteria	Betaproteobacteria	Burkholderiales	Comamonadaceae	Caldimonas	Caldimonas hydrothermale
Bd16	Bac3833	-0.70553	Proteobacteria	Gammaproteobacteria	Oceanospirillales	Hahellaceae	Hahella	uncultured gamma proteobacterium						Bx156	Bac2681	-0.79129	Proteobacteria	Betaproteobacteria	Burkholderiales	Comamonadaceae	uncultured	uncultured bacterium
Bd16	Bac1119	-0.75233	Candidate division OD1	uncultured bacterium	uncultured bacterium	uncultured bacterium	uncultured bacterium	uncultured bacterium						Bx156	Bac2736	-0.72375	Proteobacteria	Betaproteobacteria	Burkholderiales	Comamonadaceae	Variovorax	uncultured bacterium
Bd16	Bac1205	-0.70669	Candidate division OD1	uncultured soil bacterium	uncultured soil bacterium	uncultured soil bacterium	uncultured soil bacterium	uncultured soil bacterium						Bx156	Bac2843	-0.72457	Proteobacteria	Betaproteobacteria	Hydrogenophilales	Hydrogenophilaceae	Thiobacillus	uncultured bacterium
Bd16	Bac1769	-0.75233	Fusobacteria	Fusobacteriia	Fusobacteriales	Leptotrichiaceae	Leptotrichia	uncultured bacterium						Bx156	Bac2895	-0.82496	Proteobacteria	Betaproteobacteria	Neisseriales	Neisseriaceae	Uruburuella	uncultured bacterium
Bd16	Bac2853	-0.71885	Proteobacteria	Betaproteobacteria	Hydrogenophilales	Hydrogenophilaceae	uncultured Dechloromonas sp.	uncultured Dechloromonas sp.						Bx156	Bac2971	-0.75	Proteobacteria	Betaproteobacteria	Rhodocyclales	Rhodocyclaceae	Azoarcus	uncultured Azoarcus sp.
Bd16	Bac2898	-0.71563	Proteobacteria	Betaproteobacteria	Neisseriales	Neisseriaceae	Vogesella	uncultured bacterium						Bx156	Bac3004	-0.79559	Proteobacteria	Betaproteobacteria	Rhodocyclales	Rhodocyclaceae	Candidatus Accumulibacter	uncultured bacterium
Bd16	Bac3033	-0.74116	Proteobacteria	Betaproteobacteria	Rhodocyclales	Rhodocyclaceae	Dechloromonas	uncultured bacterium SA35						Bx156	Bac3006	-0.77902	Proteobacteria	Betaproteobacteria	Rhodocyclales	Rhodocyclaceae	Candidatus Accumulibacter	uncultured bacterium
Bd16	Bac3259	-0.74116	Proteobacteria	Deltaproteobacteria	Bdellovibrionales	Bdellovibrionaceae	Bdellovibrio	uncultured bacterium						Bx156	Bac3009	-0.75664	Proteobacteria	Betaproteobacteria	Rhodocyclales	Rhodocyclaceae	Candidatus Accumulibacter	uncultured bacterium
Bd16	Bac332	-0.74116	Bacteroidetes	Bacteroidia	Bacteroidales	Marinilabiaceae	Mangroviflexus	uncultured bacterium						Bx156	Bac3033	-0.72977	Proteobacteria	Betaproteobacteria	Rhodocyclales	Rhodocyclaceae	Dechloromonas	uncultured bacterium SA35
Bd16	Bac345	-0.70669	Bacteroidetes	Bacteroidia	Bacteroidales	Porphyromonadaceae	Paludibacter	uncultured bacterium						Bx156	Bac3060	-0.75664	Proteobacteria	Betaproteobacteria	Rhodocyclales	Rhodocyclaceae	Propionivibrio	uncultured bacterium
Bd16	Bac3860	-0.75233	Proteobacteria	Gammaproteobacteria	Pseudomonadales	Moraxellaceae	Acinetobacter	Acinetobacter junii						Bx156	Bac307	-0.72375	Bacteroidetes	Bacteroidia	Bacteroidales	Bacteroidaceae	Bacteroides	uncultured bacterium
Bd16	Bac3897	-0.71563	Proteobacteria	Gammaproteobacteria	Pseudomonadales	Moraxellaceae	Acinetobacter	uncultured bacterium						Bx156	Bac3114	-0.72977	Proteobacteria	Betaproteobacteria	Rhodocyclales	Rhodocyclaceae	Uliginosibacterium	uncultured bacterium
Bd16	Bac3904	-0.70669	Proteobacteria	Gammaproteobacteria	Pseudomonadales	Moraxellaceae	Acinetobacter	uncultured bacterium						Bx156	Bac3131	-0.72375	Proteobacteria	Betaproteobacteria	Rhodocyclales	Rhodocyclaceae	uncultured	uncultured bacterium
Bd17	Bac3236	-0.71615	Proteobacteria	Deltaproteobacteria	Bdellovibrionales	Proteobacteria	Bdellovibrionaceae	Bdellovibrio						Bx156	Bac3137	-0.72394	Proteobacteria	Betaproteobacteria	Rhodocyclales	Rhodocyclaceae	uncultured	uncultured bacterium
Bd17	Bac3490	-0.70014	Proteobacteria	Deltaproteobacteria	Myxococcales	Proteobacteria	Nannocystaceae	Nannocystis						Bx156	Bac3257	-0.72977	Proteobacteria	Deltaproteobacteria	Bdellovibrionales	Bdellovibrionaceae	Bdellovibrio	uncultured bacterium
Bd17	Bac4041	-0.74927	Proteobacteria	Gammaproteobacteria	Xanthomonadales	Proteobacteria	uncultured	uncultured bacterium						Bx156	Bac3259	-0.72977	Proteobacteria	Deltaproteobacteria	Bdellovibrionales	Bdellovibrionaceae	Bdellovibrio	uncultured bacterium
Bd17	Bac1006	-0.71563	BD1-5	uncultured bacterium	uncultured bacterium	uncultured bacterium	uncultured bacterium	uncultured bacterium						Bx156	Bac3502	-0.72457	Proteobacteria	Deltaproteobacteria	Myxococcales	Phaselicystidaceae	Phaselicystis	uncultured bacterium
Bd17	Bac1084	-0.75233	Candidate division OD1	uncultured bacterium	uncultured bacterium	uncultured bacterium	uncultured bacterium	uncultured bacterium						Bx156	Bac355	-0.78954	Bacteroidetes	Bacteroidia	Bacteroidales	Porphyromonadaceae	uncultured	uncultured bacterium
Bd17	Bac1205	-0.8101	Candidate division OD1	uncultured soil bacterium	uncultured soil bacterium	uncultured soil bacterium	uncultured soil bacterium	uncultured soil bacterium						Bx156	Bac3657	-0.78954	Proteobacteria	Epsilonproteobacteria	Campylobacterales	Campylobacteraceae	Arcobacter	uncultured epsilon proteobacterium
Bd17	Bac1504	-0.72375	Elusimicrobia	Elusimicrobia	MVP-88	uncultured bacterium	uncultured bacterium	uncultured bacterium						Bx156	Bac3689	-0.75761	Proteobacteria	Gammaproteobacteria	Aeromonadales	Aeromonadaceae	Aeromonas	Aeromonas sp. HM-6
Bd17	Bac1769	-0.75233	Fusobacteria	Fusobacteriia	Fusobacteriales	Leptotrichiaceae	Leptotrichia	uncultured bacterium						Bx156	Bac3695	-0.78954	Proteobacteria	Gammaproteobacteria	Aeromonadales	Aeromonadaceae	Aeromonas	uncultured Aeromonas sp.
Bd17	Bac1772	-0.72375	Fusobacteria	Fusobacteriia	Fusobacteriales	Leptotrichiaceae	Sebaldella	Sebaldella termitidis ATCC 33386						Bx156	Bac3770	-0.75664	Proteobacteria	Gammaproteobacteria	Enterobacteriales	Enterobacteriaceae	Klebsiella	Klebsiella oxytoca
Bd17	Bac2546	-0.72727	Proteobacteria	Betaproteobacteria	Burkholderiales	Comamonadaceae	Comamonas	uncultured bacterium						Bx156	Bac3772	-0.75664	Proteobacteria	Gammaproteobacteria	Enterobacteriales	Enterobacteriaceae	Pantoea	Enterobacter sp. Bdr5
Bd17	Bac2736	-0.75758	Proteobacteria	Betaproteobacteria	Burkholderiales	Comamonadaceae	Variovorax	uncultured bacterium						Bx156	Bac3836	-0.75	Proteobacteria	Gammaproteobacteria	Oceanospirillales	Halomonadaceae	Halomonas	Candidatus Halomonas phosphatis
Bd17	Bac2789	-0.70669	Proteobacteria	Betaproteobacteria	Burkholderiales	Oxalobacteraceae	Janthinobacterium	uncultured bacterium						Bx156	Bac3864	-0.72977	Proteobacteria	Gammaproteobacteria	Pseudomonadales	Moraxellaceae	Acinetobacter	Acinetobacter sp. MBL-12-1103
Bd17	Bac2843	-0.73099	Proteobacteria	Betaproteobacteria	Hydrogenophilales	Hydrogenophilaceae	Thiobacillus	uncultured bacterium						Bx156	Bac3869	-0.77902	Proteobacteria	Gammaproteobacteria	Pseudomonadales	Moraxellaceae	Acinetobacter	Acinetobacter sp. S2(2009)
Bd17	Bac2858	-0.71885	Proteobacteria	Betaproteobacteria	Neisseriales	Neisseriaceae	Alysiella	Kingella sp. oral clone ID059						Bx156	Bac3900	-0.72977	Proteobacteria	Gammaproteobacteria	Pseudomonadales	Moraxellaceae	Acinetobacter	uncultured bacterium
Bd17	Bac2862	-0.82572	Proteobacteria	Betaproteobacteria	Neisseriales	Neisseriaceae	Conchiformibius	Neisseria canis						Bx156	Bac3921	-0.72457	Proteobacteria	Gammaproteobacteria	Pseudomonadales	Moraxellaceae	Alkanindiges	uncultured bacterium
Bd17	Bac302	-0.71758	Bacteroidetes	Bacteroidia	Bacteroidales	Bacteroidaceae	Bacteroides	Bacteroides paurosaccharolyticus JCM 15092						Bx156	Bac3923	-0.71826	Proteobacteria	Gammaproteobacteria	Pseudomonadales	Moraxellaceae	Alkanindiges	uncultured bacterium
Bd17	Bac3033	-0.77563	Proteobacteria	Betaproteobacteria	Rhodocyclales	Rhodocyclaceae	Dechloromonas	uncultured bacterium SA35						Bx156	Bac4002	-0.85534	Proteobacteria	Gammaproteobacteria	Pseudomonadales	Pseudomonadaceae	Pseudomonas	uncultured bacterium
Bd17	Bac3154	-0.71563	Proteobacteria	Betaproteobacteria	Rhodocyclales	Rhodocyclaceae	uncultured	uncultured bacterium						Bx156	Bac4041	-0.71272	Proteobacteria	Gammaproteobacteria	Xanthomonadales	uncultured	uncultured bacterium	uncultured bacterium
Bd17	Bac3257	-0.70669	Proteobacteria	Deltaproteobacteria	Bdellovibrionales	Bdellovibrionaceae	Bdellovibrio	uncultured bacterium						Bx156	Bac473	-0.75664	Bacteroidetes	Flavobacteriia	Flavobacteriales	Flavobacteriaceae	Cloacibacterium	uncultured bacterium
Bd17	Bac3328	-0.79455	Proteobacteria	Deltaproteobacteria	Desulfobacterales	Desulfobacteraceae	Desulforegula	Desulforegula conservatrix						Bx156	Bac549	-0.71429	Bacteroidetes	Flavobacteriia	Flavobacteriales	NS9 marine group	uncultured bacterium	uncultured bacterium
Bd17	Bac3648	-0.72727	Proteobacteria	Epsilonproteobacteria	Campylobacterales	Campylobacteraceae	Arcobacter	uncultured bacterium						Bx156	Bac986	-0.75	Bacteroidetes	Sphingobacteriia	Sphingobacteriales	ST-12K33	uncultured Bacteroidetes bacterium	uncultured Bacteroidetes bacterium
Bd17	Bac3657	-0.75758	Proteobacteria	Epsilonproteobacteria	Campylobacterales	Campylobacteraceae	Arcobacter	uncultured epsilon proteobacterium						Bx156	Bac988	-0.75	Bacteroidetes	Sphingobacteriia	Sphingobacteriales	WCHB1-69	denitrifying bacterium enrichment culture clone NOB_2_E8	denitrifying bacterium enrichment culture clone NOB_2_E8
Bd17	Bac3680	-0.75233	Proteobacteria	Epsilonproteobacteria	Campylobacterales	Helicobacteraceae	uncultured	uncultured epsilon proteobacterium						Bx166	Bac1956	-0.73091	Planctomycetes	Planctomycetacia	Planctomycetales	Planctomycetaceae	uncultured	uncultured bacterium
Bd17	Bac3693	-0.74116	Proteobacteria	Gammaproteobacteria	Aeromonadales	Aeromonadaceae	Aeromonas	uncultured Aeromonas sp.						Bx166	Bac2959	-0.71089	Proteobacteria	Betaproteobacteria	Nitrosomonadales	Nitrosomonadaceae	uncultured	uncultured soil bacterium
Bd17	Bac3704	-0.84458	Proteobacteria	Gammaproteobacteria	Aeromonadales	Aeromonadaceae	Aeromonas	uncultured bacterium						Bx166	Bac93	-0.73333	Acidobacteria	Acidobacteria	Subgroup 6	uncultured bacterium	uncultured bacterium	uncultured bacterium
Bd17	Bac3767	-0.71885	Proteobacteria	Gammaproteobacteria	Enterobacteriales	Enterobacteriaceae	Escherichia-Shigella	uncultured bacterium						Bx167	Bac1374	-0.78396	Chloroflexi	Ardenticatenia	Ardenticatenales	uncultured bacterium	uncultured bacterium	uncultured bacterium
Bd17	Bac380	-0.75233	Bacteroidetes	Bacteroidia	Bacteroidales	Rikenellaceae	Blvii28 wastewater-sludge group	uncultured Bacteroidetes bacterium						Bx167	Bac1991	-0.73387	Proteobacteria	Alphaproteobacteria	Caulobacterales	Hyphomonadaceae	Hirschia	uncultured bacterium
Bd17	Bac3854	-0.71885	Proteobacteria	Gammaproteobacteria	Pasteurellales	Pasteurellaceae	Actinobacillus	Bisgaard Taxon 10						Bx167	Bac2044	-0.73387	Proteobacteria	Alphaproteobacteria	Rhizobiales	B142	uncultured bacterium	uncultured bacterium
Bd17	Bac3864	-0.84458	Proteobacteria	Gammaproteobacteria	Pseudomonadales	Moraxellaceae	Acinetobacter	Acinetobacter sp. MBL-12-1103						Bx167	Bac2124	-0.72008	Proteobacteria	Alphaproteobacteria	Rhizobiales	JG35-K1-AG5	uncultured bacterium	uncultured bacterium
Bd17	Bac3865	-0.75233	Proteobacteria	Gammaproteobacteria	Pseudomonadales	Moraxellaceae	Acinetobacter	Acinetobacter sp. MBL-12-1103						Bx167	Bac2148	-0.70157	Proteobacteria	Alphaproteobacteria	Rhizobiales	Phyllobacteriaceae	Mesorhizobium	uncultured bacterium
Bd17	Bac3869	-0.77865	Proteobacteria	Gammaproteobacteria	Pseudomonadales	Moraxellaceae	Acinetobacter	Acinetobacter sp. S2(2009)						Bx167	Bac2191	-0.71377	Proteobacteria	Alphaproteobacteria	Rhodobacterales	Rhodobacteraceae	Amaricoccus	uncultured bacterium
Bd17	Bac3870	-0.78902	Proteobacteria	Gammaproteobacteria	Pseudomonadales	Moraxellaceae	Acinetobacter	Acinetobacter sp. S2(2009)						Bx167	Bac2235	-0.72457	Proteobacteria	Alphaproteobacteria	Rhodobacterales	Rhodobacteraceae	Tabrizicola	Rhodobacter sp. INCT285
Bd17	Bac3887	-0.71563	Proteobacteria	Gammaproteobacteria	Pseudomonadales	Moraxellaceae	Acinetobacter	uncultured bacterium						Bx167	Bac2236	-0.76277	Proteobacteria	Alphaproteobacteria	Rhodobacterales	Rhodobacteraceae	Tabrizicola	Rhodobacter sp. INCT285
Bd17	Bac3897	-0.78902	Proteobacteria	Gammaproteobacteria	Pseudomonadales	Moraxellaceae	Acinetobacter	uncultured bacterium						Bx167	Bac2238	-0.76667	Proteobacteria	Alphaproteobacteria	Rhodobacterales	Rhodobacteraceae	uncultured	uncultured bacterium
Bd17	Bac3900	-0.77563	Proteobacteria	Gammaproteobacteria	Pseudomonadales	Moraxellaceae	Acinetobacter	uncultured bacterium						Bx167	Bac2441	-0.77057	Proteobacteria	Betaproteobacteria	Burkholderiales	Burkholderiaceae	Lautropia	uncultured bacterium
Bd17	Bac3904	-0.8101	Proteobacteria	Gammaproteobacteria	Pseudomonadales	Moraxellaceae	Acinetobacter	uncultured bacterium						Bx167	Bac2490	-0.74158	Proteobacteria	Betaproteobacteria	Burkholderiales	Comamonadaceae	Acidovorax	uncultured bacterium
Bd17	Bac3926	-0.71563	Proteobacteria	Gammaproteobacteria	Pseudomonadales	Moraxellaceae	Moraxella	Enhydrobacter sp. ZM35						Bx167	Bac3658	-0.71377	Proteobacteria	Epsilonproteobacteria	Campylobacterales	Campylobacteraceae	Arcobacter	uncultured epsilon proteobacterium
Bd17	Bac3930	-0.70669	Proteobacteria	Gammaproteobacteria	Pseudomonadales	Moraxellaceae	Moraxella	uncultured bacterium						Bx167	Bac488	-0.83333	Bacteroidetes	Flavobacteriia	Flavobacteriales	Flavobacteriaceae	Flavobacterium	Flavobacterium sp. R-36233
Bd17	Bac4000	-0.75233	Proteobacteria	Gammaproteobacteria	Pseudomonadales	Pseudomonadaceae	Pseudomonas	uncultured bacterium						Bx167	Bac495	-0.74477	Bacteroidetes	Flavobacteriia	Flavobacteriales	Flavobacteriaceae	Flavobacterium	uncultured bacterium
Bd17	Bac4002	-0.72727	Proteobacteria	Gammaproteobacteria	Pseudomonadales	Pseudomonadaceae	Pseudomonas	uncultured bacterium						Bx167	Bac797	-0.72457	Bacteroidetes	Sphingobacteriia	Sphingobacteriales	KD3-93	uncultured bacterium	uncultured bacterium
Bd17	Bac4041	-0.87025	Proteobacteria	Gammaproteobacteria	Xanthomonadales	uncultured	uncultured bacterium	uncultured bacterium						Bx167	Bac809	-0.76123	Bacteroidetes	Sphingobacteriia	Sphingobacteriales	NS11-12 marine group	uncultured Bacteroidetes bacterium	uncultured Bacteroidetes bacterium
Bd17	Bac4109	-0.87879	Proteobacteria	Gammaproteobacteria	Xanthomonadales	Xanthomonadaceae	uncultured	uncultured bacterium						Bx172	Bac1822	-0.72158	NPL-UPA2	uncultured bacterium	uncultured bacterium	uncultured bacterium	uncultured bacterium	uncultured bacterium
Bd17	Bac465	-0.71885	Bacteroidetes	Flavobacteriia	Flavobacteriales	Flavobacteriaceae	Bergeyella	uncultured Bacteroidetes bacterium						Bx172	Bac3259	-0.75988	Proteobacteria	Deltaproteobacteria	Bdellovibrionales	Bdellovibrionaceae	Bdellovibrio	uncultured bacterium
Bd17	Bac473	-0.84848	Bacteroidetes	Flavobacteriia	Flavobacteriales	Flavobacteriaceae	Cloacibacterium	uncultured bacterium						Bx172	Bac3115	-0.75	Proteobacteria	Betaproteobacteria	Rhodocyclales	Rhodocyclaceae	Uliginosibacterium	uncultured bacterium
Bd17	Bac947	-0.79455	Bacteroidetes	Sphingobacteriia	Sphingobacteriales	Saprospiraceae	uncultured	uncultured Cytophaga sp.						Bx172	Bac3893	-0.78954	Proteobacteria	Gammaproteobacteria	Pseudomonadales	Moraxellaceae	Acinetobacter	uncultured bacterium
Bd17	Bac988	-0.78954	Bacteroidetes	Sphingobacteriia	Sphingobacteriales	WCHB1-69	denitrifying bacterium enrichment culture clone NOB_2_E8	denitrifying bacterium enrichment culture clone NOB_2_E8						Bx172	Bac3987	-0.71429	Proteobacteria	Gammaproteobacteria	Pseudomonadales	Pseudomonadaceae	Pseudomonas	uncultured bacterium
Bd17	Bac3024	-0.74261	Proteobacteria	Betaproteobacteria	Rhodocyclales	Rhodocyclaceae	Dechloromonas	uncultured bacterium						Bx172	Bac4120	-0.75679	Proteobacteria	Gammaproteobacteria	Xanthomonadales	Xanthomonadaceae	Xylella	uncultured bacterium
Bd17	Bac3313	-0.71808	Proteobacteria	Deltaproteobacteria	Bdellovibrionales	Bdellovibrionaceae	OM27 clade	uncultured bacterium						Bx173	Bac3807	-0.72403	Proteobacteria	Gammaproteobacteria	Legionellales	Proteobacteria	Coxiellaceae	uncultured
Bd17	Bac2726	-0.73091	Proteobacteria	Betaproteobacteria	Burkholderiales	Comamonadaceae	Variovorax	Polaromonas sp. Ala11						Bx173	Bac3931	-0.71899	Proteobacteria	Gammaproteobacteria	Pseudomonadales	Proteobacteria	Moraxellaceae	Perlucidibaca
Bd17	Bac3632	-0.72728	Proteobacteria	Epsilonproteobacteria	Campylobacterales	Campylobacteraceae	Arcobacter	uncultured Arcobacter sp.						Bx173	Bac3932	-0.81589	Proteobacteria	Gammaproteobacteria	Pseudomonadales	Proteobacteria	Moraxellaceae	Perlucidibaca
Bd17	Bac521	-0.72289	Bacteroidetes	Flavobacteriia	Flavobacteriales	Flavobacteriaceae	Flavobacterium	uncultured Flavobacterium sp.						Bx173	Bac515	-0.72403	Bacteroidetes	Flavobacteriia	Flavobacteriales	Bacteroidetes	Flavobacteriaceae	Flavobacterium
Bd18	Bac2620	-0.73443	Proteobacteria	Betaproteobacteria	Burkholderiales	Proteobacteria	Comamonadaceae	Simplicispira						Bx173	Bac81	-0.7306	Acidobacteria	Acidobacteria	Subgroup 4	Acidobacteria	Unknown Family	Blastocatella
Bd18	Bac2711	-0.72549	Proteobacteria	Betaproteobacteria	Burkholderiales	Proteobacteria	Comamonadaceae	uncultured						Bx176	Bac2059	-0.72008	Proteobacteria	Alphaproteobacteria	Rhizobiales	Bradyrhizobiaceae	Bradyrhizobium	uncultured bacterium
Bd18	Bac874	-0.70396	Bacteroidetes	Sphingobacteriia	Sphingobacteriales	Bacteroidetes	Saprospiraceae	uncultured						Bx176	Bac2064	-0.72016	Proteobacteria	Alphaproteobacteria	Rhizobiales	Bradyrhizobiaceae	Bradyrhizobium	uncultured soil bacterium
Bd18	Bac1165	-0.71885	Candidate division OD1	uncultured bacterium	uncultured bacterium	uncultured bacterium	uncultured bacterium	uncultured bacterium						Bx176	Bac2114	-0.74066	Proteobacteria	Alphaproteobacteria	Rhizobiales	Hyphomicrobiaceae	Rhodoplanes	uncultured bacterium
Bd18	Bac1323	-0.71885	Chlorobi	Chlorobia	Chlorobiales	SJA-28	uncultured bacterium	uncultured bacterium						Bx176	Bac2212	-0.74066	Proteobacteria	Alphaproteobacteria	Rhodobacterales	Rhodobacteraceae	Paracoccus	uncultured bacterium
Bd18	Bac4175	-0.71563	Proteobacteria	TA18	uncultured bacterium	uncultured bacterium	uncultured bacterium	uncultured bacterium						Bx176	Bac2223	-0.72008	Proteobacteria	Alphaproteobacteria	Rhodobacterales	Rhodobacteraceae	Rhodobacter	uncultured bacterium
Bd18	Bac80	-0.78902	Acidobacteria	Acidobacteria	Subgroup 4	Unknown Family	Blastocatella	uncultured bacterium						Bx176	Bac2793	-0.70157	Proteobacteria	Betaproteobacteria	Burkholderiales	Oxalobacteraceae	Massilia	uncultured bacterium
Bd18	Bac1220	-0.79447	Candidate division OP11	uncultured bacterium	uncultured bacterium	uncultured bacterium	uncultured bacterium	uncultured bacterium						Bx177	Bac1205	-0.70502	Candidate division OD1	uncultured soil bacterium	uncultured soil bacterium	uncultured soil bacterium	uncultured soil bacterium	uncultured soil bacterium
Bd18	Bac1923	-0.76015	Planctomycetes	Planctomycetacia	Planctomycetales	Planctomycetaceae	Pir4 lineage	uncultured bacterium						Bx177	Bac1976	-0.76667	Planctomycetes	vadinHA49	uncultured bacterium	uncultured bacterium	uncultured bacterium	uncultured bacterium
Bd18	Bac2486	-0.73529	Proteobacteria	Betaproteobacteria	Burkholderiales	Comamonadaceae	Acidovorax	uncultured bacterium						Bx177	Bac2515	-0.71207	Proteobacteria	Betaproteobacteria	Burkholderiales	Comamonadaceae	Aquincola	uncultured bacterium
Bd18	Bac2772	-0.72059	Proteobacteria	Betaproteobacteria	Burkholderiales	Comamonadaceae	Variovorax	uncultured bacterium						Bx177	Bac2681	-0.76446	Proteobacteria	Betaproteobacteria	Burkholderiales	Comamonadaceae	uncultured	uncultured bacterium
Bd18	Bac2994	-0.70588	Proteobacteria	Betaproteobacteria	Rhodocyclales	Rhodocyclaceae	Azospira	uncultured bacterium						Bx177	Bac3060	-0.73099	Proteobacteria	Betaproteobacteria	Rhodocyclales	Rhodocyclaceae	Propionivibrio	uncultured bacterium
Bd18	Bac3070	-0.70111	Proteobacteria	Betaproteobacteria	Rhodocyclales	Rhodocyclaceae	Sulfuritalea	uncultured bacterium						Bx177	Bac307	-0.76277	Bacteroidetes	Bacteroidia	Bacteroidales	Bacteroidaceae	Bacteroides	uncultured bacterium
Bd18	Bac3141	-0.73063	Proteobacteria	Betaproteobacteria	Rhodocyclales	Rhodocyclaceae	uncultured	uncultured bacterium						Bx177	Bac3110	-0.72457	Proteobacteria	Betaproteobacteria	Rhodocyclales	Rhodocyclaceae	Uliginosibacterium	Rhodocyclaceae bacterium JJ3220
Bd18	Bac3196	-0.74539	Proteobacteria	Betaproteobacteria	SC-I-84	uncultured beta proteobacterium	uncultured beta proteobacterium	uncultured beta proteobacterium						Bx177	Bac320	-0.71207	Bacteroidetes	Bacteroidia	Bacteroidales	Bacteroidaceae	Bacteroides	uncultured bacterium
Bd18	Bac3510	-0.70111	Proteobacteria	Deltaproteobacteria	Myxococcales	Phaselicystidaceae	Phaselicystis	uncultured Polyangiaceae bacterium						Bx177	Bac3259	-0.70502	Proteobacteria	Deltaproteobacteria	Bdellovibrionales	Bdellovibrionaceae	Bdellovibrio	uncultured bacterium
Bd18	Bac3530	-0.74056	Proteobacteria	Deltaproteobacteria	Myxococcales	Polyangiaceae	Sorangium	uncultured bacterium						Bx177	Bac3328	-0.7	Proteobacteria	Deltaproteobacteria	Desulfobacterales	Desulfobacteraceae	Desulforegula	Desulforegula conservatrix
Bd18	Bac454	-0.70695	Bacteroidetes	Cytophagia	Cytophagales	Flammeovirgaceae	Candidatus Amoebophilus	uncultured bacterium						Bx177	Bac3343	-0.73333	Proteobacteria	Deltaproteobacteria	Desulfovibrionales	Desulfomicrobiaceae	Desulfomicrobium	Desulfomicrobium sp. ADR28
Bd18	Bac627	-0.70588	Bacteroidetes	Sphingobacteriia	Sphingobacteriales	Chitinophagaceae	Ferruginibacter	uncultured bacterium						Bx177	Bac352	-0.73099	Bacteroidetes	Bacteroidia	Bacteroidales	Porphyromonadaceae	Proteiniphilum	uncultured bacterium
Bd18	Bac737	-0.70588	Bacteroidetes	Sphingobacteriia	Sphingobacteriales	Chitinophagaceae	uncultured	uncultured bacterium						Bx177	Bac355	-0.73099	Bacteroidetes	Bacteroidia	Bacteroidales	Porphyromonadaceae	uncultured	uncultured bacterium
Bd18	Bac901	-0.72059	Bacteroidetes	Sphingobacteriia	Sphingobacteriales	Saprospiraceae	uncultured	uncultured bacterium						Bx177	Bac356	-0.74118	Bacteroidetes	Bacteroidia	Bacteroidales	Porphyromonadaceae	uncultured	uncultured bacterium
Bd18	Bac907	-0.70111	Bacteroidetes	Sphingobacteriia	Sphingobacteriales	Saprospiraceae	uncultured	uncultured bacterium						Bx177	Bac3650	-0.72457	Proteobacteria	Epsilonproteobacteria	Campylobacterales	Campylobacteraceae	Arcobacter	uncultured bacterium
Bd18	Bac1203	-0.70814	Candidate division OD1	uncultured soil bacterium	uncultured soil bacterium	uncultured soil bacterium	uncultured soil bacterium	uncultured soil bacterium						Bx177	Bac3657	-0.76277	Proteobacteria	Epsilonproteobacteria	Campylobacterales	Campylobacteraceae	Arcobacter	uncultured epsilon proteobacterium
Bd18	Bac1222	-0.72929	Candidate division OP11	uncultured bacterium	uncultured bacterium	uncultured bacterium	uncultured bacterium	uncultured bacterium						Bx177	Bac3695	-0.79455	Proteobacteria	Gammaproteobacteria	Aeromonadales	Aeromonadaceae	Aeromonas	uncultured Aeromonas sp.
Bd18	Bac1233	-0.71518	Candidate division OP11	uncultured soil bacterium	uncultured soil bacterium	uncultured soil bacterium	uncultured soil bacterium	uncultured soil bacterium						Bx177	Bac3714	-0.70502	Proteobacteria	Gammaproteobacteria	Aeromonadales	Succinivibrionaceae	uncultured	uncultured rumen bacterium
Bd18	Bac1355	-0.84211	Chloroflexi	Anaerolineae	Anaerolineales	Anaerolineaceae	uncultured	uncultured bacterium						Bx177	Bac3755	-0.73099	Proteobacteria	Gammaproteobacteria	Enterobacteriales	Enterobacteriaceae	Citrobacter	uncultured bacterium
Bd18	Bac16	-0.78223	Euryarchaeota	Halobacteria	Halobacteriales	Miscellaneous Euryarchaeotic Group(MEG)	Candidatus Iainarchaeum	Diapherotrites archaeon SCGC AAA011-N19						Bx177	Bac3770	-0.73099	Proteobacteria	Gammaproteobacteria	Enterobacteriales	Enterobacteriaceae	Klebsiella	Klebsiella oxytoca
Bd18	Bac1793	-0.70814	Gemmatimonadetes	Gemmatimonadetes	Gemmatimonadales	Gemmatimonadaceae	uncultured	uncultured bacterium						Bx177	Bac473	-0.76277	Bacteroidetes	Flavobacteriia	Flavobacteriales	Flavobacteriaceae	Cloacibacterium	uncultured bacterium
Bd18	Bac1842	-0.73753	Planctomycetes	OM190	uncultured bacterium	uncultured bacterium	uncultured bacterium	uncultured bacterium						Bx177	Bac988	-0.79358	Bacteroidetes	Sphingobacteriia	Sphingobacteriales	WCHB1-69	denitrifying bacterium enrichment culture clone NOB_2_E8	denitrifying bacterium enrichment culture clone NOB_2_E8
Bd18	Bac1883	-0.76556	Planctomycetes	Phycisphaerae	Phycisphaerales	Phycisphaeraceae	SM1A02	uncultured bacterium						Bx18	Bac782	-0.71283	Bacteroidetes	Sphingobacteriia	Sphingobacteriales	Bacteroidetes	env.OPS 17	uncultured bacterium
Bd18	Bac1896	-0.74448	Planctomycetes	Phycisphaerae	Phycisphaerales	Phycisphaeraceae	SM1A02	uncultured bacterium						Bx18	Bac847	-0.71505	Bacteroidetes	Sphingobacteriia	Sphingobacteriales	Saprospiraceae	uncultured	uncultured bacterium
Bd18	Bac1965	-0.75988	Planctomycetes	Planctomycetacia	Planctomycetales	Planctomycetaceae	uncultured	uncultured bacterium						Bx18	Bac1524	-0.76719	Fibrobacteres	Fibrobacteria	Fibrobacterales	Fibrobacteraceae	uncultured	uncultured bacterium
Bd18	Bac2035	-0.74642	Proteobacteria	Alphaproteobacteria	Rhizobiales	A0839	uncultured bacterium	uncultured bacterium						Bx18	Bac1036	-0.75615	BD1-5	uncultured bacterium	uncultured bacterium	uncultured bacterium	uncultured bacterium	uncultured bacterium
Bd18	Bac2291	-0.73387	Proteobacteria	Alphaproteobacteria	Rickettsiales	Holosporaceae	uncultured	uncultured alpha proteobacterium						Bx18	Bac2682	-0.73703	Proteobacteria	Betaproteobacteria	Burkholderiales	Comamonadaceae	uncultured	uncultured bacterium
Bd18	Bac2502	-0.72436	Proteobacteria	Betaproteobacteria	Burkholderiales	Comamonadaceae	Alicycliphilus	uncultured bacterium						Bx18	Bac3497	-0.75964	Proteobacteria	Deltaproteobacteria	Myxococcales	Nannocystaceae	Nannocystis	uncultured delta proteobacterium
Bd18	Bac3092	-0.74642	Proteobacteria	Betaproteobacteria	Rhodocyclales	Rhodocyclaceae	Thauera	uncultured bacterium						Bx18	Bac4084	-0.72059	Proteobacteria	Gammaproteobacteria	Xanthomonadales	Xanthomonadaceae	Rhodanobacter	uncultured bacterium
Bd18	Bac3118	-0.70814	Proteobacteria	Betaproteobacteria	Rhodocyclales	Rhodocyclaceae	uncultured	denitrifying bacterium enrichment culture clone NOA_1_H9						Bx18	Bac82	-0.72497	Acidobacteria	Acidobacteria	Subgroup 4	Unknown Family	Blastocatella	uncultured bacterium
Bd18	Bac3174	-0.7132	Proteobacteria	Betaproteobacteria	Rhodocyclales	Rhodocyclaceae	uncultured bacterium	uncultured bacterium						Bx18	Bac2840	-0.74642	Proteobacteria	Betaproteobacteria	Hydrogenophilales	Hydrogenophilaceae	Ferritrophicum	uncultured bacterium
Bd18	Bac3216	-0.72728	Proteobacteria	Betaproteobacteria	UCT N117	uncultured Thiobacillus sp.	uncultured Thiobacillus sp.	uncultured Thiobacillus sp.						Bx18	Bac2912	-0.79099	Proteobacteria	Betaproteobacteria	Nitrosomonadales	Nitrosomonadaceae	Nitrosomonas	uncultured ammonia-oxidizing bacterium
Bd18	Bac3424	-0.7469	Proteobacteria	Deltaproteobacteria	Myxococcales	Cystobacteraceae	Anaeromyxobacter	uncultured bacterium						Bx18	Bac2918	-0.73438	Proteobacteria	Betaproteobacteria	Nitrosomonadales	Nitrosomonadaceae	Nitrosomonas	uncultured bacterium
Bd18	Bac3451	-0.71683	Proteobacteria	Deltaproteobacteria	Myxococcales	Haliangiaceae	Haliangium	uncultured bacterium						Bx18	Bac4317	-0.70276	Verrucomicrobia	Opitutae	Opitutales	Opitutaceae	Opitutus	uncultured bacterium
Bd18	Bac3485	-0.75551	Proteobacteria	Deltaproteobacteria	Myxococcales	MSB-4B10	uncultured bacterium	uncultured bacterium						Bx182	Bac1766	-0.70811	Fusobacteria	Fusobacteriia	Fusobacteriales	Fusobacteria	Leptotrichiaceae	Leptotrichia
Bd18	Bac39	-0.70814	Acidobacteria	Acidobacteria	Subgroup 17	uncultured bacterium	uncultured bacterium	uncultured bacterium						Bx182	Bac3755	-0.73594	Proteobacteria	Gammaproteobacteria	Enterobacteriales	Proteobacteria	Enterobacteriaceae	Citrobacter
Bd18	Bac4055	-0.80484	Proteobacteria	Gammaproteobacteria	Xanthomonadales	uncultured	uncultured gamma proteobacterium	uncultured gamma proteobacterium						Bx182	Bac1184	-0.70236	Candidate division OD1	uncultured deep-sea bacterium	uncultured deep-sea bacterium	uncultured deep-sea bacterium	uncultured deep-sea bacterium	uncultured deep-sea bacterium
Bd18	Bac4205	-0.70192	SM2F11	uncultured bacterium	uncultured bacterium	uncultured bacterium	uncultured bacterium	uncultured bacterium						Bx182	Bac2505	-0.70636	Proteobacteria	Betaproteobacteria	Burkholderiales	Comamonadaceae	Aquabacterium	uncultured bacterium
Bd18	Bac551	-0.74642	Bacteroidetes	Flavobacteriia	Flavobacteriales	NS9 marine group	uncultured bacterium	uncultured bacterium						Bx184	Bac3718	-0.7537	Proteobacteria	Gammaproteobacteria	Alteromonadales	Alteromonadaceae	BD1-7 clade	uncultured bacterium
Bd18	Bac69	-0.80273	Acidobacteria	Acidobacteria	Subgroup 4	DS-100	uncultured Acidobacteria bacterium	uncultured Acidobacteria bacterium						Bx185	Bac2512	-0.70957	Proteobacteria	Betaproteobacteria	Burkholderiales	Proteobacteria	Comamonadaceae	Aquabacterium
Bd18	Bac883	-0.74642	Bacteroidetes	Sphingobacteriia	Sphingobacteriales	Saprospiraceae	uncultured	uncultured bacterium						Bx186	Bac3180	-0.76123	Proteobacteria	Betaproteobacteria	Rhodocyclales	Rhodocyclaceae	Zoogloea	uncultured bacterium
Bd18	Bac904	-0.70814	Bacteroidetes	Sphingobacteriia	Sphingobacteriales	Saprospiraceae	uncultured	uncultured bacterium						Bx186	Bac4200	-0.72457	SHA-109	uncultured bacterium	uncultured bacterium	uncultured bacterium	uncultured bacterium	uncultured bacterium
Bd18	Bac961	-0.70957	Bacteroidetes	Sphingobacteriia	Sphingobacteriales	Saprospiraceae	uncultured	uncultured Saprospiraceae bacterium						Bx190	Bac2611	-0.73975	Proteobacteria	Betaproteobacteria	Burkholderiales	Comamonadaceae	Rhizobacter	uncultured Comamonadaceae bacterium
Bd19	Bac1991	-0.70814	Proteobacteria	Alphaproteobacteria	Caulobacterales	Hyphomonadaceae	Hirschia	uncultured bacterium						Bx190	Bac2626	-0.76711	Proteobacteria	Betaproteobacteria	Burkholderiales	Comamonadaceae	Simplicispira	uncultured bacterium
Bd19	Bac1992	-0.73333	Proteobacteria	Alphaproteobacteria	Caulobacterales	Hyphomonadaceae	Hirschia	uncultured Rhizobiaceae bacterium						Bx190	Bac4279	-0.7279	Verrucomicrobia	OPB35 soil group	uncultured bacterium	uncultured bacterium	uncultured bacterium	uncultured bacterium
Bd19	Bac3658	-0.75094	Proteobacteria	Epsilonproteobacteria	Campylobacterales	Campylobacteraceae	Arcobacter	uncultured epsilon proteobacterium						Bx190	Bac891	-0.72633	Bacteroidetes	Sphingobacteriia	Sphingobacteriales	Saprospiraceae	uncultured	uncultured bacterium
Bd19	Bac4023	-0.72289	Proteobacteria	Gammaproteobacteria	Thiotrichales	Thiotrichaceae	Thiothrix	Thiothrix eikelboomii						Bx190	Bac1048	-0.71322	Candidate division BRC1	uncultured bacterium	uncultured bacterium	uncultured bacterium	uncultured bacterium	uncultured bacterium
Bd19	Bac789	-0.71666	Bacteroidetes	Sphingobacteriia	Sphingobacteriales	env.OPS 17	uncultured Bacteroidetes bacterium	uncultured Bacteroidetes bacterium						Bx190	Bac11	-0.71322	Euryarchaeota	Halobacteria	Halobacteriales	Deep Sea Hydrothermal Vent Gp 6(DHVEG-6)	uncultured euryarchaeote	uncultured euryarchaeote
Bd19	Bac797	-0.70276	Bacteroidetes	Sphingobacteriia	Sphingobacteriales	KD3-93	uncultured bacterium	uncultured bacterium						Bx190	Bac1171	-0.70403	Candidate division OD1	uncultured bacterium	uncultured bacterium	uncultured bacterium	uncultured bacterium	uncultured bacterium
Bd19	Bac2373	-0.74116	Proteobacteria	Alphaproteobacteria	Sphingomonadales	Erythrobacteraceae	Altererythrobacter	alpha proteobacterium C34						Bx190	Bac1233	-0.71322	Candidate division OP11	uncultured soil bacterium	uncultured soil bacterium	uncultured soil bacterium	uncultured soil bacterium	uncultured soil bacterium
Bd19	Bac3469	-0.74116	Proteobacteria	Deltaproteobacteria	Myxococcales	mle1-27	uncultured bacterium	uncultured bacterium						Bx190	Bac1284	-0.75133	Candidate division WS3	uncultured bacterium	uncultured bacterium	uncultured bacterium	uncultured bacterium	uncultured bacterium
Bd19	Bac828	-0.78902	Bacteroidetes	Sphingobacteriia	Sphingobacteriales	Saprospiraceae	Haliscomenobacter	uncultured Saprospiraceae bacterium						Bx190	Bac1428	-0.71959	Chloroflexi	S085	uncultured bacterium	uncultured bacterium	uncultured bacterium	uncultured bacterium
Bd19	Bac1160	-0.75911	Candidate division OD1	uncultured bacterium	uncultured bacterium	uncultured bacterium	uncultured bacterium	uncultured bacterium						Bx190	Bac16	-0.71322	Euryarchaeota	Halobacteria	Halobacteriales	Miscellaneous Euryarchaeotic Group(MEG)	Candidatus Iainarchaeum	Diapherotrites archaeon SCGC AAA011-N19
Bd19	Bac2181	-0.75964	Proteobacteria	Alphaproteobacteria	Rhizobiales	Xanthobacteraceae	uncultured	alpha proteobacterium KC-IT-F6						Bx190	Bac1809	-0.71089	Nitrospirae	Nitrospira	Nitrospirales	Nitrospiraceae	Nitrospira	uncultured bacterium
Bd19	Bac1277	-0.75094	Candidate division TM7	uncultured bacterium	uncultured bacterium	uncultured bacterium	uncultured bacterium	uncultured bacterium						Bx190	Bac1824	-0.74737	Planctomycetes	028H05-P-BN-P5	uncultured bacterium	uncultured bacterium	uncultured bacterium	uncultured bacterium
Bd19	Bac2415	-0.71089	Proteobacteria	Alphaproteobacteria	Sphingomonadales	Sphingomonadaceae	Sphingopyxis	uncultured bacterium						Bx190	Bac1875	-0.71644	Planctomycetes	Phycisphaerae	Phycisphaerales	Phycisphaeraceae	CL500-3	uncultured bacterium
Bd19	Bac3493	-0.71429	Proteobacteria	Deltaproteobacteria	Myxococcales	Nannocystaceae	Nannocystis	uncultured bacterium						Bx190	Bac2003	-0.77096	Proteobacteria	Alphaproteobacteria	Caulobacterales	Hyphomonadaceae	Woodsholea	uncultured bacterium
Bd19	Bac960	-0.72406	Bacteroidetes	Sphingobacteriia	Sphingobacteriales	Saprospiraceae	uncultured	uncultured Saprospiraceae bacterium						Bx190	Bac2019	-0.71089	Proteobacteria	Alphaproteobacteria	DB1-14	uncultured bacterium	uncultured bacterium	uncultured bacterium
Bd2	Bac3113	-0.71122	Proteobacteria	Betaproteobacteria	Rhodocyclales	Proteobacteria	Rhodocyclaceae	Uliginosibacterium						Bx190	Bac2038	-0.77336	Proteobacteria	Alphaproteobacteria	Rhizobiales	A0839	uncultured bacterium	uncultured bacterium
Bd20	Bac3549	-0.75	Proteobacteria	Deltaproteobacteria	Myxococcales	Sandaracinaceae	uncultured bacterium	uncultured bacterium						Bx190	Bac2039	-0.73091	Proteobacteria	Alphaproteobacteria	Rhizobiales	A0839	uncultured bacterium	uncultured bacterium
Bd20	Bac739	-0.72977	Bacteroidetes	Sphingobacteriia	Sphingobacteriales	Chitinophagaceae	uncultured	uncultured bacterium						Bx190	Bac2546	-0.70424	Proteobacteria	Betaproteobacteria	Burkholderiales	Comamonadaceae	Comamonas	uncultured bacterium
Bd20	Bac986	-0.71429	Bacteroidetes	Sphingobacteriia	Sphingobacteriales	ST-12K33	uncultured Bacteroidetes bacterium	uncultured Bacteroidetes bacterium						Bx190	Bac2844	-0.75094	Proteobacteria	Betaproteobacteria	Hydrogenophilales	Hydrogenophilaceae	uncultured	uncultured bacterium
Bd22	Bac2394	-0.70276	Proteobacteria	Alphaproteobacteria	Sphingomonadales	Sphingomonadaceae	Novosphingobium	uncultured bacterium						Bx190	Bac2964	-0.72632	Proteobacteria	Betaproteobacteria	Nitrosomonadales	Nitrosomonadaceae	uncultured	uncultured soil bacterium
Bd23	Bac2148	-0.70222	Proteobacteria	Alphaproteobacteria	Rhizobiales	Phyllobacteriaceae	Mesorhizobium	uncultured bacterium						Bx190	Bac3024	-0.73091	Proteobacteria	Betaproteobacteria	Rhodocyclales	Rhodocyclaceae	Dechloromonas	uncultured bacterium
Bd23	Bac2263	-0.76704	Proteobacteria	Alphaproteobacteria	Rhodospirillales	Rhodospirillaceae	Ferrovibrio	uncultured bacterium						Bx190	Bac3342	-0.73883	Proteobacteria	Deltaproteobacteria	Desulfobacterales	Nitrospinaceae	uncultured	uncultured bacterium
Bd23	Bac2497	-0.73529	Proteobacteria	Betaproteobacteria	Burkholderiales	Comamonadaceae	Albidiferax	uncultured bacterium						Bx190	Bac352	-0.71089	Bacteroidetes	Bacteroidia	Bacteroidales	Porphyromonadaceae	Proteiniphilum	uncultured bacterium
Bd23	Bac2813	-0.73904	Proteobacteria	Betaproteobacteria	Burkholderiales	Oxalobacteraceae	Undibacterium	uncultured beta proteobacterium						Bx190	Bac3848	-0.71089	Proteobacteria	Gammaproteobacteria	Oceanospirillales	Oceanospirillaceae	Pseudospirillum	uncultured marine bacterium
Bd23	Bac2941	-0.7364	Proteobacteria	Betaproteobacteria	Nitrosomonadales	Nitrosomonadaceae	uncultured	uncultured bacterium						Bx190	Bac869	-0.7354	Bacteroidetes	Sphingobacteriia	Sphingobacteriales	Saprospiraceae	uncultured	uncultured bacterium
Bd23	Bac3658	-0.73143	Proteobacteria	Epsilonproteobacteria	Campylobacterales	Campylobacteraceae	Arcobacter	uncultured epsilon proteobacterium						Bx190	Bac884	-0.70424	Bacteroidetes	Sphingobacteriia	Sphingobacteriales	Saprospiraceae	uncultured	uncultured bacterium
Bd23	Bac390	-0.72216	Bacteroidetes	Bacteroidia	Bacteroidales	Rikenellaceae	vadinBC27 wastewater-sludge group	uncultured bacterium						Bx190	Bac962	-0.75094	Bacteroidetes	Sphingobacteriia	Sphingobacteriales	Saprospiraceae	uncultured	uncultured Saprospiraceae bacterium
Bd23	Bac500	-0.75174	Bacteroidetes	Flavobacteriia	Flavobacteriales	Flavobacteriaceae	Flavobacterium	uncultured bacterium						Bx191	Bac2218	-0.7197	Proteobacteria	Alphaproteobacteria	Rhodobacterales	Rhodobacteraceae	Rhodobacter	uncultured bacterium
Bd23	Bac684	-0.7537	Bacteroidetes	Sphingobacteriia	Sphingobacteriales	Chitinophagaceae	uncultured	uncultured bacterium						Bx198	Bac1222	-0.74158	Candidate division OP11	uncultured bacterium	uncultured bacterium	uncultured bacterium	uncultured bacterium	uncultured bacterium
Bd23	Bac2889	-0.72394	Proteobacteria	Betaproteobacteria	Neisseriales	Neisseriaceae	uncultured	uncultured beta proteobacterium						Bx198	Bac1848	-0.74444	Planctomycetes	OM190	uncultured bacterium	uncultured bacterium	uncultured bacterium	uncultured bacterium
Bd23	Bac3941	-0.70567	Proteobacteria	Gammaproteobacteria	Pseudomonadales	Moraxellaceae	uncultured	uncultured bacterium						Bx198	Bac2003	-0.7818	Proteobacteria	Alphaproteobacteria	Caulobacterales	Hyphomonadaceae	Woodsholea	uncultured bacterium
Bd23	Bac3977	-0.70567	Proteobacteria	Gammaproteobacteria	Pseudomonadales	Pseudomonadaceae	Pseudomonas	Pseudomonas sp. JS1215						Bx198	Bac2008	-0.74066	Proteobacteria	Alphaproteobacteria	Caulobacterales	Hyphomonadaceae	Woodsholea	uncultured sludge bacterium S36
Bd24	Bac3036	-0.72016	Proteobacteria	Betaproteobacteria	Rhodocyclales	Rhodocyclaceae	Denitratisoma	uncultured bacterium						Bx198	Bac2039	-0.72008	Proteobacteria	Alphaproteobacteria	Rhizobiales	A0839	uncultured bacterium	uncultured bacterium
Bd25	Bac1834	-0.73073	Planctomycetes	OM190	uncultured bacterium	uncultured bacterium	uncultured bacterium	uncultured bacterium						Bx198	Bac2502	-0.71377	Proteobacteria	Betaproteobacteria	Burkholderiales	Comamonadaceae	Alicycliphilus	uncultured bacterium
Bd25	Bac1853	-0.83054	Planctomycetes	OM190	uncultured bacterium	uncultured bacterium	uncultured bacterium	uncultured bacterium						Bx198	Bac2618	-0.76667	Proteobacteria	Betaproteobacteria	Burkholderiales	Comamonadaceae	Simplicispira	uncultured bacterium
Bd25	Bac1864	-0.70065	Planctomycetes	OM190	uncultured Planctomycetaceae bacterium	uncultured Planctomycetaceae bacterium	uncultured Planctomycetaceae bacterium	uncultured Planctomycetaceae bacterium						Bx198	Bac2844	-0.72008	Proteobacteria	Betaproteobacteria	Hydrogenophilales	Hydrogenophilaceae	uncultured	uncultured bacterium
Bd25	Bac2021	-0.70553	Proteobacteria	Alphaproteobacteria	DB1-14	uncultured bacterium	uncultured bacterium	uncultured bacterium						Bx198	Bac3118	-0.80238	Proteobacteria	Betaproteobacteria	Rhodocyclales	Rhodocyclaceae	uncultured	denitrifying bacterium enrichment culture clone NOA_1_H9
Bd25	Bac2191	-0.73091	Proteobacteria	Alphaproteobacteria	Rhodobacterales	Rhodobacteraceae	Amaricoccus	uncultured bacterium						Bx198	Bac3426	-0.74066	Proteobacteria	Deltaproteobacteria	Myxococcales	Haliangiaceae	Haliangium	uncultured bacterium
Bd25	Bac2218	-0.71429	Proteobacteria	Alphaproteobacteria	Rhodobacterales	Rhodobacteraceae	Rhodobacter	uncultured bacterium						Bx198	Bac3451	-0.79358	Proteobacteria	Deltaproteobacteria	Myxococcales	Haliangiaceae	Haliangium	uncultured bacterium
Bd25	Bac2260	-0.74015	Proteobacteria	Alphaproteobacteria	Rhodospirillales	MNC12	uncultured bacterium	uncultured bacterium						Bx198	Bac39	-0.74066	Acidobacteria	Acidobacteria	Subgroup 17	uncultured bacterium	uncultured bacterium	uncultured bacterium
Bd25	Bac2438	-0.76738	Proteobacteria	Betaproteobacteria	Burkholderiales	Burkholderiaceae	Chitinimonas	Chitinimonas taiwanensis						Bx198	Bac4026	-0.80515	Proteobacteria	Gammaproteobacteria	Thiotrichales	Thiotrichaceae	Thiothrix	uncultured bacterium
Bd25	Bac2632	-0.72008	Proteobacteria	Betaproteobacteria	Burkholderiales	Comamonadaceae	Simplicispira	uncultured bacterium						Bx198	Bac4194	-0.7132	Proteobacteria	TA18	uncultured proteobacterium	uncultured proteobacterium	uncultured proteobacterium	uncultured proteobacterium
Bd25	Bac3516	-0.74015	Proteobacteria	Deltaproteobacteria	Myxococcales	Polyangiaceae	Byssovorax	uncultured bacterium						Bx198	Bac4357	-0.72039	Verrucomicrobia	Verrucomicrobiae	Verrucomicrobiales	Verrucomicrobiaceae	Verrucomicrobium	uncultured bacterium
Bd25	Bac3530	-0.76665	Proteobacteria	Deltaproteobacteria	Myxococcales	Polyangiaceae	Sorangium	uncultured bacterium						Bx198	Bac698	-0.72039	Bacteroidetes	Sphingobacteriia	Sphingobacteriales	Chitinophagaceae	uncultured	uncultured bacterium
Bd25	Bac3632	-0.70276	Proteobacteria	Epsilonproteobacteria	Campylobacterales	Campylobacteraceae	Arcobacter	uncultured Arcobacter sp.						Bx198	Bac70	-0.76123	Acidobacteria	Acidobacteria	Subgroup 4	DS-100	uncultured bacterium	uncultured bacterium
Bd25	Bac4156	-0.72289	Proteobacteria	TA18	uncultured bacterium	uncultured bacterium	uncultured bacterium	uncultured bacterium						Bx198	Bac715	-0.70286	Bacteroidetes	Sphingobacteriia	Sphingobacteriales	Chitinophagaceae	uncultured	uncultured bacterium
Bd25	Bac455	-0.71666	Bacteroidetes	Cytophagia	Cytophagales	Flammeovirgaceae	Reichenbachiella	uncultured bacterium						Bx198	Bac819	-0.74066	Bacteroidetes	Sphingobacteriia	Sphingobacteriales	PHOS-HE51	uncultured bacterium	uncultured bacterium
Bd25	Bac701	-0.74587	Bacteroidetes	Sphingobacteriia	Sphingobacteriales	Chitinophagaceae	uncultured	uncultured bacterium						Bx198	Bac856	-0.75218	Bacteroidetes	Sphingobacteriia	Sphingobacteriales	Saprospiraceae	uncultured	uncultured bacterium
Bd26	Bac1398	-0.70196	Chloroflexi	Caldilineae	Caldilineales	Chloroflexi	Caldilineaceae	uncultured						Bx198	Bac883	-0.80238	Bacteroidetes	Sphingobacteriia	Sphingobacteriales	Saprospiraceae	uncultured	uncultured bacterium
Bd26	Bac2124	-0.71242	Proteobacteria	Alphaproteobacteria	Rhizobiales	Proteobacteria	JG35-K1-AG5	uncultured bacterium						Bx198	Bac957	-0.72008	Bacteroidetes	Sphingobacteriia	Sphingobacteriales	Saprospiraceae	uncultured	uncultured Saprospiraceae bacterium
Bd26	Bac2163	-0.75489	Proteobacteria	Alphaproteobacteria	Rhizobiales	Proteobacteria	Rhizobiaceae	Rhizobium						Bx2	Bac3227	-0.74326	Proteobacteria	Deltaproteobacteria	Bdellovibrionales	Proteobacteria	Bacteriovoracaceae	Peredibacter
Bd26	Bac2194	-0.70233	Proteobacteria	Alphaproteobacteria	Rhodobacterales	Proteobacteria	Rhodobacteraceae	Defluviimonas						Bx2	Bac2977	-0.73142	Proteobacteria	Betaproteobacteria	Rhodocyclales	Rhodocyclaceae	Azospira	Azospira restricta
Bd26	Bac576	-0.72611	Bacteroidetes	SB-5	uncultured Bacteroidetes bacterium	Bacteroidetes	uncultured Bacteroidetes bacterium	uncultured Bacteroidetes bacterium						Bx2	Bac3070	-0.71587	Proteobacteria	Betaproteobacteria	Rhodocyclales	Rhodocyclaceae	Sulfuritalea	uncultured bacterium
Bd26	Bac3751	-0.75907	Proteobacteria	Gammaproteobacteria	Chromatiales	Granulosicoccaceae	Granulosicoccus	uncultured gamma proteobacterium						Bx200	Bac3321	-0.7403	Proteobacteria	Deltaproteobacteria	Bdellovibrionales	Proteobacteria	Bdellovibrionaceae	OM27 clade
Bd26	Bac782	-0.76599	Bacteroidetes	Sphingobacteriia	Sphingobacteriales	env.OPS 17	uncultured bacterium	uncultured bacterium						Bx200	Bac3469	-0.72376	Proteobacteria	Deltaproteobacteria	Myxococcales	Proteobacteria	mle1-27	uncultured bacterium
Bd26	Bac1028	-0.71533	BD1-5	uncultured bacterium	uncultured bacterium	uncultured bacterium	uncultured bacterium	uncultured bacterium						Bx200	Bac4011	-0.74336	Proteobacteria	Gammaproteobacteria	Run-SP154	Proteobacteria	uncultured bacterium	uncultured bacterium
Bd26	Bac1323	-0.71533	Chlorobi	Chlorobia	Chlorobiales	SJA-28	uncultured bacterium	uncultured bacterium						Bx201	Bac1374	-0.70182	Chloroflexi	Ardenticatenia	Ardenticatenales	uncultured bacterium	uncultured bacterium	uncultured bacterium
Bd26	Bac1510	-0.71533	Fibrobacteres	Fibrobacteria	Fibrobacterales	Fibrobacteraceae	Fibrobacter	uncultured bacterium						Bx201	Bac2078	-0.72406	Proteobacteria	Alphaproteobacteria	Rhizobiales	Hyphomicrobiaceae	Devosia	uncultured bacterium
Bd26	Bac298	-0.71533	Bacteroidetes	Bacteroidetes Incertae Sedis	Unknown Order	Unknown Family	Prolixibacter	uncultured bacterium						Bx201	Bac2151	-0.70222	Proteobacteria	Alphaproteobacteria	Rhizobiales	Phyllobacteriaceae	Mesorhizobium	uncultured bacterium
Bd26	Bac351	-0.72394	Bacteroidetes	Bacteroidia	Bacteroidales	Porphyromonadaceae	Paludibacter	uncultured soil bacterium						Bx201	Bac2218	-0.74536	Proteobacteria	Alphaproteobacteria	Rhodobacterales	Rhodobacteraceae	Rhodobacter	uncultured bacterium
Bd26	Bac4050	-0.71533	Proteobacteria	Gammaproteobacteria	Xanthomonadales	uncultured	uncultured bacterium	uncultured bacterium						Bx201	Bac2230	-0.73823	Proteobacteria	Alphaproteobacteria	Rhodobacterales	Rhodobacteraceae	Rhodovulum	uncultured bacterium
Bd26	Bac4175	-0.78881	Proteobacteria	TA18	uncultured bacterium	uncultured bacterium	uncultured bacterium	uncultured bacterium						Bx201	Bac2235	-0.72619	Proteobacteria	Alphaproteobacteria	Rhodobacterales	Rhodobacteraceae	Tabrizicola	Rhodobacter sp. INCT285
Bd26	Bac4284	-0.71533	Verrucomicrobia	OPB35 soil group	uncultured bacterium	uncultured bacterium	uncultured bacterium	uncultured bacterium						Bx201	Bac2238	-0.74757	Proteobacteria	Alphaproteobacteria	Rhodobacterales	Rhodobacteraceae	uncultured	uncultured bacterium
Bd26	Bac106	-0.74539	Acidobacteria	Holophagae	Holophagales	Holophagaceae	uncultured	uncultured bacterium						Bx201	Bac2441	-0.75	Proteobacteria	Betaproteobacteria	Burkholderiales	Burkholderiaceae	Lautropia	uncultured bacterium
Bd26	Bac1160	-0.70395	Candidate division OD1	uncultured bacterium	uncultured bacterium	uncultured bacterium	uncultured bacterium	uncultured bacterium						Bx201	Bac2914	-0.72383	Proteobacteria	Betaproteobacteria	Nitrosomonadales	Nitrosomonadaceae	Nitrosomonas	uncultured bacterium
Bd26	Bac2181	-0.70626	Proteobacteria	Alphaproteobacteria	Rhizobiales	Xanthobacteraceae	uncultured	alpha proteobacterium KC-IT-F6						Bx201	Bac4158	-0.70182	Proteobacteria	TA18	uncultured bacterium	uncultured bacterium	uncultured bacterium	uncultured bacterium
Bd26	Bac2425	-0.74074	Proteobacteria	ARKDMS-49	uncultured bacterium	uncultured bacterium	uncultured bacterium	uncultured bacterium						Bx201	Bac488	-0.72457	Bacteroidetes	Flavobacteriia	Flavobacteriales	Flavobacteriaceae	Flavobacterium	Flavobacterium sp. R-36233
Bd26	Bac2752	-0.76122	Proteobacteria	Betaproteobacteria	Burkholderiales	Comamonadaceae	Variovorax	uncultured bacterium						Bx213	Bac3238	-0.72978	Proteobacteria	Deltaproteobacteria	Bdellovibrionales	Proteobacteria	Bdellovibrionaceae	Bdellovibrio
Bd26	Bac2903	-0.74074	Proteobacteria	Betaproteobacteria	Nitrosomonadales	Gallionellaceae	Candidatus Nitrotoga	uncultured Rhodocyclaceae bacterium						Bx218	Bac2078	-0.73073	Proteobacteria	Alphaproteobacteria	Rhizobiales	Hyphomicrobiaceae	Devosia	uncultured bacterium
Bd26	Bac57	-0.76015	Acidobacteria	Acidobacteria	Subgroup 3	Unknown Family	Candidatus Solibacter	uncultured bacterium						Bx219	Bac2831	-0.71166	Proteobacteria	Betaproteobacteria	Hot Creek 32	uncultured bacterium	uncultured bacterium	uncultured bacterium
Bd26	Bac1023	-0.70276	BD1-5	uncultured bacterium	uncultured bacterium	uncultured bacterium	uncultured bacterium	uncultured bacterium						Bx219	Bac3284	-0.7029	Proteobacteria	Deltaproteobacteria	Bdellovibrionales	Bdellovibrionaceae	Bdellovibrio	uncultured Bdellovibrionales bacterium
Bd26	Bac1277	-0.83104	Candidate division TM7	uncultured bacterium	uncultured bacterium	uncultured bacterium	uncultured bacterium	uncultured bacterium						Bx229	Bac2548	-0.7197	Proteobacteria	Betaproteobacteria	Burkholderiales	Comamonadaceae	Comamonas	uncultured bacterium
Bd26	Bac2415	-0.73091	Proteobacteria	Alphaproteobacteria	Sphingomonadales	Sphingomonadaceae	Sphingopyxis	uncultured bacterium						Bx229	Bac3082	-0.71155	Proteobacteria	Betaproteobacteria	Rhodocyclales	Rhodocyclaceae	Sulfuritalea	uncultured Rhodocyclaceae bacterium
Bd26	Bac2918	-0.71505	Proteobacteria	Betaproteobacteria	Nitrosomonadales	Nitrosomonadaceae	Nitrosomonas	uncultured bacterium						Bx229	Bac4288	-0.71841	Verrucomicrobia	OPB35 soil group	uncultured bacterium	uncultured bacterium	uncultured bacterium	uncultured bacterium
Bd26	Bac3336	-0.70276	Proteobacteria	Deltaproteobacteria	Desulfobacterales	Desulfobulbaceae	Desulfobulbus	uncultured soil bacterium						Bx229	Bac969	-0.70636	Bacteroidetes	Sphingobacteriia	Sphingobacteriales	Saprospiraceae	uncultured	uncultured Saprospiraceae bacterium
Bd26	Bac3508	-0.72406	Proteobacteria	Deltaproteobacteria	Myxococcales	Phaselicystidaceae	Phaselicystis	uncultured delta proteobacterium						Bx229	Bac119	-0.74066	Acidobacteria	Subgroup 22	uncultured bacterium	uncultured bacterium	uncultured bacterium	uncultured bacterium
Bd26	Bac391	-0.70553	Bacteroidetes	Bacteroidia	Bacteroidales	Rikenellaceae	vadinBC27 wastewater-sludge group	uncultured bacterium						Bx229	Bac1284	-0.73931	Candidate division WS3	uncultured bacterium	uncultured bacterium	uncultured bacterium	uncultured bacterium	uncultured bacterium
Bd26	Bac4309	-0.74642	Verrucomicrobia	Opitutae	Opitutales	Opitutaceae	Opitutus	uncultured bacterium						Bx229	Bac16	-0.72075	Euryarchaeota	Halobacteria	Halobacteriales	Miscellaneous Euryarchaeotic Group(MEG)	Candidatus Iainarchaeum	Diapherotrites archaeon SCGC AAA011-N19
Bd26	Bac657	-0.73333	Bacteroidetes	Sphingobacteriia	Sphingobacteriales	Chitinophagaceae	Lacibacter	uncultured bacterium						Bx229	Bac1848	-0.72222	Planctomycetes	OM190	uncultured bacterium	uncultured bacterium	uncultured bacterium	uncultured bacterium
Bd26	Bac741	-0.7818	Bacteroidetes	Sphingobacteriia	Sphingobacteriales	Chitinophagaceae	uncultured	uncultured bacterium						Bx229	Bac1875	-0.72457	Planctomycetes	Phycisphaerae	Phycisphaerales	Phycisphaeraceae	CL500-3	uncultured bacterium
Bd26	Bac828	-0.70814	Bacteroidetes	Sphingobacteriia	Sphingobacteriales	Saprospiraceae	Haliscomenobacter	uncultured Saprospiraceae bacterium						Bx229	Bac2003	-0.84352	Proteobacteria	Alphaproteobacteria	Caulobacterales	Hyphomonadaceae	Woodsholea	uncultured bacterium
Bd27	Bac1979	-0.70207	Proteobacteria	Alphaproteobacteria	Caulobacterales	Proteobacteria	Caulobacteraceae	Caulobacter						Bx229	Bac2008	-0.76123	Proteobacteria	Alphaproteobacteria	Caulobacterales	Hyphomonadaceae	Woodsholea	uncultured sludge bacterium S36
Bd27	Bac1980	-0.70014	Proteobacteria	Alphaproteobacteria	Caulobacterales	Proteobacteria	Caulobacteraceae	Caulobacter						Bx229	Bac2039	-0.74066	Proteobacteria	Alphaproteobacteria	Rhizobiales	A0839	uncultured bacterium	uncultured bacterium
Bd27	Bac2302	-0.70233	Proteobacteria	Alphaproteobacteria	Rickettsiales	Proteobacteria	mitochondria	Pythium ultimum DAOM BR144						Bx229	Bac2396	-0.76277	Proteobacteria	Alphaproteobacteria	Sphingomonadales	Sphingomonadaceae	Novosphingobium	uncultured bacterium
Bd27	Bac801	-0.70233	Bacteroidetes	Sphingobacteriia	Sphingobacteriales	Bacteroidetes	NS11-12 marine group	uncultured bacterium						Bx229	Bac2502	-0.71377	Proteobacteria	Betaproteobacteria	Burkholderiales	Comamonadaceae	Alicycliphilus	uncultured bacterium
Bd27	Bac1851	-0.7429	Planctomycetes	OM190	uncultured bacterium	uncultured bacterium	uncultured bacterium	uncultured bacterium						Bx229	Bac2546	-0.7132	Proteobacteria	Betaproteobacteria	Burkholderiales	Comamonadaceae	Comamonas	uncultured bacterium
Bd27	Bac1853	-0.75963	Planctomycetes	OM190	uncultured bacterium	uncultured bacterium	uncultured bacterium	uncultured bacterium						Bx229	Bac2568	-0.72039	Proteobacteria	Betaproteobacteria	Burkholderiales	Comamonadaceae	Inhella	Inhella inkyongensis
Bd27	Bac1931	-0.75551	Planctomycetes	Planctomycetacia	Planctomycetales	Planctomycetaceae	Pirellula	uncultured bacterium						Bx229	Bac2618	-0.74444	Proteobacteria	Betaproteobacteria	Burkholderiales	Comamonadaceae	Simplicispira	uncultured bacterium
Bd27	Bac3431	-0.70829	Proteobacteria	Deltaproteobacteria	Myxococcales	Haliangiaceae	Haliangium	uncultured bacterium						Bx229	Bac2686	-0.7818	Proteobacteria	Betaproteobacteria	Burkholderiales	Comamonadaceae	uncultured	uncultured bacterium
Bd27	Bac3516	-0.70829	Proteobacteria	Deltaproteobacteria	Myxococcales	Polyangiaceae	Byssovorax	uncultured bacterium						Bx229	Bac284	-0.7354	Armatimonadetes	uncultured bacterium	uncultured bacterium	uncultured bacterium	uncultured bacterium	uncultured bacterium
Bd27	Bac3604	-0.7132	Proteobacteria	Deltaproteobacteria	Myxococcales	uncultured	uncultured deep-sea bacterium	uncultured deep-sea bacterium						Bx229	Bac2964	-0.75703	Proteobacteria	Betaproteobacteria	Nitrosomonadales	Nitrosomonadaceae	uncultured	uncultured soil bacterium
Bd27	Bac455	-0.7319	Bacteroidetes	Cytophagia	Cytophagales	Flammeovirgaceae	Reichenbachiella	uncultured bacterium						Bx229	Bac3118	-0.74066	Proteobacteria	Betaproteobacteria	Rhodocyclales	Rhodocyclaceae	uncultured	denitrifying bacterium enrichment culture clone NOA_1_H9
Bd27	Bac675	-0.74448	Bacteroidetes	Sphingobacteriia	Sphingobacteriales	Chitinophagaceae	uncultured	uncultured bacterium						Bx229	Bac3426	-0.72008	Proteobacteria	Deltaproteobacteria	Myxococcales	Haliangiaceae	Haliangium	uncultured bacterium
Bd27	Bac724	-0.77522	Bacteroidetes	Sphingobacteriia	Sphingobacteriales	Chitinophagaceae	uncultured	uncultured bacterium						Bx229	Bac3451	-0.77057	Proteobacteria	Deltaproteobacteria	Myxococcales	Haliangiaceae	Haliangium	uncultured bacterium
Bd27	Bac3682	-0.77563	Proteobacteria	Gammaproteobacteria	195up	uncultured bacterium	uncultured bacterium	uncultured bacterium						Bx229	Bac3804	-0.7	Proteobacteria	Gammaproteobacteria	Legionellales	Coxiellaceae	Coxiella	uncultured gamma proteobacterium
Bd27	Bac3941	-0.70669	Proteobacteria	Gammaproteobacteria	Pseudomonadales	Moraxellaceae	uncultured	uncultured bacterium						Bx229	Bac39	-0.72008	Acidobacteria	Acidobacteria	Subgroup 17	uncultured bacterium	uncultured bacterium	uncultured bacterium
Bd27	Bac3960	-0.73099	Proteobacteria	Gammaproteobacteria	Pseudomonadales	Pseudomonadaceae	Cellvibrio	uncultured Cellvibrio sp.						Bx229	Bac4026	-0.76277	Proteobacteria	Gammaproteobacteria	Thiotrichales	Thiotrichaceae	Thiothrix	uncultured bacterium
Bd27	Bac3963	-0.71563	Proteobacteria	Gammaproteobacteria	Pseudomonadales	Pseudomonadaceae	Pseudomonas	Cenchrus americanus						Bx229	Bac4194	-0.73387	Proteobacteria	TA18	uncultured proteobacterium	uncultured proteobacterium	uncultured proteobacterium	uncultured proteobacterium
Bd27	Bac3983	-0.75664	Proteobacteria	Gammaproteobacteria	Pseudomonadales	Pseudomonadaceae	Pseudomonas	Pseudomonas sp. S3-26						Bx229	Bac4226	-0.72008	TA06	uncultured bacterium	uncultured bacterium	uncultured bacterium	uncultured bacterium	uncultured bacterium
Bd27	Bac3994	-0.80918	Proteobacteria	Gammaproteobacteria	Pseudomonadales	Pseudomonadaceae	Pseudomonas	uncultured bacterium						Bx229	Bac4359	-0.72008	WCHB1-60	uncultured bacterium	uncultured bacterium	uncultured bacterium	uncultured bacterium	uncultured bacterium
Bd27	Bac1224	-0.70588	Candidate division OP11	uncultured bacterium	uncultured bacterium	uncultured bacterium	uncultured bacterium	uncultured bacterium						Bx229	Bac55	-0.76123	Acidobacteria	Acidobacteria	Subgroup 3	Unknown Family	Bryobacter	uncultured bacterium
Bd27	Bac1300	-0.71166	Chlamydiae	Chlamydiae	Chlamydiales	Parachlamydiaceae	Candidatus Protochlamydia	Candidatus Protochlamydia sp. cvE14						Bx229	Bac609	-0.76123	Bacteroidetes	Sphingobacteriia	Sphingobacteriales	Chitinophagaceae	Ferruginibacter	uncultured bacterium
Bd27	Bac1374	-0.74261	Chloroflexi	Ardenticatenia	Ardenticatenales	uncultured bacterium	uncultured bacterium	uncultured bacterium						Bx229	Bac698	-0.72039	Bacteroidetes	Sphingobacteriia	Sphingobacteriales	Chitinophagaceae	uncultured	uncultured bacterium
Bd27	Bac1778	-0.72059	Fusobacteria	Fusobacteriia	Fusobacteriales	Leptotrichiaceae	uncultured	uncultured Fusobacteria bacterium						Bx229	Bac70	-0.74066	Acidobacteria	Acidobacteria	Subgroup 4	DS-100	uncultured bacterium	uncultured bacterium
Bd27	Bac3740	-0.78752	Proteobacteria	Gammaproteobacteria	B38	uncultured bacterium	uncultured bacterium	uncultured bacterium						Bx229	Bac715	-0.76488	Bacteroidetes	Sphingobacteriia	Sphingobacteriales	Chitinophagaceae	uncultured	uncultured bacterium
Bd27	Bac3944	-0.7028	Proteobacteria	Gammaproteobacteria	Pseudomonadales	Moraxellaceae	uncultured	uncultured bacterium						Bx229	Bac819	-0.76123	Bacteroidetes	Sphingobacteriia	Sphingobacteriales	PHOS-HE51	uncultured bacterium	uncultured bacterium
Bd27	Bac4132	-0.73336	Proteobacteria	Gammaproteobacteria	Xanthomonadales	Xanthomonadales Incertae Sedis	uncultured	uncultured bacterium						Bx229	Bac856	-0.73099	Bacteroidetes	Sphingobacteriia	Sphingobacteriales	Saprospiraceae	uncultured	uncultured bacterium
Bd27	Bac4354	-0.73142	Verrucomicrobia	Verrucomicrobiae	Verrucomicrobiales	Verrucomicrobiaceae	uncultured	uncultured Verrucomicrobia bacterium						Bx229	Bac870	-0.72008	Bacteroidetes	Sphingobacteriia	Sphingobacteriales	Saprospiraceae	uncultured	uncultured bacterium
Bd27	Bac4375	-0.73142	WCHB1-60	uncultured Candidatus Saccharibacteria sp.	uncultured Candidatus Saccharibacteria sp.	uncultured Candidatus Saccharibacteria sp.	uncultured Candidatus Saccharibacteria sp.	uncultured Candidatus Saccharibacteria sp.						Bx229	Bac883	-0.74066	Bacteroidetes	Sphingobacteriia	Sphingobacteriales	Saprospiraceae	uncultured	uncultured bacterium
Bd27	Bac1284	-0.7671	Candidate division WS3	uncultured bacterium	uncultured bacterium	uncultured bacterium	uncultured bacterium	uncultured bacterium						Bx229	Bac957	-0.74066	Bacteroidetes	Sphingobacteriia	Sphingobacteriales	Saprospiraceae	uncultured	uncultured Saprospiraceae bacterium
Bd27	Bac1376	-0.7165	Chloroflexi	Ardenticatenia	uncultured	uncultured bacterium	uncultured bacterium	uncultured bacterium						Bx23	Bac3490	-0.71885	Proteobacteria	Deltaproteobacteria	Myxococcales	Nannocystaceae	Nannocystis	Nannocystis exedens
Bd27	Bac1394	-0.85331	Chloroflexi	Caldilineae	Caldilineales	Caldilineaceae	uncultured	uncultured bacterium						Bx24	Bac1767	-0.74736	Fusobacteria	Fusobacteriia	Fusobacteriales	Fusobacteria	Leptotrichiaceae	Leptotrichia
Bd27	Bac1441	-0.81408	Chloroflexi	uncultured	uncultured bacterium	uncultured bacterium	uncultured bacterium	uncultured bacterium						Bx24	Bac1980	-0.72865	Proteobacteria	Alphaproteobacteria	Caulobacterales	Proteobacteria	Caulobacteraceae	Caulobacter
Bd27	Bac1447	-0.77778	Chloroflexi	uncultured	uncultured bacterium	uncultured bacterium	uncultured bacterium	uncultured bacterium						Bx24	Bac1988	-0.7133	Proteobacteria	Alphaproteobacteria	Caulobacterales	Proteobacteria	Caulobacteraceae	uncultured
Bd27	Bac1473	-0.81408	Cyanobacteria	Melainabacteria	Obscuribacterales	uncultured bacterium	uncultured bacterium	uncultured bacterium						Bx24	Bac2346	-0.7119	Proteobacteria	Alphaproteobacteria	Rickettsiales	Proteobacteria	Rickettsiales Incertae Sedis	Candidatus Odyssella
Bd27	Bac1809	-0.77485	Nitrospirae	Nitrospira	Nitrospirales	Nitrospiraceae	Nitrospira	uncultured bacterium						Bx24	Bac2559	-0.7119	Proteobacteria	Betaproteobacteria	Burkholderiales	Proteobacteria	Comamonadaceae	Hydrogenophaga
Bd27	Bac1855	-0.79398	Planctomycetes	OM190	uncultured bacterium	uncultured bacterium	uncultured bacterium	uncultured bacterium						Bx24	Bac2598	-0.72865	Proteobacteria	Betaproteobacteria	Burkholderiales	Proteobacteria	Comamonadaceae	Polaromonas
Bd27	Bac1867	-0.83369	Planctomycetes	OM190	uncultured soil bacterium	uncultured soil bacterium	uncultured soil bacterium	uncultured soil bacterium						Bx24	Bac4097	-0.73351	Proteobacteria	Gammaproteobacteria	Xanthomonadales	Proteobacteria	Xanthomonadaceae	Thermomonas
Bd27	Bac1907	-0.7364	Planctomycetes	Phycisphaerae	S-70	uncultured bacterium	uncultured bacterium	uncultured bacterium						Bx24	Bac764	-0.70455	Bacteroidetes	Sphingobacteriia	Sphingobacteriales	Bacteroidetes	Chitinophagaceae	uncultured
Bd27	Bac1956	-0.71149	Planctomycetes	Planctomycetacia	Planctomycetales	Planctomycetaceae	uncultured	uncultured bacterium						Bx24	Bac789	-0.73179	Bacteroidetes	Sphingobacteriia	Sphingobacteriales	Bacteroidetes	env.OPS 17	uncultured Bacteroidetes bacterium
Bd27	Bac1994	-0.81601	Proteobacteria	Alphaproteobacteria	Caulobacterales	Hyphomonadaceae	uncultured	uncultured bacterium						Bx242	Bac3851	-0.73252	Proteobacteria	Gammaproteobacteria	Order Incertae Sedis	Family Incertae Sedis	Marinicella	uncultured soil bacterium
Bd27	Bac2019	-0.79446	Proteobacteria	Alphaproteobacteria	DB1-14	uncultured bacterium	uncultured bacterium	uncultured bacterium						Bx251	Bac2817	-0.7037	Proteobacteria	Betaproteobacteria	Burkholderiales	Oxalobacteraceae	Undibacterium	Undibacterium sp. CMJ-9
Bd27	Bac2037	-0.75523	Proteobacteria	Alphaproteobacteria	Rhizobiales	A0839	uncultured bacterium	uncultured bacterium						Bx251	Bac3939	-0.7037	Proteobacteria	Gammaproteobacteria	Pseudomonadales	Moraxellaceae	uncultured	uncultured bacterium
Bd27	Bac2135	-0.70957	Proteobacteria	Alphaproteobacteria	Rhizobiales	Methylobacteriaceae	uncultured	uncultured bacterium						Bx26	Bac576	-0.7101	Bacteroidetes	SB-5	uncultured Bacteroidetes bacterium	Bacteroidetes	uncultured Bacteroidetes bacterium	uncultured Bacteroidetes bacterium
Bd27	Bac2181	-0.81408	Proteobacteria	Alphaproteobacteria	Rhizobiales	Xanthobacteraceae	uncultured	alpha proteobacterium KC-IT-F6						Bx26	Bac2559	-0.70294	Proteobacteria	Betaproteobacteria	Burkholderiales	Comamonadaceae	Hydrogenophaga	uncultured bacterium
Bd27	Bac2454	-0.78842	Proteobacteria	Betaproteobacteria	Burkholderiales	Burkholderiaceae	Limnobacter	uncultured bacterium						Bx26	Bac3081	-0.73723	Proteobacteria	Betaproteobacteria	Rhodocyclales	Rhodocyclaceae	Sulfuritalea	uncultured Rhodocyclaceae bacterium
Bd27	Bac2686	-0.75523	Proteobacteria	Betaproteobacteria	Burkholderiales	Comamonadaceae	uncultured	uncultured bacterium						Bx26	Bac500	-0.71572	Bacteroidetes	Flavobacteriia	Flavobacteriales	Flavobacteriaceae	Flavobacterium	uncultured bacterium
Bd27	Bac284	-0.77336	Armatimonadetes	uncultured bacterium	uncultured bacterium	uncultured bacterium	uncultured bacterium	uncultured bacterium						Bx26	Bac2078	-0.716	Proteobacteria	Alphaproteobacteria	Rhizobiales	Hyphomicrobiaceae	Devosia	uncultured bacterium
Bd27	Bac2939	-0.72039	Proteobacteria	Betaproteobacteria	Nitrosomonadales	Nitrosomonadaceae	uncultured	uncultured bacterium						Bx26	Bac3906	-0.71533	Proteobacteria	Gammaproteobacteria	Pseudomonadales	Moraxellaceae	Acinetobacter	uncultured bacterium
Bd27	Bac2963	-0.78954	Proteobacteria	Betaproteobacteria	Nitrosomonadales	Nitrosomonadaceae	uncultured	uncultured soil bacterium						Bx26	Bac3977	-0.77624	Proteobacteria	Gammaproteobacteria	Pseudomonadales	Pseudomonadaceae	Pseudomonas	Pseudomonas sp. JS1215
Bd27	Bac2964	-0.73211	Proteobacteria	Betaproteobacteria	Nitrosomonadales	Nitrosomonadaceae	uncultured	uncultured soil bacterium						Bx26	Bac3985	-0.70567	Proteobacteria	Gammaproteobacteria	Pseudomonadales	Pseudomonadaceae	Pseudomonas	Spraguea lophii
Bd27	Bac2983	-0.79446	Proteobacteria	Betaproteobacteria	Rhodocyclales	Rhodocyclaceae	Azospira	uncultured bacterium						Bx262	Bac1066	-0.74568	Candidate division OD1	uncultured bacterium	uncultured bacterium	uncultured bacterium	uncultured bacterium	uncultured bacterium
Bd27	Bac3231	-0.89254	Proteobacteria	Deltaproteobacteria	Bdellovibrionales	Bacteriovoracaceae	uncultured	uncultured bacterium						Bx262	Bac1160	-0.73805	Candidate division OD1	uncultured bacterium	uncultured bacterium	uncultured bacterium	uncultured bacterium	uncultured bacterium
Bd27	Bac3446	-0.79611	Proteobacteria	Deltaproteobacteria	Myxococcales	Haliangiaceae	Haliangium	uncultured bacterium						Bx262	Bac1284	-0.7049	Candidate division WS3	uncultured bacterium	uncultured bacterium	uncultured bacterium	uncultured bacterium	uncultured bacterium
Bd27	Bac3718	-0.73561	Proteobacteria	Gammaproteobacteria	Alteromonadales	Alteromonadaceae	BD1-7 clade	uncultured bacterium						Bx262	Bac1376	-0.77621	Chloroflexi	Ardenticatenia	uncultured	uncultured bacterium	uncultured bacterium	uncultured bacterium
Bd27	Bac4148	-0.71149	Proteobacteria	TA18	uncultured bacterium	uncultured bacterium	uncultured bacterium	uncultured bacterium						Bx262	Bac1875	-0.78954	Planctomycetes	Phycisphaerae	Phycisphaerales	Phycisphaeraceae	CL500-3	uncultured bacterium
Bd27	Bac4159	-0.78396	Proteobacteria	TA18	uncultured bacterium	uncultured bacterium	uncultured bacterium	uncultured bacterium						Bx262	Bac2038	-0.75758	Proteobacteria	Alphaproteobacteria	Rhizobiales	A0839	uncultured bacterium	uncultured bacterium
Bd27	Bac4226	-0.73561	TA06	uncultured bacterium	uncultured bacterium	uncultured bacterium	uncultured bacterium	uncultured bacterium						Bx262	Bac2568	-0.77778	Proteobacteria	Betaproteobacteria	Burkholderiales	Comamonadaceae	Inhella	Inhella inkyongensis
Bd27	Bac4357	-0.71717	Verrucomicrobia	Verrucomicrobiae	Verrucomicrobiales	Verrucomicrobiaceae	Verrucomicrobium	uncultured bacterium						Bx262	Bac287	-0.73805	Armatimonadetes	uncultured bacterium	uncultured bacterium	uncultured bacterium	uncultured bacterium	uncultured bacterium
Bd27	Bac4359	-0.73561	WCHB1-60	uncultured bacterium	uncultured bacterium	uncultured bacterium	uncultured bacterium	uncultured bacterium						Bx262	Bac2986	-0.716	Proteobacteria	Betaproteobacteria	Rhodocyclales	Rhodocyclaceae	Azospira	uncultured bacterium
Bd27	Bac4364	-0.71149	WCHB1-60	uncultured bacterium	uncultured bacterium	uncultured bacterium	uncultured bacterium	uncultured bacterium						Bx262	Bac3485	-0.73805	Proteobacteria	Deltaproteobacteria	Myxococcales	MSB-4B10	uncultured bacterium	uncultured bacterium
Bd27	Bac601	-0.89254	Bacteroidetes	Sphingobacteriia	Sphingobacteriales	Chitinophagaceae	Ferruginibacter	uncultured bacterium						Bx262	Bac4226	-0.716	TA06	uncultured bacterium	uncultured bacterium	uncultured bacterium	uncultured bacterium	uncultured bacterium
Bd27	Bac609	-0.81408	Bacteroidetes	Sphingobacteriia	Sphingobacteriales	Chitinophagaceae	Ferruginibacter	uncultured bacterium						Bx262	Bac69	-0.71385	Acidobacteria	Acidobacteria	Subgroup 4	DS-100	uncultured Acidobacteria bacterium	uncultured Acidobacteria bacterium
Bd27	Bac70	-0.73561	Acidobacteria	Acidobacteria	Subgroup 4	DS-100	uncultured bacterium	uncultured bacterium						Bx262	Bac698	-0.71717	Bacteroidetes	Sphingobacteriia	Sphingobacteriales	Chitinophagaceae	uncultured	uncultured bacterium
Bd27	Bac78	-0.716	Acidobacteria	Acidobacteria	Subgroup 4	Unknown Family	Blastocatella	uncultured bacterium						Bx262	Bac869	-0.74158	Bacteroidetes	Sphingobacteriia	Sphingobacteriales	Saprospiraceae	uncultured	uncultured bacterium
Bd27	Bac819	-0.73561	Bacteroidetes	Sphingobacteriia	Sphingobacteriales	PHOS-HE51	uncultured bacterium	uncultured bacterium						Bx274	Bac1065	-0.74448	Candidate division OD1	uncultured bacterium	uncultured bacterium	uncultured bacterium	uncultured bacterium	uncultured bacterium
Bd27	Bac857	-0.749	Bacteroidetes	Sphingobacteriia	Sphingobacteriales	Saprospiraceae	uncultured	uncultured bacterium						Bx274	Bac118	-0.70957	Acidobacteria	Holophagae	Subgroup 7	uncultured bacterium	uncultured bacterium	uncultured bacterium
Bd27	Bac957	-0.79446	Bacteroidetes	Sphingobacteriia	Sphingobacteriales	Saprospiraceae	uncultured	uncultured Saprospiraceae bacterium						Bx274	Bac2256	-0.716	Proteobacteria	Alphaproteobacteria	Rhodospirillales	B79	uncultured bacterium	uncultured bacterium
Bd28	Bac1245	-0.73033	Candidate division SR1	uncultured bacterium	uncultured bacterium	Candidate division SR1	uncultured bacterium	uncultured bacterium						Bx274	Bac2959	-0.75274	Proteobacteria	Betaproteobacteria	Nitrosomonadales	Nitrosomonadaceae	uncultured	uncultured soil bacterium
Bd28	Bac2163	-0.72499	Proteobacteria	Alphaproteobacteria	Rhizobiales	Proteobacteria	Rhizobiaceae	Rhizobium						Bx274	Bac2994	-0.72929	Proteobacteria	Betaproteobacteria	Rhodocyclales	Rhodocyclaceae	Azospira	uncultured bacterium
Bd28	Bac4097	-0.75702	Proteobacteria	Gammaproteobacteria	Xanthomonadales	Proteobacteria	Xanthomonadaceae	Thermomonas						Bx274	Bac4133	-0.71385	Proteobacteria	Gammaproteobacteria	Xanthomonadales	Xanthomonadales Incertae Sedis	uncultured	uncultured bacterium
Bd28	Bac4099	-0.70367	Proteobacteria	Gammaproteobacteria	Xanthomonadales	Proteobacteria	Xanthomonadaceae	Thermomonas						Bx279	Bac1813	-0.74543	Nitrospirae	Nitrospira	Nitrospirales	Nitrospiraceae	Nitrospira	uncultured bacterium
Bd28	Bac576	-0.72611	Bacteroidetes	SB-5	uncultured Bacteroidetes bacterium	Bacteroidetes	uncultured Bacteroidetes bacterium	uncultured Bacteroidetes bacterium						Bx279	Bac305	-0.78795	Bacteroidetes	Bacteroidia	Bacteroidales	Bacteroidaceae	Bacteroides	uncultured bacterium
Bd28	Bac758	-0.70141	Bacteroidetes	Sphingobacteriia	Sphingobacteriales	Bacteroidetes	Chitinophagaceae	uncultured						Bx279	Bac308	-0.74568	Bacteroidetes	Bacteroidia	Bacteroidales	Bacteroidaceae	Bacteroides	uncultured bacterium
Bd28	Bac874	-0.70396	Bacteroidetes	Sphingobacteriia	Sphingobacteriales	Bacteroidetes	Saprospiraceae	uncultured						Bx289	Bac2051	-0.73904	Proteobacteria	Alphaproteobacteria	Rhizobiales	Bradyrhizobiaceae	Afipia	uncultured alpha proteobacterium
Bd28	Bac2325	-0.74364	Proteobacteria	Alphaproteobacteria	Rickettsiales	Rickettsiaceae	Rickettsia	Rickettsiaceae bacterium Pn_PAR_3						Bx289	Bac443	-0.7473	Bacteroidetes	Cytophagia	Cytophagales	Cytophagaceae	uncultured	uncultured bacterium
Bd28	Bac782	-0.70314	Bacteroidetes	Sphingobacteriia	Sphingobacteriales	env.OPS 17	uncultured bacterium	uncultured bacterium						Bx29	Bac3134	-0.72016	Proteobacteria	Betaproteobacteria	Rhodocyclales	Rhodocyclaceae	uncultured	uncultured bacterium
Bd29	Bac3495	-0.71242	Proteobacteria	Deltaproteobacteria	Myxococcales	Proteobacteria	Nannocystaceae	Nannocystis						Bx29	Bac3610	-0.7152	Proteobacteria	Deltaproteobacteria	Myxococcales	uncultured	uncultured delta proteobacterium	uncultured delta proteobacterium
Bd29	Bac3940	-0.7165	Proteobacteria	Gammaproteobacteria	Pseudomonadales	Moraxellaceae	uncultured	uncultured bacterium						Bx29	Bac3836	-0.79611	Proteobacteria	Gammaproteobacteria	Oceanospirillales	Halomonadaceae	Halomonas	Candidatus Halomonas phosphatis
Bd29	Bac1983	-0.70065	Proteobacteria	Alphaproteobacteria	Caulobacterales	Caulobacteraceae	Phenylobacterium	uncultured bacterium						Bx29	Bac834	-0.73143	Bacteroidetes	Sphingobacteriia	Sphingobacteriales	Saprospiraceae	Lewinella	uncultured Bacteroidetes bacterium
Bd29	Bac688	-0.72157	Bacteroidetes	Sphingobacteriia	Sphingobacteriales	Chitinophagaceae	uncultured	uncultured bacterium						Bx29	Bac963	-0.78865	Bacteroidetes	Sphingobacteriia	Sphingobacteriales	Saprospiraceae	uncultured	uncultured Saprospiraceae bacterium
Bd3	Bac867	-0.73931	Bacteroidetes	Sphingobacteriia	Sphingobacteriales	Bacteroidetes	Saprospiraceae	uncultured						Bx29	Bac1105	-0.72394	Candidate division OD1	uncultured bacterium	uncultured bacterium	uncultured bacterium	uncultured bacterium	uncultured bacterium
Bd3	Bac1769	-0.73611	Fusobacteria	Fusobacteriia	Fusobacteriales	Leptotrichiaceae	Leptotrichia	uncultured bacterium						Bx29	Bac1205	-0.77624	Candidate division OD1	uncultured soil bacterium	uncultured soil bacterium	uncultured soil bacterium	uncultured soil bacterium	uncultured soil bacterium
Bd3	Bac2023	-0.77562	Proteobacteria	Alphaproteobacteria	DB1-14	uncultured bacterium	uncultured bacterium	uncultured bacterium						Bx29	Bac2681	-0.85714	Proteobacteria	Betaproteobacteria	Burkholderiales	Comamonadaceae	uncultured	uncultured bacterium
Bd3	Bac3227	-0.72765	Proteobacteria	Deltaproteobacteria	Bdellovibrionales	Bacteriovoracaceae	Peredibacter	uncultured delta proteobacterium						Bx29	Bac2862	-0.71369	Proteobacteria	Betaproteobacteria	Neisseriales	Neisseriaceae	Conchiformibius	Neisseria canis
Bd3	Bac3577	-0.71587	Proteobacteria	Deltaproteobacteria	Myxococcales	uncultured	uncultured bacterium	uncultured bacterium						Bx29	Bac3004	-0.73446	Proteobacteria	Betaproteobacteria	Rhodocyclales	Rhodocyclaceae	Candidatus Accumulibacter	uncultured bacterium
Bd3	Bac713	-0.77941	Bacteroidetes	Sphingobacteriia	Sphingobacteriales	Chitinophagaceae	uncultured	uncultured bacterium						Bx29	Bac3033	-0.70567	Proteobacteria	Betaproteobacteria	Rhodocyclales	Rhodocyclaceae	Dechloromonas	uncultured bacterium SA35
Bd3	Bac784	-0.74864	Bacteroidetes	Sphingobacteriia	Sphingobacteriales	env.OPS 17	uncultured bacterium	uncultured bacterium						Bx29	Bac3110	-0.72394	Proteobacteria	Betaproteobacteria	Rhodocyclales	Rhodocyclaceae	Uliginosibacterium	Rhodocyclaceae bacterium JJ3220
Bd3	Bac942	-0.72029	Bacteroidetes	Sphingobacteriia	Sphingobacteriales	Saprospiraceae	uncultured	uncultured Bacteroidetes bacterium						Bx29	Bac3490	-0.71533	Proteobacteria	Deltaproteobacteria	Myxococcales	Nannocystaceae	Nannocystis	Nannocystis exedens
Bd30	Bac2503	-0.71884	Proteobacteria	Betaproteobacteria	Burkholderiales	Comamonadaceae	Aquabacterium	uncultured Aquabacterium sp.						Bx29	Bac3572	-0.73016	Proteobacteria	Deltaproteobacteria	Myxococcales	uncultured	uncultured bacterium	uncultured bacterium
Bd31	Bac1178	-0.72222	Candidate division OD1	uncultured bacterium	uncultured bacterium	uncultured bacterium	uncultured bacterium	uncultured bacterium						Bx29	Bac3695	-0.72888	Proteobacteria	Gammaproteobacteria	Aeromonadales	Aeromonadaceae	Aeromonas	uncultured Aeromonas sp.
Bd31	Bac2323	-0.84848	Proteobacteria	Alphaproteobacteria	Rickettsiales	Rickettsiaceae	Rickettsia	endosymbiont of Euplotes octocarinatus FL(12)-VI						Bx29	Bac3704	-0.81153	Proteobacteria	Gammaproteobacteria	Aeromonadales	Aeromonadaceae	Aeromonas	uncultured bacterium
Bd31	Bac337	-0.75233	Bacteroidetes	Bacteroidia	Bacteroidales	Porphyromonadaceae	Macellibacteroides	uncultured bacterium						Bx29	Bac3710	-0.73016	Proteobacteria	Gammaproteobacteria	Aeromonadales	Aeromonadaceae	Aeromonas	uncultured Tolumonas sp.
Bd31	Bac3573	-0.73099	Proteobacteria	Deltaproteobacteria	Myxococcales	uncultured	uncultured bacterium	uncultured bacterium						Bx29	Bac3772	-0.72888	Proteobacteria	Gammaproteobacteria	Enterobacteriales	Enterobacteriaceae	Pantoea	Enterobacter sp. Bdr5
Bd32	Bac4338	-0.71884	Verrucomicrobia	Verrucomicrobiae	Verrucomicrobiales	Verrucomicrobiaceae	Prosthecobacter	uncultured bacterium						Bx29	Bac380	-0.71369	Bacteroidetes	Bacteroidia	Bacteroidales	Rikenellaceae	Blvii28 wastewater-sludge group	uncultured Bacteroidetes bacterium
Bd32	Bac813	-0.75761	Bacteroidetes	Sphingobacteriia	Sphingobacteriales	PHOS-HE51	uncultured bacterium	uncultured bacterium						Bx29	Bac3836	-0.72394	Proteobacteria	Gammaproteobacteria	Oceanospirillales	Halomonadaceae	Halomonas	Candidatus Halomonas phosphatis
Bd32	Bac11	-0.77941	Euryarchaeota	Halobacteria	Halobacteriales	Deep Sea Hydrothermal Vent Gp 6(DHVEG-6)	uncultured euryarchaeote	uncultured euryarchaeote						Bx29	Bac3864	-0.74096	Proteobacteria	Gammaproteobacteria	Pseudomonadales	Moraxellaceae	Acinetobacter	Acinetobacter sp. MBL-12-1103
Bd32	Bac1416	-0.76585	Chloroflexi	Chloroflexia	Chloroflexales	Roseiflexaceae	Roseiflexus	uncultured bacterium						Bx29	Bac3869	-0.71884	Proteobacteria	Gammaproteobacteria	Pseudomonadales	Moraxellaceae	Acinetobacter	Acinetobacter sp. S2(2009)
Bd32	Bac2000	-0.74635	Proteobacteria	Alphaproteobacteria	Caulobacterales	Hyphomonadaceae	Woodsholea	uncultured bacterium						Bx29	Bac3887	-0.71369	Proteobacteria	Gammaproteobacteria	Pseudomonadales	Moraxellaceae	Acinetobacter	uncultured bacterium
Bd32	Bac2535	-0.76406	Proteobacteria	Betaproteobacteria	Burkholderiales	Comamonadaceae	Comamonas	Comamonas terrigena						Bx29	Bac3897	-0.71369	Proteobacteria	Gammaproteobacteria	Pseudomonadales	Moraxellaceae	Acinetobacter	uncultured bacterium
Bd32	Bac2591	-0.73233	Proteobacteria	Betaproteobacteria	Burkholderiales	Comamonadaceae	Paucibacter	uncultured bacterium						Bx29	Bac3900	-0.70567	Proteobacteria	Gammaproteobacteria	Pseudomonadales	Moraxellaceae	Acinetobacter	uncultured bacterium
Bd32	Bac2632	-0.76253	Proteobacteria	Betaproteobacteria	Burkholderiales	Comamonadaceae	Simplicispira	uncultured bacterium						Bx29	Bac3904	-0.81153	Proteobacteria	Gammaproteobacteria	Pseudomonadales	Moraxellaceae	Acinetobacter	uncultured bacterium
Bd32	Bac2658	-0.74864	Proteobacteria	Betaproteobacteria	Burkholderiales	Comamonadaceae	uncultured	uncultured bacterium						Bx29	Bac3930	-0.74096	Proteobacteria	Gammaproteobacteria	Pseudomonadales	Moraxellaceae	Moraxella	uncultured bacterium
Bd32	Bac3087	-0.73611	Proteobacteria	Betaproteobacteria	Rhodocyclales	Rhodocyclaceae	Sulfuritalea	uncultured Rhodocyclaceae bacterium						Bx29	Bac4109	-0.72888	Proteobacteria	Gammaproteobacteria	Xanthomonadales	Xanthomonadaceae	uncultured	uncultured bacterium
Bd32	Bac3432	-0.74056	Proteobacteria	Deltaproteobacteria	Myxococcales	Haliangiaceae	Haliangium	uncultured bacterium						Bx29	Bac4209	-0.74096	SM2F11	uncultured bacterium	uncultured bacterium	uncultured bacterium	uncultured bacterium	uncultured bacterium
Bd32	Bac1011	-0.79048	BD1-5	uncultured bacterium	uncultured bacterium	uncultured bacterium	uncultured bacterium	uncultured bacterium						Bx29	Bac4311	-0.71884	Verrucomicrobia	Opitutae	Opitutales	Opitutaceae	Opitutus	uncultured bacterium
Bd32	Bac1470	-0.73333	Cyanobacteria	Melainabacteria	Obscuribacterales	uncultured bacterium	uncultured bacterium	uncultured bacterium						Bx29	Bac4314	-0.73193	Verrucomicrobia	Opitutae	Opitutales	Opitutaceae	Opitutus	uncultured bacterium
Bd32	Bac2577	-0.71429	Proteobacteria	Betaproteobacteria	Burkholderiales	Comamonadaceae	Limnohabitans	uncultured bacterium						Bx29	Bac473	-0.79091	Bacteroidetes	Flavobacteriia	Flavobacteriales	Flavobacteriaceae	Cloacibacterium	uncultured bacterium
Bd32	Bac2633	-0.76556	Proteobacteria	Betaproteobacteria	Burkholderiales	Comamonadaceae	Simplicispira	uncultured bacterium						Bx29	Bac988	-0.79129	Bacteroidetes	Sphingobacteriia	Sphingobacteriales	WCHB1-69	denitrifying bacterium enrichment culture clone NOB_2_E8	denitrifying bacterium enrichment culture clone NOB_2_E8
Bd32	Bac2726	-0.73091	Proteobacteria	Betaproteobacteria	Burkholderiales	Comamonadaceae	Variovorax	Polaromonas sp. Ala11						Bx29	Bac1374	-0.70961	Chloroflexi	Ardenticatenia	Ardenticatenales	uncultured bacterium	uncultured bacterium	uncultured bacterium
Bd32	Bac2747	-0.76556	Proteobacteria	Betaproteobacteria	Burkholderiales	Comamonadaceae	Variovorax	uncultured bacterium						Bx29	Bac2212	-0.85507	Proteobacteria	Alphaproteobacteria	Rhodobacterales	Rhodobacteraceae	Paracoccus	uncultured bacterium
Bd32	Bac2783	-0.73438	Proteobacteria	Betaproteobacteria	Burkholderiales	Comamonadaceae	Variovorax	Variovorax sp. Ms6						Bx29	Bac2611	-0.78967	Proteobacteria	Betaproteobacteria	Burkholderiales	Comamonadaceae	Rhizobacter	uncultured Comamonadaceae bacterium
Bd32	Bac3494	-0.77143	Proteobacteria	Deltaproteobacteria	Myxococcales	Nannocystaceae	Nannocystis	uncultured bacterium						Bx29	Bac2626	-0.73529	Proteobacteria	Betaproteobacteria	Burkholderiales	Comamonadaceae	Simplicispira	uncultured bacterium
Bd32	Bac3567	-0.71089	Proteobacteria	Deltaproteobacteria	Myxococcales	uncultured	uncultured bacterium	uncultured bacterium						Bx29	Bac286	-0.74364	Armatimonadetes	uncultured bacterium	uncultured bacterium	uncultured bacterium	uncultured bacterium	uncultured bacterium
Bd32	Bac3780	-0.71089	Proteobacteria	Gammaproteobacteria	Enterobacteriales	Enterobacteriaceae	Yersinia	Yersinia pestis INS						Bx29	Bac2994	-0.72059	Proteobacteria	Betaproteobacteria	Rhodocyclales	Rhodocyclaceae	Azospira	uncultured bacterium
Bd32	Bac627	-0.73438	Bacteroidetes	Sphingobacteriia	Sphingobacteriales	Chitinophagaceae	Ferruginibacter	uncultured bacterium						Bx29	Bac3082	-0.74364	Proteobacteria	Betaproteobacteria	Rhodocyclales	Rhodocyclaceae	Sulfuritalea	uncultured Rhodocyclaceae bacterium
Bd32	Bac946	-0.75523	Bacteroidetes	Sphingobacteriia	Sphingobacteriales	Saprospiraceae	uncultured	uncultured Bacteroidetes bacterium						Bx29	Bac3307	-0.74056	Proteobacteria	Deltaproteobacteria	Bdellovibrionales	Bdellovibrionaceae	OM27 clade	uncultured bacterium
Bd32	Bac953	-0.81168	Bacteroidetes	Sphingobacteriia	Sphingobacteriales	Saprospiraceae	uncultured	uncultured Saprospiraceae bacterium						Bx29	Bac343	-0.70588	Bacteroidetes	Bacteroidia	Bacteroidales	Porphyromonadaceae	Paludibacter	uncultured bacterium
Bd32	Bac966	-0.77096	Bacteroidetes	Sphingobacteriia	Sphingobacteriales	Saprospiraceae	uncultured	uncultured Saprospiraceae bacterium						Bx29	Bac3453	-0.74261	Proteobacteria	Deltaproteobacteria	Myxococcales	Haliangiaceae	Haliangium	uncultured bacterium
Bd33	Bac3853	-0.78818	Proteobacteria	Gammaproteobacteria	Pasteurellales	Proteobacteria	Pasteurellaceae	Actinobacillus						Bx29	Bac4354	-0.83591	Verrucomicrobia	Verrucomicrobiae	Verrucomicrobiales	Verrucomicrobiaceae	uncultured	uncultured Verrucomicrobia bacterium
Bd33	Bac1769	-0.73611	Fusobacteria	Fusobacteriia	Fusobacteriales	Leptotrichiaceae	Leptotrichia	uncultured bacterium						Bx29	Bac4375	-0.74635	WCHB1-60	uncultured Candidatus Saccharibacteria sp.	uncultured Candidatus Saccharibacteria sp.	uncultured Candidatus Saccharibacteria sp.	uncultured Candidatus Saccharibacteria sp.	uncultured Candidatus Saccharibacteria sp.
Bd33	Bac3391	-0.77174	Proteobacteria	Deltaproteobacteria	GR-WP33-30	uncultured soil bacterium	uncultured soil bacterium	uncultured soil bacterium						Bx29	Bac640	-0.71458	Bacteroidetes	Sphingobacteriia	Sphingobacteriales	Chitinophagaceae	Ferruginibacter	uncultured soil bacterium
Bd33	Bac1303	-0.73063	Chlamydiae	Chlamydiae	Chlamydiales	Parachlamydiaceae	Candidatus Protochlamydia	Parachlamydia sp. C2						Bx29	Bac969	-0.72059	Bacteroidetes	Sphingobacteriia	Sphingobacteriales	Saprospiraceae	uncultured	uncultured Saprospiraceae bacterium
Bd33	Bac1776	-0.76599	Fusobacteria	Fusobacteriia	Fusobacteriales	Leptotrichiaceae	uncultured	uncultured bacterium						Bx29	Bac1048	-0.70065	Candidate division BRC1	uncultured bacterium	uncultured bacterium	uncultured bacterium	uncultured bacterium	uncultured bacterium
Bd33	Bac2104	-0.76015	Proteobacteria	Alphaproteobacteria	Rhizobiales	Hyphomicrobiaceae	Pedomicrobium	uncultured bacterium						Bx29	Bac1284	-0.72473	Candidate division WS3	uncultured bacterium	uncultured bacterium	uncultured bacterium	uncultured bacterium	uncultured bacterium
Bd33	Bac2261	-0.75364	Proteobacteria	Alphaproteobacteria	Rhodospirillales	Rhodospirillaceae	Dongia	uncultured bacterium						Bx29	Bac1290	-0.70814	Candidate division WS3	uncultured Latescibacteria bacterium	uncultured Latescibacteria bacterium	uncultured Latescibacteria bacterium	uncultured Latescibacteria bacterium	uncultured Latescibacteria bacterium
Bd33	Bac2512	-0.73136	Proteobacteria	Betaproteobacteria	Burkholderiales	Comamonadaceae	Aquabacterium	uncultured bacterium						Bx29	Bac2003	-0.79048	Proteobacteria	Alphaproteobacteria	Caulobacterales	Hyphomonadaceae	Woodsholea	uncultured bacterium
Bd33	Bac2733	-0.72746	Proteobacteria	Betaproteobacteria	Burkholderiales	Comamonadaceae	Variovorax	uncultured bacterium						Bx29	Bac2844	-0.80952	Proteobacteria	Betaproteobacteria	Hydrogenophilales	Hydrogenophilaceae	uncultured	uncultured bacterium
Bd33	Bac2798	-0.71644	Proteobacteria	Betaproteobacteria	Burkholderiales	Oxalobacteraceae	Massilia	uncultured bacterium						Bx29	Bac2939	-0.72008	Proteobacteria	Betaproteobacteria	Nitrosomonadales	Nitrosomonadaceae	uncultured	uncultured bacterium
Bd33	Bac3472	-0.73063	Proteobacteria	Deltaproteobacteria	Myxococcales	mle1-27	uncultured bacterium	uncultured bacterium						Bx29	Bac2977	-0.72406	Proteobacteria	Betaproteobacteria	Rhodocyclales	Rhodocyclaceae	Azospira	Azospira restricta
Bd33	Bac4092	-0.71587	Proteobacteria	Gammaproteobacteria	Xanthomonadales	Xanthomonadaceae	Thermomonas	uncultured bacterium						Bx29	Bac3439	-0.77303	Proteobacteria	Deltaproteobacteria	Myxococcales	Haliangiaceae	Haliangium	uncultured bacterium
Bd33	Bac4135	-0.70111	Proteobacteria	Gammaproteobacteria	Xanthomonadales	Xanthomonadales Incertae Sedis	uncultured	uncultured soil bacterium						Bx29	Bac3491	-0.71429	Proteobacteria	Deltaproteobacteria	Myxococcales	Nannocystaceae	Nannocystis	uncultured bacterium
Bd33	Bac4275	-0.70418	Verrucomicrobia	OPB35 soil group	uncultured bacterium	uncultured bacterium	uncultured bacterium	uncultured bacterium						Bx29	Bac39	-0.71429	Acidobacteria	Acidobacteria	Subgroup 17	uncultured bacterium	uncultured bacterium	uncultured bacterium
Bd33	Bac441	-0.76015	Bacteroidetes	Cytophagia	Cytophagales	Cytophagaceae	uncultured	uncultured bacterium						Bx29	Bac609	-0.73333	Bacteroidetes	Sphingobacteriia	Sphingobacteriales	Chitinophagaceae	Ferruginibacter	uncultured bacterium
Bd33	Bac589	-0.81481	Bacteroidetes	Sphingobacteriia	Sphingobacteriales	Chitinophagaceae	Ferruginibacter	Ferruginibacter lapsinanis						Bx29	Bac70	-0.75238	Acidobacteria	Acidobacteria	Subgroup 4	DS-100	uncultured bacterium	uncultured bacterium
Bd33	Bac617	-0.74539	Bacteroidetes	Sphingobacteriia	Sphingobacteriales	Chitinophagaceae	Ferruginibacter	uncultured bacterium						Bx29	Bac870	-0.75238	Bacteroidetes	Sphingobacteriia	Sphingobacteriales	Saprospiraceae	uncultured	uncultured bacterium
Bd33	Bac1222	-0.78842	Candidate division OP11	uncultured bacterium	uncultured bacterium	uncultured bacterium	uncultured bacterium	uncultured bacterium						Bx293	Bac1003	-0.73704	BD1-5	uncultured bacterium	uncultured bacterium	uncultured bacterium	uncultured bacterium	uncultured bacterium
Bd33	Bac1892	-0.72158	Planctomycetes	Phycisphaerae	Phycisphaerales	Phycisphaeraceae	SM1A02	uncultured bacterium						Bx293	Bac11	-0.80604	Euryarchaeota	Halobacteria	Halobacteriales	Deep Sea Hydrothermal Vent Gp 6(DHVEG-6)	uncultured euryarchaeote	uncultured euryarchaeote
Bd33	Bac1966	-0.73753	Planctomycetes	Planctomycetacia	Planctomycetales	Planctomycetaceae	uncultured	uncultured bacterium						Bx293	Bac1267	-0.75459	Candidate division SR1	uncultured organism	uncultured organism	uncultured organism	uncultured organism	uncultured organism
Bd33	Bac2736	-0.75962	Proteobacteria	Betaproteobacteria	Burkholderiales	Comamonadaceae	Variovorax	uncultured bacterium						Bx293	Bac1290	-0.70236	Candidate division WS3	uncultured Latescibacteria bacterium	uncultured Latescibacteria bacterium	uncultured Latescibacteria bacterium	uncultured Latescibacteria bacterium	uncultured Latescibacteria bacterium
Bd33	Bac3102	-0.73753	Proteobacteria	Betaproteobacteria	Rhodocyclales	Rhodocyclaceae	Thauera	uncultured bacterium						Bx293	Bac1416	-0.74571	Chloroflexi	Chloroflexia	Chloroflexales	Roseiflexaceae	Roseiflexus	uncultured bacterium
Bd33	Bac3134	-0.71498	Proteobacteria	Betaproteobacteria	Rhodocyclales	Rhodocyclaceae	uncultured	uncultured bacterium						Bx293	Bac2000	-0.73983	Proteobacteria	Alphaproteobacteria	Caulobacterales	Hyphomonadaceae	Woodsholea	uncultured bacterium
Bd33	Bac53	-0.70192	Acidobacteria	Acidobacteria	Subgroup 3	Unknown Family	Bryobacter	uncultured bacterium						Bx293	Bac3231	-0.70165	Proteobacteria	Deltaproteobacteria	Bdellovibrionales	Bacteriovoracaceae	uncultured	uncultured bacterium
Bd34	Bac3004	-0.73091	Proteobacteria	Betaproteobacteria	Rhodocyclales	Rhodocyclaceae	Candidatus Accumulibacter	uncultured bacterium						Bx30	Bac1507	-0.74479	Elusimicrobia	Elusimicrobia	MVP-88	Elusimicrobia	uncultured bacterium	uncultured bacterium
Bd35	Bac2163	-0.71004	Proteobacteria	Alphaproteobacteria	Rhizobiales	Proteobacteria	Rhizobiaceae	Rhizobium						Bx30	Bac1769	-0.76682	Fusobacteria	Fusobacteriia	Fusobacteriales	Fusobacteria	Leptotrichiaceae	Leptotrichia
Bd35	Bac4099	-0.70367	Proteobacteria	Gammaproteobacteria	Xanthomonadales	Proteobacteria	Xanthomonadaceae	Thermomonas						Bx30	Bac3316	-0.70014	Proteobacteria	Deltaproteobacteria	Bdellovibrionales	Proteobacteria	Bdellovibrionaceae	OM27 clade
Bd35	Bac2559	-0.72051	Proteobacteria	Betaproteobacteria	Burkholderiales	Comamonadaceae	Hydrogenophaga	uncultured bacterium						Bx30	Bac3513	-0.72132	Proteobacteria	Deltaproteobacteria	Myxococcales	Proteobacteria	Polyangiaceae	Byssovorax
Bd35	Bac3751	-0.71307	Proteobacteria	Gammaproteobacteria	Chromatiales	Granulosicoccaceae	Granulosicoccus	uncultured gamma proteobacterium						Bx30	Bac3720	-0.7157	Proteobacteria	Gammaproteobacteria	Alteromonadales	Proteobacteria	Alteromonadaceae	BD1-7 clade
Bd35	Bac782	-0.71435	Bacteroidetes	Sphingobacteriia	Sphingobacteriales	env.OPS 17	uncultured bacterium	uncultured bacterium						Bx30	Bac3743	-0.73033	Proteobacteria	Gammaproteobacteria	Chromatiales	Proteobacteria	Chromatiaceae	Nitrosococcus
Bd35	Bac1414	-0.70877	Chloroflexi	Chloroflexia	Chloroflexales	Roseiflexaceae	Roseiflexus	Kouleothrix aurantiaca						Bx30	Bac464	-0.75133	Bacteroidetes	Flavobacteriia	Flavobacteriales	Bacteroidetes	Flavobacteriaceae	Aquimarina
Bd35	Bac1931	-0.70829	Planctomycetes	Planctomycetacia	Planctomycetales	Planctomycetaceae	Pirellula	uncultured bacterium						Bx30	Bac841	-0.73126	Bacteroidetes	Sphingobacteriia	Sphingobacteriales	Bacteroidetes	Saprospiraceae	uncultured
Bd35	Bac1991	-0.70192	Proteobacteria	Alphaproteobacteria	Caulobacterales	Hyphomonadaceae	Hirschia	uncultured bacterium						Bx30	Bac942	-0.73443	Bacteroidetes	Sphingobacteriia	Sphingobacteriales	Bacteroidetes	Saprospiraceae	uncultured
Bd35	Bac2148	-0.73823	Proteobacteria	Alphaproteobacteria	Rhizobiales	Phyllobacteriaceae	Mesorhizobium	uncultured bacterium						Bx30	Bac1282	-0.73744	Candidate division TM7	uncultured Candidatus Saccharibacteria sp.	uncultured Candidatus Saccharibacteria sp.	uncultured Candidatus Saccharibacteria sp.	uncultured Candidatus Saccharibacteria sp.	uncultured Candidatus Saccharibacteria sp.
Bd35	Bac2226	-0.75988	Proteobacteria	Alphaproteobacteria	Rhodobacterales	Rhodobacteraceae	Rhodobacter	uncultured Rhodobacter sp.						Bx30	Bac1508	-0.70065	Elusimicrobia	Elusimicrobia	MVP-88	uncultured deep-sea bacterium	uncultured deep-sea bacterium	uncultured deep-sea bacterium
Bd35	Bac2234	-0.72115	Proteobacteria	Alphaproteobacteria	Rhodobacterales	Rhodobacteraceae	Rubellimicrobium	uncultured bacterium						Bx30	Bac3495	-0.74015	Proteobacteria	Deltaproteobacteria	Myxococcales	Nannocystaceae	Nannocystis	uncultured bacterium
Bd35	Bac2235	-0.73823	Proteobacteria	Alphaproteobacteria	Rhodobacterales	Rhodobacteraceae	Tabrizicola	Rhodobacter sp. INCT285						Bx30	Bac1119	-0.71369	Candidate division OD1	uncultured bacterium	uncultured bacterium	uncultured bacterium	uncultured bacterium	uncultured bacterium
Bd35	Bac2236	-0.72929	Proteobacteria	Alphaproteobacteria	Rhodobacterales	Rhodobacteraceae	Tabrizicola	Rhodobacter sp. INCT285						Bx30	Bac3033	-0.74096	Proteobacteria	Betaproteobacteria	Rhodocyclales	Rhodocyclaceae	Dechloromonas	uncultured bacterium SA35
Bd35	Bac2303	-0.7319	Proteobacteria	Alphaproteobacteria	Rickettsiales	mitochondria	Pythium ultimum DAOM BR144	Pythium ultimum DAOM BR144						Bx30	Bac3257	-0.74096	Proteobacteria	Deltaproteobacteria	Bdellovibrionales	Bdellovibrionaceae	Bdellovibrio	uncultured bacterium
Bd35	Bac2441	-0.75963	Proteobacteria	Betaproteobacteria	Burkholderiales	Burkholderiaceae	Lautropia	uncultured bacterium						Bx30	Bac3259	-0.74096	Proteobacteria	Deltaproteobacteria	Bdellovibrionales	Bdellovibrionaceae	Bdellovibrio	uncultured bacterium
Bd35	Bac2497	-0.70877	Proteobacteria	Betaproteobacteria	Burkholderiales	Comamonadaceae	Albidiferax	uncultured bacterium						Bx30	Bac3443	-0.74096	Proteobacteria	Deltaproteobacteria	Myxococcales	Haliangiaceae	Haliangium	uncultured bacterium
Bd35	Bac2528	-0.70814	Proteobacteria	Betaproteobacteria	Burkholderiales	Comamonadaceae	Chlorochromatium	uncultured bacterium						Bx30	Bac3908	-0.75761	Proteobacteria	Gammaproteobacteria	Pseudomonadales	Moraxellaceae	Acinetobacter	uncultured bacterium
Bd35	Bac2598	-0.73753	Proteobacteria	Betaproteobacteria	Burkholderiales	Comamonadaceae	Polaromonas	uncultured Comamonas sp.						Bx30	Bac4318	-0.71369	Verrucomicrobia	Opitutae	Opitutales	Opitutaceae	Opitutus	uncultured bacterium
Bd35	Bac2631	-0.74448	Proteobacteria	Betaproteobacteria	Burkholderiales	Comamonadaceae	Simplicispira	uncultured bacterium						Bx30	Bac1394	-0.73333	Chloroflexi	Caldilineae	Caldilineales	Caldilineaceae	uncultured	uncultured bacterium
Bd35	Bac2657	-0.74642	Proteobacteria	Betaproteobacteria	Burkholderiales	Comamonadaceae	uncultured	uncultured bacterium						Bx30	Bac3426	-0.71429	Proteobacteria	Deltaproteobacteria	Myxococcales	Haliangiaceae	Haliangium	uncultured bacterium
Bd35	Bac2941	-0.82784	Proteobacteria	Betaproteobacteria	Nitrosomonadales	Nitrosomonadaceae	uncultured	uncultured bacterium						Bx30	Bac856	-0.89254	Bacteroidetes	Sphingobacteriia	Sphingobacteriales	Saprospiraceae	uncultured	uncultured bacterium
Bd35	Bac3658	-0.80484	Proteobacteria	Epsilonproteobacteria	Campylobacterales	Campylobacteraceae	Arcobacter	uncultured epsilon proteobacterium						Bx30	Bac957	-0.84762	Bacteroidetes	Sphingobacteriia	Sphingobacteriales	Saprospiraceae	uncultured	uncultured Saprospiraceae bacterium
Bd35	Bac3709	-0.70829	Proteobacteria	Gammaproteobacteria	Aeromonadales	Aeromonadaceae	Aeromonas	uncultured gamma proteobacterium						Bx304	Bac1376	-0.70305	Chloroflexi	Ardenticatenia	uncultured	uncultured bacterium	uncultured bacterium	uncultured bacterium
Bd35	Bac3922	-0.80586	Proteobacteria	Gammaproteobacteria	Pseudomonadales	Moraxellaceae	Alkanindiges	uncultured bacterium						Bx304	Bac2631	-0.70553	Proteobacteria	Betaproteobacteria	Burkholderiales	Comamonadaceae	Simplicispira	uncultured bacterium
Bd35	Bac4023	-0.80458	Proteobacteria	Gammaproteobacteria	Thiotrichales	Thiotrichaceae	Thiothrix	Thiothrix eikelboomii						Bx32	Bac3853	-0.75098	Proteobacteria	Gammaproteobacteria	Pasteurellales	Pasteurellaceae	Actinobacillus	Actinobacillus porcitonsillarum
Bd35	Bac4158	-0.80813	Proteobacteria	TA18	uncultured bacterium	uncultured bacterium	uncultured bacterium	uncultured bacterium						Bx32	Bac789	-0.71885	Bacteroidetes	Sphingobacteriia	Sphingobacteriales	env.OPS 17	uncultured Bacteroidetes bacterium	uncultured Bacteroidetes bacterium
Bd35	Bac458	-0.71518	Bacteroidetes	Flavobacteriia	Flavobacteriales	Cryomorphaceae	Crocinitomix	uncultured bacterium						Bx32	Bac693	-0.72008	Bacteroidetes	Sphingobacteriia	Sphingobacteriales	Chitinophagaceae	uncultured	uncultured bacterium
Bd35	Bac797	-0.80243	Bacteroidetes	Sphingobacteriia	Sphingobacteriales	KD3-93	uncultured bacterium	uncultured bacterium						Bx322	Bac2180	-0.7132	Proteobacteria	Alphaproteobacteria	Rhizobiales	Xanthobacteraceae	Pseudolabrys	uncultured bacterium
Bd35	Bac874	-0.75962	Bacteroidetes	Sphingobacteriia	Sphingobacteriales	Saprospiraceae	uncultured	uncultured bacterium						Bx326	Bac1443	-0.71666	Chloroflexi	uncultured	uncultured bacterium	uncultured bacterium	uncultured bacterium	uncultured bacterium
Bd35	Bac3941	-0.70669	Proteobacteria	Gammaproteobacteria	Pseudomonadales	Moraxellaceae	uncultured	uncultured bacterium						Bx326	Bac1992	-0.71666	Proteobacteria	Alphaproteobacteria	Caulobacterales	Hyphomonadaceae	Hirschia	uncultured Rhizobiaceae bacterium
Bd35	Bac514	-0.71563	Bacteroidetes	Flavobacteriia	Flavobacteriales	Flavobacteriaceae	Flavobacterium	uncultured bacterium						Bx326	Bac2081	-0.76365	Proteobacteria	Alphaproteobacteria	Rhizobiales	Hyphomicrobiaceae	Filomicrobium	uncultured bacterium
Bd36	Bac3447	-0.71587	Proteobacteria	Deltaproteobacteria	Myxococcales	Proteobacteria	Haliangiaceae	Haliangium						Bx326	Bac2391	-0.71666	Proteobacteria	Alphaproteobacteria	Sphingomonadales	Sphingomonadaceae	Novosphingobium	uncultured bacterium
Bd36	Bac432	-0.70367	Bacteroidetes	Cytophagia	Cytophagales	Bacteroidetes	Cytophagaceae	Flexibacter						Bx326	Bac285	-0.7152	Armatimonadetes	uncultured bacterium	uncultured bacterium	uncultured bacterium	uncultured bacterium	uncultured bacterium
Bd36	Bac3780	-0.71919	Proteobacteria	Gammaproteobacteria	Enterobacteriales	Enterobacteriaceae	Yersinia	Yersinia pestis INS						Bx326	Bac3861	-0.74015	Proteobacteria	Gammaproteobacteria	Pseudomonadales	Moraxellaceae	Acinetobacter	Acinetobacter sp. ANC 3994
Bd36	Bac4273	-0.76711	Verrucomicrobia	OPB35 soil group	uncultured bacterium	uncultured bacterium	uncultured bacterium	uncultured bacterium						Bx326	Bac40	-0.76365	Acidobacteria	Acidobacteria	Subgroup 17	uncultured bacterium	uncultured bacterium	uncultured bacterium
Bd36	Bac1805	-0.73211	Lentisphaerae	PBS-III-20	uncultured bacterium	uncultured bacterium	uncultured bacterium	uncultured bacterium						Bx326	Bac4158	-0.71385	Proteobacteria	TA18	uncultured bacterium	uncultured bacterium	uncultured bacterium	uncultured bacterium
Bd36	Bac2218	-0.79446	Proteobacteria	Alphaproteobacteria	Rhodobacterales	Rhodobacteraceae	Rhodobacter	uncultured bacterium						Bx326	Bac707	-0.74015	Bacteroidetes	Sphingobacteriia	Sphingobacteriales	Chitinophagaceae	uncultured	uncultured bacterium
Bd36	Bac2243	-0.716	Proteobacteria	Alphaproteobacteria	Rhodobacterales	Rhodobacteraceae	uncultured bacterium	uncultured bacterium						Bx328	Bac3490	-0.71587	Proteobacteria	Deltaproteobacteria	Myxococcales	Proteobacteria	Nannocystaceae	Nannocystis
Bd36	Bac3421	-0.76225	Proteobacteria	Deltaproteobacteria	Myxococcales	0319-6G20	uncultured Myxococcales bacterium	uncultured Myxococcales bacterium						Bx328	Bac4079	-0.71558	Proteobacteria	Gammaproteobacteria	Xanthomonadales	Proteobacteria	Xanthomonadaceae	Lysobacter
Bd36	Bac3579	-0.75758	Proteobacteria	Deltaproteobacteria	Myxococcales	uncultured	uncultured bacterium	uncultured bacterium						Bx35	Bac3118	-0.71563	Proteobacteria	Betaproteobacteria	Rhodocyclales	Rhodocyclaceae	uncultured	denitrifying bacterium enrichment culture clone NOA_1_H9
Bd36	Bac4099	-0.85331	Proteobacteria	Gammaproteobacteria	Xanthomonadales	Xanthomonadaceae	Thermomonas	uncultured gamma proteobacterium						Bx35	Bac3282	-0.71563	Proteobacteria	Deltaproteobacteria	Bdellovibrionales	Bdellovibrionaceae	Bdellovibrio	uncultured Bdellovibrio sp.
Bd36	Bac4113	-0.716	Proteobacteria	Gammaproteobacteria	Xanthomonadales	Xanthomonadaceae	uncultured	uncultured bacterium						Bx35	Bac1925	-0.72929	Planctomycetes	Planctomycetacia	Planctomycetales	Planctomycetaceae	Pirellula	Pirellula sp. Br1-4
Bd36	Bac4181	-0.79029	Proteobacteria	TA18	uncultured bacterium	uncultured bacterium	uncultured bacterium	uncultured bacterium						Bx35	Bac2212	-0.74642	Proteobacteria	Alphaproteobacteria	Rhodobacterales	Rhodobacteraceae	Paracoccus	uncultured bacterium
Bd36	Bac4363	-0.71385	WCHB1-60	uncultured bacterium	uncultured bacterium	uncultured bacterium	uncultured bacterium	uncultured bacterium						Bx35	Bac2793	-0.72753	Proteobacteria	Betaproteobacteria	Burkholderiales	Oxalobacteraceae	Massilia	uncultured bacterium
Bd36	Bac482	-0.71385	Bacteroidetes	Flavobacteriia	Flavobacteriales	Flavobacteriaceae	Flavobacterium	Flavobacterium saliperosum						Bx370	Bac539	-0.73424	Bacteroidetes	Flavobacteriia	Flavobacteriales	NS9 marine group	uncultured bacterium	uncultured bacterium
Bd36	Bac522	-0.74574	Bacteroidetes	Flavobacteriia	Flavobacteriales	Flavobacteriaceae	Flavobacterium	uncultured Flavobacterium sp.						Bx370	Bac631	-0.70305	Bacteroidetes	Sphingobacteriia	Sphingobacteriales	Chitinophagaceae	Ferruginibacter	uncultured Bacteroidetes bacterium
Bd37	Bac1769	-0.72681	Fusobacteria	Fusobacteriia	Fusobacteriales	Fusobacteria	Leptotrichiaceae	Leptotrichia						Bx385	Bac1766	-0.70811	Fusobacteria	Fusobacteriia	Fusobacteriales	Fusobacteria	Leptotrichiaceae	Leptotrichia
Bd37	Bac2862	-0.70196	Proteobacteria	Betaproteobacteria	Neisseriales	Proteobacteria	Neisseriaceae	Conchiformibius						Bx39	Bac2862	-0.71264	Proteobacteria	Betaproteobacteria	Neisseriales	Proteobacteria	Neisseriaceae	Conchiformibius
Bd37	Bac2980	-0.75489	Proteobacteria	Betaproteobacteria	Rhodocyclales	Proteobacteria	Rhodocyclaceae	Azospira						Bx39	Bac3495	-0.70014	Proteobacteria	Deltaproteobacteria	Myxococcales	Proteobacteria	Nannocystaceae	Nannocystis
Bd37	Bac1769	-0.72123	Fusobacteria	Fusobacteriia	Fusobacteriales	Leptotrichiaceae	Leptotrichia	uncultured bacterium						Bx39	Bac728	-0.7454	Bacteroidetes	Sphingobacteriia	Sphingobacteriales	Bacteroidetes	Chitinophagaceae	uncultured
Bd37	Bac3227	-0.71166	Proteobacteria	Deltaproteobacteria	Bdellovibrionales	Bacteriovoracaceae	Peredibacter	uncultured delta proteobacterium						Bx39	Bac2965	-0.74536	Proteobacteria	Betaproteobacteria	Rhodocyclales	Rhodocyclaceae	12up	uncultured beta proteobacterium
Bd37	Bac1923	-0.71587	Planctomycetes	Planctomycetacia	Planctomycetales	Planctomycetaceae	Pir4 lineage	uncultured bacterium						Bx39	Bac644	-0.71429	Bacteroidetes	Sphingobacteriia	Sphingobacteriales	Chitinophagaceae	Filimonas	uncultured bacterium
Bd37	Bac3085	-0.72059	Proteobacteria	Betaproteobacteria	Rhodocyclales	Rhodocyclaceae	Sulfuritalea	uncultured Rhodocyclaceae bacterium						Bx39	Bac1003	-0.76354	BD1-5	uncultured bacterium	uncultured bacterium	uncultured bacterium	uncultured bacterium	uncultured bacterium
Bd37	Bac3510	-0.76015	Proteobacteria	Deltaproteobacteria	Myxococcales	Phaselicystidaceae	Phaselicystis	uncultured Polyangiaceae bacterium						Bx39	Bac11	-0.72811	Euryarchaeota	Halobacteria	Halobacteriales	Deep Sea Hydrothermal Vent Gp 6(DHVEG-6)	uncultured euryarchaeote	uncultured euryarchaeote
Bd37	Bac1875	-0.71683	Planctomycetes	Phycisphaerae	Phycisphaerales	Phycisphaeraceae	CL500-3	uncultured bacterium						Bx39	Bac1267	-0.72811	Candidate division SR1	uncultured organism	uncultured organism	uncultured organism	uncultured organism	uncultured organism
Bd37	Bac1912	-0.70957	Planctomycetes	Phycisphaerae	WD2101 soil group	uncultured bacterium	uncultured bacterium	uncultured bacterium						Bx39	Bac2121	-0.71013	Proteobacteria	Alphaproteobacteria	Rhizobiales	Hyphomicrobiaceae	uncultured	uncultured bacterium
Bd37	Bac2070	-0.72728	Proteobacteria	Alphaproteobacteria	Rhizobiales	DUNssu371	uncultured bacterium	uncultured bacterium						Bx39	Bac2416	-0.71013	Proteobacteria	Alphaproteobacteria	Sphingomonadales	Sphingomonadaceae	Sphingopyxis	uncultured bacterium
Bd37	Bac287	-0.70829	Armatimonadetes	uncultured bacterium	uncultured bacterium	uncultured bacterium	uncultured bacterium	uncultured bacterium						Bx39	Bac2555	-0.72811	Proteobacteria	Betaproteobacteria	Burkholderiales	Comamonadaceae	Giesbergeria	Giesbergeria sinuosa
Bd37	Bac3118	-0.74642	Proteobacteria	Betaproteobacteria	Rhodocyclales	Rhodocyclaceae	uncultured	denitrifying bacterium enrichment culture clone NOA_1_H9						Bx39	Bac2632	-0.70145	Proteobacteria	Betaproteobacteria	Burkholderiales	Comamonadaceae	Simplicispira	uncultured bacterium
Bd37	Bac3451	-0.75963	Proteobacteria	Deltaproteobacteria	Myxococcales	Haliangiaceae	Haliangium	uncultured bacterium						Bx39	Bac2846	-0.70794	Proteobacteria	Betaproteobacteria	Hydrogenophilales	Hydrogenophilaceae	uncultured	uncultured bacterium
Bd37	Bac4194	-0.74038	Proteobacteria	TA18	uncultured proteobacterium	uncultured proteobacterium	uncultured proteobacterium	uncultured proteobacterium						Bx39	Bac3092	-0.7308	Proteobacteria	Betaproteobacteria	Rhodocyclales	Rhodocyclaceae	Thauera	uncultured bacterium
Bd37	Bac58	-0.72728	Acidobacteria	Acidobacteria	Subgroup 4	11-24	uncultured Acidobacteria bacterium	uncultured Acidobacteria bacterium						Bx39	Bac3197	-0.71013	Proteobacteria	Betaproteobacteria	SC-I-84	uncultured beta proteobacterium	uncultured beta proteobacterium	uncultured beta proteobacterium
Bd37	Bac69	-0.70829	Acidobacteria	Acidobacteria	Subgroup 4	DS-100	uncultured Acidobacteria bacterium	uncultured Acidobacteria bacterium						Bx39	Bac3231	-0.70794	Proteobacteria	Deltaproteobacteria	Bdellovibrionales	Bacteriovoracaceae	uncultured	uncultured bacterium
Bd37	Bac698	-0.70957	Bacteroidetes	Sphingobacteriia	Sphingobacteriales	Chitinophagaceae	uncultured	uncultured bacterium						Bx39	Bac3273	-0.7338	Proteobacteria	Deltaproteobacteria	Bdellovibrionales	Bdellovibrionaceae	Bdellovibrio	uncultured bacterium
Bd37	Bac70	-0.70814	Acidobacteria	Acidobacteria	Subgroup 4	DS-100	uncultured bacterium	uncultured bacterium						Bx39	Bac3349	-0.73198	Proteobacteria	Deltaproteobacteria	Desulfovibrionales	Desulfovibrionaceae	Desulfovibrio	bacterium symbiont of Bactrocera correcta
Bd37	Bac883	-0.70814	Bacteroidetes	Sphingobacteriia	Sphingobacteriales	Saprospiraceae	uncultured	uncultured bacterium						Bx39	Bac3520	-0.71013	Proteobacteria	Deltaproteobacteria	Myxococcales	Polyangiaceae	Byssovorax	unidentified
Bd38	Bac2169	-0.70553	Proteobacteria	Alphaproteobacteria	Rhizobiales	Rhizobiales Incertae Sedis	Bauldia	uncultured bacterium						Bx39	Bac3851	-0.7118	Proteobacteria	Gammaproteobacteria	Order Incertae Sedis	Family Incertae Sedis	Marinicella	uncultured soil bacterium
Bd38	Bac2215	-0.72289	Proteobacteria	Alphaproteobacteria	Rhodobacterales	Rhodobacteraceae	Rhodobacter	Rhodobacter sp.						Bx39	Bac3991	-0.74608	Proteobacteria	Gammaproteobacteria	Pseudomonadales	Pseudomonadaceae	Pseudomonas	uncultured bacterium
Bd38	Bac2598	-0.70065	Proteobacteria	Betaproteobacteria	Burkholderiales	Comamonadaceae	Polaromonas	uncultured Comamonas sp.						Bx39	Bac4112	-0.70041	Proteobacteria	Gammaproteobacteria	Xanthomonadales	Xanthomonadaceae	uncultured	uncultured bacterium
Bd38	Bac3780	-0.76365	Proteobacteria	Gammaproteobacteria	Enterobacteriales	Enterobacteriaceae	Yersinia	Yersinia pestis INS						Bx39	Bac2737	-0.70065	Proteobacteria	Betaproteobacteria	Burkholderiales	Comamonadaceae	Variovorax	uncultured bacterium
Bd38	Bac557	-0.85033	Bacteroidetes	Flavobacteriia	Flavobacteriales	NS9 marine group	uncultured bacterium	uncultured bacterium						Bx4	Bac1037	-0.71013	BD1-5	uncultured bacterium	uncultured bacterium	uncultured bacterium	uncultured bacterium	uncultured bacterium
Bd38	Bac2496	-0.73099	Proteobacteria	Betaproteobacteria	Burkholderiales	Comamonadaceae	Albidiferax	uncultured bacterium						Bx4	Bac1357	-0.71644	Chloroflexi	Anaerolineae	Anaerolineales	Anaerolineaceae	uncultured	uncultured bacterium
Bd38	Bac1377	-0.70938	Chloroflexi	Ardenticatenia	uncultured	uncultured bacterium	uncultured bacterium	uncultured bacterium						Bx4	Bac3259	-0.81186	Proteobacteria	Deltaproteobacteria	Bdellovibrionales	Bdellovibrionaceae	Bdellovibrio	uncultured bacterium
Bd38	Bac2573	-0.72611	Proteobacteria	Betaproteobacteria	Burkholderiales	Comamonadaceae	Leptothrix	uncultured bacterium						Bx4	Bac3495	-0.74015	Proteobacteria	Deltaproteobacteria	Myxococcales	Nannocystaceae	Nannocystis	uncultured bacterium
Bd38	Bac2977	-0.71587	Proteobacteria	Betaproteobacteria	Rhodocyclales	Rhodocyclaceae	Azospira	Azospira restricta						Bx4	Bac1119	-0.75233	Candidate division OD1	uncultured bacterium	uncultured bacterium	uncultured bacterium	uncultured bacterium	uncultured bacterium
Bd38	Bac3289	-0.73063	Proteobacteria	Deltaproteobacteria	Bdellovibrionales	Bdellovibrionaceae	Bdellovibrio	uncultured delta proteobacterium						Bx4	Bac1205	-0.70669	Candidate division OD1	uncultured soil bacterium	uncultured soil bacterium	uncultured soil bacterium	uncultured soil bacterium	uncultured soil bacterium
Bd38	Bac67	-0.72765	Acidobacteria	Acidobacteria	Subgroup 4	11-24	uncultured bacterium	uncultured bacterium						Bx4	Bac1504	-0.72375	Elusimicrobia	Elusimicrobia	MVP-88	uncultured bacterium	uncultured bacterium	uncultured bacterium
Bd38	Bac3006	-0.71429	Proteobacteria	Betaproteobacteria	Rhodocyclales	Rhodocyclaceae	Candidatus Accumulibacter	uncultured bacterium						Bx4	Bac1769	-0.75233	Fusobacteria	Fusobacteriia	Fusobacteriales	Leptotrichiaceae	Leptotrichia	uncultured bacterium
Bd38	Bac3569	-0.70065	Proteobacteria	Deltaproteobacteria	Myxococcales	uncultured	uncultured bacterium	uncultured bacterium						Bx4	Bac1976	-0.73099	Planctomycetes	vadinHA49	uncultured bacterium	uncultured bacterium	uncultured bacterium	uncultured bacterium
Bd38	Bac548	-0.70814	Bacteroidetes	Flavobacteriia	Flavobacteriales	NS9 marine group	uncultured bacterium	uncultured bacterium						Bx4	Bac2853	-0.71885	Proteobacteria	Betaproteobacteria	Hydrogenophilales	Hydrogenophilaceae	uncultured Dechloromonas sp.	uncultured Dechloromonas sp.
Bd39	Bac1071	-0.71587	Candidate division OD1	uncultured bacterium	uncultured bacterium	Candidate division OD1	uncultured bacterium	uncultured bacterium						Bx4	Bac2898	-0.71563	Proteobacteria	Betaproteobacteria	Neisseriales	Neisseriaceae	Vogesella	uncultured bacterium
Bd39	Bac1507	-0.78818	Elusimicrobia	Elusimicrobia	MVP-88	Elusimicrobia	uncultured bacterium	uncultured bacterium						Bx4	Bac3033	-0.74116	Proteobacteria	Betaproteobacteria	Rhodocyclales	Rhodocyclaceae	Dechloromonas	uncultured bacterium SA35
Bd39	Bac2009	-0.72339	Proteobacteria	Alphaproteobacteria	DB1-14	Proteobacteria	uncultured alpha proteobacterium	uncultured alpha proteobacterium						Bx4	Bac3060	-0.81818	Proteobacteria	Betaproteobacteria	Rhodocyclales	Rhodocyclaceae	Propionivibrio	uncultured bacterium
Bd39	Bac2030	-0.71587	Proteobacteria	Alphaproteobacteria	DB1-14	Proteobacteria	uncultured eubacterium WD2107	uncultured eubacterium WD2107						Bx4	Bac307	-0.72727	Bacteroidetes	Bacteroidia	Bacteroidales	Bacteroidaceae	Bacteroides	uncultured bacterium
Bd39	Bac2091	-0.73126	Proteobacteria	Alphaproteobacteria	Rhizobiales	Proteobacteria	Hyphomicrobiaceae	Hyphomicrobium						Bx4	Bac3113	-0.72727	Proteobacteria	Betaproteobacteria	Rhodocyclales	Rhodocyclaceae	Uliginosibacterium	uncultured bacterium
Bd39	Bac2269	-0.75926	Proteobacteria	Alphaproteobacteria	Rhodospirillales	Proteobacteria	Rhodospirillaceae	Skermanella						Bx4	Bac3259	-0.74116	Proteobacteria	Deltaproteobacteria	Bdellovibrionales	Bdellovibrionaceae	Bdellovibrio	uncultured bacterium
Bd39	Bac2426	-0.72549	Proteobacteria	Betaproteobacteria	B1-7BS	Proteobacteria	uncultured Denitratisoma sp.	uncultured Denitratisoma sp.						Bx4	Bac3328	-0.73099	Proteobacteria	Deltaproteobacteria	Desulfobacterales	Desulfobacteraceae	Desulforegula	Desulforegula conservatrix
Bd39	Bac2825	-0.71587	Proteobacteria	Betaproteobacteria	Hot Creek 32	Proteobacteria	uncultured bacterium	uncultured bacterium						Bx4	Bac3348	-0.70669	Proteobacteria	Deltaproteobacteria	Desulfovibrionales	Desulfovibrionaceae	Bilophila	Bilophila wadsworthia 3_1_6
Bd39	Bac285	-0.71291	Armatimonadetes	uncultured bacterium	uncultured bacterium	Armatimonadetes	uncultured bacterium	uncultured bacterium						Bx4	Bac355	-0.78788	Bacteroidetes	Bacteroidia	Bacteroidales	Porphyromonadaceae	uncultured	uncultured bacterium
Bd39	Bac2915	-0.8	Proteobacteria	Betaproteobacteria	Nitrosomonadales	Proteobacteria	Nitrosomonadaceae	Nitrosomonas						Bx4	Bac3627	-0.72727	Proteobacteria	Epsilonproteobacteria	Campylobacterales	Campylobacteraceae	Arcobacter	Arcobacter butzleri
Bd39	Bac3006	-0.80532	Proteobacteria	Betaproteobacteria	Rhodocyclales	Proteobacteria	Rhodocyclaceae	Candidatus Accumulibacter						Bx4	Bac3650	-0.72375	Proteobacteria	Epsilonproteobacteria	Campylobacterales	Campylobacteraceae	Arcobacter	uncultured bacterium
Bd39	Bac3098	-0.72499	Proteobacteria	Betaproteobacteria	Rhodocyclales	Proteobacteria	Rhodocyclaceae	Thauera						Bx4	Bac3657	-0.87879	Proteobacteria	Epsilonproteobacteria	Campylobacterales	Campylobacteraceae	Arcobacter	uncultured epsilon proteobacterium
Bd39	Bac3102	-0.76992	Proteobacteria	Betaproteobacteria	Rhodocyclales	Proteobacteria	Rhodocyclaceae	Thauera						Bx4	Bac3668	-0.75233	Proteobacteria	Epsilonproteobacteria	Campylobacterales	Campylobacteraceae	Arcobacter	uncultured epsilon proteobacterium BioIuz K34
Bd39	Bac3123	-0.73443	Proteobacteria	Betaproteobacteria	Rhodocyclales	Proteobacteria	Rhodocyclaceae	uncultured						Bx4	Bac3689	-0.85294	Proteobacteria	Gammaproteobacteria	Aeromonadales	Aeromonadaceae	Aeromonas	Aeromonas sp. HM-6
Bd39	Bac3159	-0.79085	Proteobacteria	Betaproteobacteria	Rhodocyclales	Proteobacteria	Rhodocyclaceae	uncultured						Bx4	Bac3695	-0.72727	Proteobacteria	Gammaproteobacteria	Aeromonadales	Aeromonadaceae	Aeromonas	uncultured Aeromonas sp.
Bd39	Bac3250	-0.72949	Proteobacteria	Deltaproteobacteria	Bdellovibrionales	Proteobacteria	Bdellovibrionaceae	Bdellovibrio						Bx4	Bac3710	-0.7599	Proteobacteria	Gammaproteobacteria	Aeromonadales	Aeromonadaceae	Aeromonas	uncultured Tolumonas sp.
Bd39	Bac3343	-0.75163	Proteobacteria	Deltaproteobacteria	Desulfovibrionales	Proteobacteria	Desulfomicrobiaceae	Desulfomicrobium						Bx4	Bac3712	-0.80918	Proteobacteria	Gammaproteobacteria	Aeromonadales	Aeromonadaceae	Tolumonas	uncultured bacterium
Bd39	Bac3353	-0.75348	Proteobacteria	Deltaproteobacteria	Desulfovibrionales	Proteobacteria	Desulfovibrionaceae	Desulfovibrio						Bx4	Bac3755	-0.75758	Proteobacteria	Gammaproteobacteria	Enterobacteriales	Enterobacteriaceae	Citrobacter	uncultured bacterium
Bd39	Bac3513	-0.72132	Proteobacteria	Deltaproteobacteria	Myxococcales	Proteobacteria	Polyangiaceae	Byssovorax						Bx4	Bac3770	-0.90909	Proteobacteria	Gammaproteobacteria	Enterobacteriales	Enterobacteriaceae	Klebsiella	Klebsiella oxytoca
Bd39	Bac3553	-0.72611	Proteobacteria	Deltaproteobacteria	Myxococcales	Proteobacteria	Sandaracinaceae	uncultured bacterium						Bx4	Bac3772	-0.75758	Proteobacteria	Gammaproteobacteria	Enterobacteriales	Enterobacteriaceae	Pantoea	Enterobacter sp. Bdr5
Bd39	Bac4091	-0.71242	Proteobacteria	Gammaproteobacteria	Xanthomonadales	Proteobacteria	Xanthomonadaceae	Thermomonas						Bx4	Bac385	-0.79091	Bacteroidetes	Bacteroidia	Bacteroidales	Rikenellaceae	SP3-e08	uncultured bacterium
Bd39	Bac4307	-0.7082	Verrucomicrobia	Opitutae	Opitutales	Verrucomicrobia	Opitutaceae	Opitutus						Bx4	Bac3860	-0.75233	Proteobacteria	Gammaproteobacteria	Pseudomonadales	Moraxellaceae	Acinetobacter	Acinetobacter junii
Bd39	Bac54	-0.70014	Acidobacteria	Acidobacteria	Subgroup 3	Acidobacteria	Unknown Family	Bryobacter						Bx4	Bac3869	-0.77865	Proteobacteria	Gammaproteobacteria	Pseudomonadales	Moraxellaceae	Acinetobacter	Acinetobacter sp. S2(2009)
Bd39	Bac64	-0.70141	Acidobacteria	Acidobacteria	Subgroup 4	Acidobacteria	11-24	uncultured bacterium						Bx4	Bac3897	-0.71563	Proteobacteria	Gammaproteobacteria	Pseudomonadales	Moraxellaceae	Acinetobacter	uncultured bacterium
Bd39	Bac713	-0.70442	Bacteroidetes	Sphingobacteriia	Sphingobacteriales	Bacteroidetes	Chitinophagaceae	uncultured						Bx4	Bac3904	-0.70669	Proteobacteria	Gammaproteobacteria	Pseudomonadales	Moraxellaceae	Acinetobacter	uncultured bacterium
Bd39	Bac807	-0.71587	Bacteroidetes	Sphingobacteriia	Sphingobacteriales	Bacteroidetes	NS11-12 marine group	uncultured bacterium						Bx4	Bac4002	-0.78788	Proteobacteria	Gammaproteobacteria	Pseudomonadales	Pseudomonadaceae	Pseudomonas	uncultured bacterium
Bd39	Bac1207	-0.716	Candidate division OD1	uncultured soil bacterium	uncultured soil bacterium	uncultured soil bacterium	uncultured soil bacterium	uncultured soil bacterium						Bx4	Bac473	-0.72727	Bacteroidetes	Flavobacteriia	Flavobacteriales	Flavobacteriaceae	Cloacibacterium	uncultured bacterium
Bd39	Bac587	-0.73914	Bacteroidetes	Sphingobacteriia	Sphingobacteriales	AKYH767	uncultured bacterium	uncultured bacterium						Bx4	Bac988	-0.78954	Bacteroidetes	Sphingobacteriia	Sphingobacteriales	WCHB1-69	denitrifying bacterium enrichment culture clone NOB_2_E8	denitrifying bacterium enrichment culture clone NOB_2_E8
Bd4	Bac867	-0.73438	Bacteroidetes	Sphingobacteriia	Sphingobacteriales	Saprospiraceae	uncultured	uncultured bacterium						Bx409	Bac1290	-0.7132	Candidate division WS3	uncultured Latescibacteria bacterium	uncultured Latescibacteria bacterium	uncultured Latescibacteria bacterium	uncultured Latescibacteria bacterium	uncultured Latescibacteria bacterium
Bd4	Bac885	-0.70877	Bacteroidetes	Sphingobacteriia	Sphingobacteriales	Saprospiraceae	uncultured	uncultured bacterium						Bx409	Bac1355	-0.74066	Chloroflexi	Anaerolineae	Anaerolineales	Anaerolineaceae	uncultured	uncultured bacterium
Bd4	Bac894	-0.71505	Bacteroidetes	Sphingobacteriia	Sphingobacteriales	Saprospiraceae	uncultured	uncultured bacterium						Bx409	Bac2291	-0.74444	Proteobacteria	Alphaproteobacteria	Rickettsiales	Holosporaceae	uncultured	uncultured alpha proteobacterium
Bd4	Bac943	-0.72016	Bacteroidetes	Sphingobacteriia	Sphingobacteriales	Saprospiraceae	uncultured	uncultured Bacteroidetes bacterium						Bx409	Bac2478	-0.74066	Proteobacteria	Betaproteobacteria	Burkholderiales	Comamonadaceae	Acidovorax	uncultured bacterium
Bd4	Bac1070	-0.70961	Candidate division OD1	uncultured bacterium	uncultured bacterium	uncultured bacterium	uncultured bacterium	uncultured bacterium						Bx409	Bac2502	-0.71377	Proteobacteria	Betaproteobacteria	Burkholderiales	Comamonadaceae	Alicycliphilus	uncultured bacterium
Bd4	Bac1141	-0.70588	Candidate division OD1	uncultured bacterium	uncultured bacterium	uncultured bacterium	uncultured bacterium	uncultured bacterium						Bx409	Bac2977	-0.72457	Proteobacteria	Betaproteobacteria	Rhodocyclales	Rhodocyclaceae	Azospira	Azospira restricta
Bd4	Bac2958	-0.70938	Proteobacteria	Betaproteobacteria	Nitrosomonadales	Nitrosomonadaceae	uncultured	uncultured soil bacterium						Bx409	Bac3468	-0.78278	Proteobacteria	Deltaproteobacteria	Myxococcales	mle1-27	uncultured bacterium	uncultured bacterium
Bd4	Bac3301	-0.70938	Proteobacteria	Deltaproteobacteria	Bdellovibrionales	Bdellovibrionaceae	OM27 clade	uncultured bacterium						Bx409	Bac60	-0.72016	Acidobacteria	Acidobacteria	Subgroup 4	11-24	uncultured Acidobacteria bacterium	uncultured Acidobacteria bacterium
Bd4	Bac338	-0.73529	Bacteroidetes	Bacteroidia	Bacteroidales	Porphyromonadaceae	Macellibacteroides	uncultured bacterium						Bx409	Bac847	-0.72457	Bacteroidetes	Sphingobacteriia	Sphingobacteriales	Saprospiraceae	uncultured	uncultured bacterium
Bd4	Bac3975	-0.76471	Proteobacteria	Gammaproteobacteria	Pseudomonadales	Pseudomonadaceae	Pseudomonas	Pseudomonas sp. F1(2006)						Bx41	Bac1036	-0.70938	BD1-5	uncultured bacterium	uncultured bacterium	uncultured bacterium	uncultured bacterium	uncultured bacterium
Bd4	Bac4086	-0.73703	Proteobacteria	Gammaproteobacteria	Xanthomonadales	Xanthomonadaceae	Stenotrophomonas	uncultured bacterium						Bx41	Bac1416	-0.70636	Chloroflexi	Chloroflexia	Chloroflexales	Roseiflexaceae	Roseiflexus	uncultured bacterium
Bd4	Bac488	-0.75	Bacteroidetes	Flavobacteriia	Flavobacteriales	Flavobacteriaceae	Flavobacterium	Flavobacterium sp. R-36233						Bx41	Bac1449	-0.74864	Chloroflexi	uncultured	uncultured bacterium	uncultured bacterium	uncultured bacterium	uncultured bacterium
Bd4	Bac572	-0.76392	Bacteroidetes	Flavobacteriia	Flavobacteriales	NS9 marine group	uncultured soil bacterium	uncultured soil bacterium						Bx41	Bac2716	-0.75	Proteobacteria	Betaproteobacteria	Burkholderiales	Comamonadaceae	uncultured	uncultured beta proteobacterium
Bd40	Bac4091	-0.71242	Proteobacteria	Gammaproteobacteria	Xanthomonadales	Proteobacteria	Xanthomonadaceae	Thermomonas						Bx41	Bac3497	-0.71166	Proteobacteria	Deltaproteobacteria	Myxococcales	Nannocystaceae	Nannocystis	uncultured delta proteobacterium
Bd41	Bac1769	-0.70014	Fusobacteria	Fusobacteriia	Fusobacteriales	Fusobacteria	Leptotrichiaceae	Leptotrichia						Bx41	Bac4173	-0.74056	Proteobacteria	TA18	uncultured bacterium	uncultured bacterium	uncultured bacterium	uncultured bacterium
Bd41	Bac2269	-0.70141	Proteobacteria	Alphaproteobacteria	Rhodospirillales	Proteobacteria	Rhodospirillaceae	Skermanella						Bx41	Bac904	-0.77562	Bacteroidetes	Sphingobacteriia	Sphingobacteriales	Saprospiraceae	uncultured	uncultured bacterium
Bd41	Bac2933	-0.70141	Proteobacteria	Betaproteobacteria	Nitrosomonadales	Proteobacteria	Nitrosomonadaceae	uncultured						Bx41	Bac2477	-0.71429	Proteobacteria	Betaproteobacteria	Burkholderiales	Comamonadaceae	Acidovorax	uncultured bacterium
Bd41	Bac3123	-0.73443	Proteobacteria	Betaproteobacteria	Rhodocyclales	Proteobacteria	Rhodocyclaceae	uncultured						Bx421	Bac701	-0.75964	Bacteroidetes	Sphingobacteriia	Sphingobacteriales	Chitinophagaceae	uncultured	uncultured bacterium
Bd41	Bac3319	-0.7082	Proteobacteria	Deltaproteobacteria	Bdellovibrionales	Proteobacteria	Bdellovibrionaceae	OM27 clade						Bx421	Bac1447	-0.72375	Chloroflexi	uncultured	uncultured bacterium	uncultured bacterium	uncultured bacterium	uncultured bacterium
Bd41	Bac3490	-0.71242	Proteobacteria	Deltaproteobacteria	Myxococcales	Proteobacteria	Nannocystaceae	Nannocystis						Bx421	Bac949	-0.70276	Bacteroidetes	Sphingobacteriia	Sphingobacteriales	Saprospiraceae	uncultured	uncultured Saprospiraceae bacterium
Bd41	Bac3495	-0.76471	Proteobacteria	Deltaproteobacteria	Myxococcales	Proteobacteria	Nannocystaceae	Nannocystis						Bx43	Bac1003	-0.81981	BD1-5	uncultured bacterium	uncultured bacterium	uncultured bacterium	uncultured bacterium	uncultured bacterium
Bd41	Bac3513	-0.82623	Proteobacteria	Deltaproteobacteria	Myxococcales	Proteobacteria	Polyangiaceae	Byssovorax						Bx43	Bac1063	-0.70857	Candidate division OD1	uncultured bacterium	uncultured bacterium	uncultured bacterium	uncultured bacterium	uncultured bacterium
Bd41	Bac876	-0.72611	Bacteroidetes	Sphingobacteriia	Sphingobacteriales	Bacteroidetes	Saprospiraceae	uncultured						Bx43	Bac1811	-0.71209	Nitrospirae	Nitrospira	Nitrospirales	Nitrospiraceae	Nitrospira	uncultured bacterium
Bd41	Bac942	-0.7082	Bacteroidetes	Sphingobacteriia	Sphingobacteriales	Bacteroidetes	Saprospiraceae	uncultured						Bx43	Bac2503	-0.70962	Proteobacteria	Betaproteobacteria	Burkholderiales	Comamonadaceae	Aquabacterium	uncultured Aquabacterium sp.
Bd41	Bac1923	-0.7284	Planctomycetes	Planctomycetacia	Planctomycetales	Planctomycetaceae	Pir4 lineage	uncultured bacterium						Bx43	Bac2526	-0.79025	Proteobacteria	Betaproteobacteria	Burkholderiales	Comamonadaceae	Chlorochromatium	uncultured bacterium
Bd41	Bac3843	-0.70296	Proteobacteria	Gammaproteobacteria	Oceanospirillales	Halomonadaceae	Halomonas	uncultured soil bacterium						Bx43	Bac2555	-0.78733	Proteobacteria	Betaproteobacteria	Burkholderiales	Comamonadaceae	Giesbergeria	Giesbergeria sinuosa
Bd41	Bac621	-0.76939	Bacteroidetes	Sphingobacteriia	Sphingobacteriales	Chitinophagaceae	Ferruginibacter	uncultured bacterium						Bx43	Bac2664	-0.72905	Proteobacteria	Betaproteobacteria	Burkholderiales	Comamonadaceae	uncultured	uncultured bacterium
Bd41	Bac857	-0.72274	Bacteroidetes	Sphingobacteriia	Sphingobacteriales	Saprospiraceae	uncultured	uncultured bacterium						Bx43	Bac3024	-0.70857	Proteobacteria	Betaproteobacteria	Rhodocyclales	Rhodocyclaceae	Dechloromonas	uncultured bacterium
Bd41	Bac1066	-0.70157	Candidate division OD1	uncultured bacterium	uncultured bacterium	uncultured bacterium	uncultured bacterium	uncultured bacterium						Bx43	Bac3231	-0.8053	Proteobacteria	Deltaproteobacteria	Bdellovibrionales	Bacteriovoracaceae	uncultured	uncultured bacterium
Bd41	Bac1338	-0.75703	Chloroflexi	Anaerolineae	Anaerolineales	Anaerolineaceae	Ornatilinea	uncultured bacterium						Bx43	Bac3273	-0.70248	Proteobacteria	Deltaproteobacteria	Bdellovibrionales	Bdellovibrionaceae	Bdellovibrio	uncultured bacterium
Bd41	Bac16	-0.74477	Euryarchaeota	Halobacteria	Halobacteriales	Miscellaneous Euryarchaeotic Group(MEG)	Candidatus Iainarchaeum	Diapherotrites archaeon SCGC AAA011-N19						Bx43	Bac3313	-0.76939	Proteobacteria	Deltaproteobacteria	Bdellovibrionales	Bdellovibrionaceae	OM27 clade	uncultured bacterium
Bd41	Bac2568	-0.74158	Proteobacteria	Betaproteobacteria	Burkholderiales	Comamonadaceae	Inhella	Inhella inkyongensis						Bx43	Bac3349	-0.77942	Proteobacteria	Deltaproteobacteria	Desulfovibrionales	Desulfovibrionaceae	Desulfovibrio	bacterium symbiont of Bactrocera correcta
Bd41	Bac2579	-0.72457	Proteobacteria	Betaproteobacteria	Burkholderiales	Comamonadaceae	Limnohabitans	uncultured bacterium						Bx43	Bac3487	-0.71209	Proteobacteria	Deltaproteobacteria	Myxococcales	MSB-4B10	uncultured bacterium	uncultured bacterium
Bd41	Bac3491	-0.74066	Proteobacteria	Deltaproteobacteria	Myxococcales	Nannocystaceae	Nannocystis	uncultured bacterium						Bx43	Bac3623	-0.78733	Proteobacteria	Elev-16S-509	uncultured bacterium	uncultured bacterium	uncultured bacterium	uncultured bacterium
Bd41	Bac957	-0.74066	Bacteroidetes	Sphingobacteriia	Sphingobacteriales	Saprospiraceae	uncultured	uncultured Saprospiraceae bacterium						Bx43	Bac3629	-0.7046	Proteobacteria	Epsilonproteobacteria	Campylobacterales	Campylobacteraceae	Arcobacter	Arcobacter cibarius
Bd41	Bac962	-0.76123	Bacteroidetes	Sphingobacteriia	Sphingobacteriales	Saprospiraceae	uncultured	uncultured Saprospiraceae bacterium						Bx43	Bac4231	-0.76296	TM6	uncultured bacterium	uncultured bacterium	uncultured bacterium	uncultured bacterium	uncultured bacterium
Bd42	Bac2370	-0.71866	Proteobacteria	Alphaproteobacteria	SAR11 clade	Proteobacteria	uncultured bacterium	uncultured bacterium						Bx43	Bac4246	-0.79685	TM6	uncultured bacterium	uncultured bacterium	uncultured bacterium	uncultured bacterium	uncultured bacterium
Bd42	Bac3319	-0.74755	Proteobacteria	Deltaproteobacteria	Bdellovibrionales	Proteobacteria	Bdellovibrionaceae	OM27 clade						Bx43	Bac809	-0.72727	Bacteroidetes	Sphingobacteriia	Sphingobacteriales	NS11-12 marine group	uncultured Bacteroidetes bacterium	uncultured Bacteroidetes bacterium
Bd42	Bac3495	-0.72549	Proteobacteria	Deltaproteobacteria	Myxococcales	Proteobacteria	Nannocystaceae	Nannocystis						Bx43	Bac860	-0.72905	Bacteroidetes	Sphingobacteriia	Sphingobacteriales	Saprospiraceae	uncultured	uncultured bacterium
Bd42	Bac3693	-0.71573	Proteobacteria	Gammaproteobacteria	Aeromonadales	Proteobacteria	Aeromonadaceae	Aeromonas						Bx43	Bac1011	-0.71089	BD1-5	uncultured bacterium	uncultured bacterium	uncultured bacterium	uncultured bacterium	uncultured bacterium
Bd42	Bac3853	-0.73033	Proteobacteria	Gammaproteobacteria	Pasteurellales	Proteobacteria	Pasteurellaceae	Actinobacillus						Bx43	Bac1250	-0.77866	Candidate division SR1	uncultured bacterium	uncultured bacterium	uncultured bacterium	uncultured bacterium	uncultured bacterium
Bd42	Bac4079	-0.70014	Proteobacteria	Gammaproteobacteria	Xanthomonadales	Proteobacteria	Xanthomonadaceae	Lysobacter						Bx43	Bac2467	-0.78947	Proteobacteria	Betaproteobacteria	Burkholderiales	Comamonadaceae	Acidovorax	uncultured bacterium
Bd42	Bac1071	-0.74056	Candidate division OD1	uncultured bacterium	uncultured bacterium	uncultured bacterium	uncultured bacterium	uncultured bacterium						Bx43	Bac2479	-0.70424	Proteobacteria	Betaproteobacteria	Burkholderiales	Comamonadaceae	Acidovorax	uncultured bacterium
Bd42	Bac1077	-0.70961	Candidate division OD1	uncultured bacterium	uncultured bacterium	uncultured bacterium	uncultured bacterium	uncultured bacterium						Bx43	Bac2724	-0.73091	Proteobacteria	Betaproteobacteria	Burkholderiales	Comamonadaceae	uncultured	uncultured soil bacterium
Bd42	Bac2296	-0.7028	Proteobacteria	Alphaproteobacteria	Rickettsiales	Holosporaceae	uncultured	uncultured bacterium						Bx43	Bac2732	-0.75094	Proteobacteria	Betaproteobacteria	Burkholderiales	Comamonadaceae	Variovorax	uncultured bacterium
Bd42	Bac2980	-0.72765	Proteobacteria	Betaproteobacteria	Rhodocyclales	Rhodocyclaceae	Azospira	Azospira restricta						Bx43	Bac378	-0.73883	Bacteroidetes	Bacteroidia	Bacteroidales	Rikenellaceae	Blvii28 wastewater-sludge group	uncultured bacterium
Bd42	Bac601	-0.73529	Bacteroidetes	Sphingobacteriia	Sphingobacteriales	Chitinophagaceae	Ferruginibacter	uncultured bacterium						Bx43	Bac4005	-0.73091	Proteobacteria	Gammaproteobacteria	Pseudomonadales	Pseudomonadaceae	Pseudomonas	uncultured gamma proteobacterium
Bd42	Bac3461	-0.70957	Proteobacteria	Deltaproteobacteria	Myxococcales	Haliangiaceae	Haliangium	uncultured Haliangium sp.						Bx43	Bac629	-0.74737	Bacteroidetes	Sphingobacteriia	Sphingobacteriales	Chitinophagaceae	Ferruginibacter	uncultured bacterium
Bd42	Bac4055	-0.76556	Proteobacteria	Gammaproteobacteria	Xanthomonadales	uncultured	uncultured gamma proteobacterium	uncultured gamma proteobacterium						Bx43	Bac803	-0.70526	Bacteroidetes	Sphingobacteriia	Sphingobacteriales	NS11-12 marine group	uncultured bacterium	uncultured bacterium
Bd42	Bac813	-0.71272	Bacteroidetes	Sphingobacteriia	Sphingobacteriales	PHOS-HE51	uncultured bacterium	uncultured bacterium						Bx43	Bac953	-0.70095	Bacteroidetes	Sphingobacteriia	Sphingobacteriales	Saprospiraceae	uncultured	uncultured Saprospiraceae bacterium
Bd43	Bac1248	-0.70141	Candidate division SR1	uncultured bacterium	uncultured bacterium	Candidate division SR1	uncultured bacterium	uncultured bacterium						Bx45	Bac926	-0.73091	Bacteroidetes	Sphingobacteriia	Sphingobacteriales	Saprospiraceae	uncultured	uncultured bacterium
Bd43	Bac1856	-0.72949	Planctomycetes	OM190	uncultured bacterium	Planctomycetes	uncultured bacterium	uncultured bacterium						Bx45	Bac1852	-0.76594	Planctomycetes	OM190	uncultured bacterium	uncultured bacterium	uncultured bacterium	uncultured bacterium
Bd43	Bac3098	-0.72499	Proteobacteria	Betaproteobacteria	Rhodocyclales	Proteobacteria	Rhodocyclaceae	Thauera						Bx45	Bac1937	-0.72457	Planctomycetes	Planctomycetacia	Planctomycetales	Planctomycetaceae	Planctomyces	uncultured bacterium
Bd43	Bac3513	-0.72132	Proteobacteria	Deltaproteobacteria	Myxococcales	Proteobacteria	Polyangiaceae	Byssovorax						Bx45	Bac2174	-0.70502	Proteobacteria	Alphaproteobacteria	Rhizobiales	Rhizobiales Incertae Sedis	Rhizomicrobium	uncultured bacterium
Bd43	Bac4011	-0.71866	Proteobacteria	Gammaproteobacteria	Run-SP154	Proteobacteria	uncultured bacterium	uncultured bacterium						Bx45	Bac2238	-0.7	Proteobacteria	Alphaproteobacteria	Rhodobacterales	Rhodobacteraceae	uncultured	uncultured bacterium
Bd43	Bac52	-0.76984	Acidobacteria	Acidobacteria	Subgroup 3	Acidobacteria	Unknown Family	Bryobacter						Bx45	Bac3394	-0.70502	Proteobacteria	Deltaproteobacteria	Myxococcales	0319-6G20	uncultured bacterium	uncultured bacterium
Bd43	Bac886	-0.73443	Bacteroidetes	Sphingobacteriia	Sphingobacteriales	Bacteroidetes	Saprospiraceae	uncultured						Bx45	Bac3513	-0.79358	Proteobacteria	Deltaproteobacteria	Myxococcales	Polyangiaceae	Byssovorax	uncultured bacterium
Bd43	Bac889	-0.70196	Bacteroidetes	Sphingobacteriia	Sphingobacteriales	Bacteroidetes	Saprospiraceae	uncultured						Bx45	Bac4300	-0.70502	Verrucomicrobia	Opitutae	DP7-4-61	uncultured bacterium	uncultured bacterium	uncultured bacterium
Bd43	Bac924	-0.73906	Bacteroidetes	Sphingobacteriia	Sphingobacteriales	Bacteroidetes	Saprospiraceae	uncultured						Bx45	Bac4307	-0.73193	Verrucomicrobia	Opitutae	Opitutales	Opitutaceae	Opitutus	uncultured bacterium
Bd43	Bac307	-0.74811	Bacteroidetes	Bacteroidia	Bacteroidales	Bacteroidaceae	Bacteroides	uncultured bacterium						Bx45	Bac682	-0.71207	Bacteroidetes	Sphingobacteriia	Sphingobacteriales	Chitinophagaceae	uncultured	uncultured bacterium
Bd43	Bac3129	-0.71272	Proteobacteria	Betaproteobacteria	Rhodocyclales	Rhodocyclaceae	uncultured	uncultured bacterium						Bx45	Bac887	-0.76446	Bacteroidetes	Sphingobacteriia	Sphingobacteriales	Saprospiraceae	uncultured	uncultured bacterium
Bd43	Bac353	-0.71272	Bacteroidetes	Bacteroidia	Bacteroidales	Porphyromonadaceae	Proteiniphilum	uncultured bacterium						Bx45	Bac4197	-0.72905	Proteobacteria	TA18	uncultured proteobacterium	uncultured proteobacterium	uncultured proteobacterium	uncultured proteobacterium
Bd43	Bac3688	-0.77902	Proteobacteria	Gammaproteobacteria	Aeromonadales	Aeromonadaceae	Aeromonas	Aeromonas sobria						Bx46	Bac1769	-0.74078	Fusobacteria	Fusobacteriia	Fusobacteriales	Fusobacteria	Leptotrichiaceae	Leptotrichia
Bd43	Bac3689	-0.71884	Proteobacteria	Gammaproteobacteria	Aeromonadales	Aeromonadaceae	Aeromonas	Aeromonas sp. HM-6						Bx46	Bac3123	-0.72187	Proteobacteria	Betaproteobacteria	Rhodocyclales	Proteobacteria	Rhodocyclaceae	uncultured
Bd43	Bac2180	-0.78204	Proteobacteria	Alphaproteobacteria	Rhizobiales	Xanthobacteraceae	Pseudolabrys	uncultured bacterium						Bx46	Bac3495	-0.72611	Proteobacteria	Deltaproteobacteria	Myxococcales	Proteobacteria	Nannocystaceae	Nannocystis
Bd43	Bac3695	-0.72406	Proteobacteria	Gammaproteobacteria	Aeromonadales	Aeromonadaceae	Aeromonas	uncultured Aeromonas sp.						Bx46	Bac3743	-0.70108	Proteobacteria	Gammaproteobacteria	Chromatiales	Proteobacteria	Chromatiaceae	Nitrosococcus
Bd44	Bac3635	-0.71885	Proteobacteria	Epsilonproteobacteria	Campylobacterales	Campylobacteraceae	Arcobacter	uncultured bacterium						Bx46	Bac1077	-0.7258	Candidate division OD1	uncultured bacterium	uncultured bacterium	uncultured bacterium	uncultured bacterium	uncultured bacterium
Bd44	Bac2814	-0.70961	Proteobacteria	Betaproteobacteria	Burkholderiales	Oxalobacteraceae	Undibacterium	uncultured beta proteobacterium						Bx46	Bac1127	-0.70165	Candidate division OD1	uncultured bacterium	uncultured bacterium	uncultured bacterium	uncultured bacterium	uncultured bacterium
Bd44	Bac3242	-0.71166	Proteobacteria	Deltaproteobacteria	Bdellovibrionales	Bdellovibrionaceae	Bdellovibrio	uncultured bacterium						Bx523	Bac2051	-0.72216	Proteobacteria	Alphaproteobacteria	Rhizobiales	Bradyrhizobiaceae	Afipia	uncultured alpha proteobacterium
Bd45	Bac2598	-0.73016	Proteobacteria	Betaproteobacteria	Burkholderiales	Proteobacteria	Comamonadaceae	Polaromonas						Bx523	Bac2391	-0.70065	Proteobacteria	Alphaproteobacteria	Sphingomonadales	Sphingomonadaceae	Novosphingobium	uncultured bacterium
Bd45	Bac1357	-0.79861	Chloroflexi	Anaerolineae	Anaerolineales	Anaerolineaceae	uncultured	uncultured bacterium						Bx523	Bac285	-0.74473	Armatimonadetes	uncultured bacterium	uncultured bacterium	uncultured bacterium	uncultured bacterium	uncultured bacterium
Bd45	Bac1517	-0.70829	Fibrobacteres	Fibrobacteria	Fibrobacterales	Fibrobacteraceae	uncultured	uncultured bacterium						Bx523	Bac3468	-0.72289	Proteobacteria	Deltaproteobacteria	Myxococcales	mle1-27	uncultured bacterium	uncultured bacterium
Bd45	Bac2829	-0.70829	Proteobacteria	Betaproteobacteria	Hot Creek 32	uncultured bacterium	uncultured bacterium	uncultured bacterium						Bx523	Bac443	-0.72988	Bacteroidetes	Cytophagia	Cytophagales	Cytophagaceae	uncultured	uncultured bacterium
Bd45	Bac3259	-0.71518	Proteobacteria	Deltaproteobacteria	Bdellovibrionales	Bdellovibrionaceae	Bdellovibrio	uncultured bacterium						Bx57	Bac2368	-0.71377	Proteobacteria	Alphaproteobacteria	SAR11 clade	uncultured bacterium	uncultured bacterium	uncultured bacterium
Bd45	Bac549	-0.74642	Bacteroidetes	Flavobacteriia	Flavobacteriales	NS9 marine group	uncultured bacterium	uncultured bacterium						Bx57	Bac3443	-0.70526	Proteobacteria	Deltaproteobacteria	Myxococcales	Haliangiaceae	Haliangium	uncultured bacterium
Bd45	Bac1119	-0.70262	Candidate division OD1	uncultured bacterium	uncultured bacterium	uncultured bacterium	uncultured bacterium	uncultured bacterium						Bx57	Bac4284	-0.7366	Verrucomicrobia	OPB35 soil group	uncultured bacterium	uncultured bacterium	uncultured bacterium	uncultured bacterium
Bd45	Bac1250	-0.72058	Candidate division SR1	uncultured bacterium	uncultured bacterium	uncultured bacterium	uncultured bacterium	uncultured bacterium						Bx57	Bac1205	-0.76719	Candidate division OD1	uncultured soil bacterium	uncultured soil bacterium	uncultured soil bacterium	uncultured soil bacterium	uncultured soil bacterium
Bd45	Bac1479	-0.74448	Cyanobacteria	ML635J-21	uncultured bacterium	uncultured bacterium	uncultured bacterium	uncultured bacterium						Bx57	Bac1461	-0.72977	Chloroflexi	uncultured	uncultured organism	uncultured organism	uncultured organism	uncultured organism
Bd45	Bac1517	-0.74448	Fibrobacteres	Fibrobacteria	Fibrobacterales	Fibrobacteraceae	uncultured	uncultured bacterium						Bx57	Bac1519	-0.72457	Fibrobacteres	Fibrobacteria	Fibrobacterales	Fibrobacteraceae	uncultured	uncultured bacterium
Bd45	Bac1819	-0.70424	NPL-UPA2	uncultured bacterium	uncultured bacterium	uncultured bacterium	uncultured bacterium	uncultured bacterium						Bx57	Bac18	-0.75907	Euryarchaeota	Methanobacteria	Methanobacteriales	Methanobacteriaceae	Methanobrevibacter	uncultured bacterium
Bd45	Bac2898	-0.70262	Proteobacteria	Betaproteobacteria	Neisseriales	Neisseriaceae	Vogesella	uncultured bacterium						Bx57	Bac2522	-0.76719	Proteobacteria	Betaproteobacteria	Burkholderiales	Comamonadaceae	Caldimonas	Caldimonas hydrothermale
Bd45	Bac316	-0.7396	Bacteroidetes	Bacteroidia	Bacteroidales	Bacteroidaceae	Bacteroides	uncultured bacterium						Bx57	Bac2789	-0.72977	Proteobacteria	Betaproteobacteria	Burkholderiales	Oxalobacteraceae	Janthinobacterium	uncultured bacterium
Bd45	Bac3770	-0.71758	Proteobacteria	Gammaproteobacteria	Enterobacteriales	Enterobacteriaceae	Klebsiella	Klebsiella oxytoca						Bx57	Bac302	-0.74587	Bacteroidetes	Bacteroidia	Bacteroidales	Bacteroidaceae	Bacteroides	Bacteroides paurosaccharolyticus JCM 15092
Bd45	Bac3877	-0.74587	Proteobacteria	Gammaproteobacteria	Pseudomonadales	Moraxellaceae	Acinetobacter	bacterium 28S313						Bx57	Bac3033	-0.76719	Proteobacteria	Betaproteobacteria	Rhodocyclales	Rhodocyclaceae	Dechloromonas	uncultured bacterium SA35
Bd45	Bac3987	-0.71272	Proteobacteria	Gammaproteobacteria	Pseudomonadales	Pseudomonadaceae	Pseudomonas	uncultured bacterium						Bx57	Bac3156	-0.72394	Proteobacteria	Betaproteobacteria	Rhodocyclales	Rhodocyclaceae	uncultured	uncultured bacterium
Bd45	Bac4198	-0.70424	Proteobacteria	TA18	uncultured soil bacterium	uncultured soil bacterium	uncultured soil bacterium	uncultured soil bacterium						Bx57	Bac3257	-0.76719	Proteobacteria	Deltaproteobacteria	Bdellovibrionales	Bdellovibrionaceae	Bdellovibrio	uncultured bacterium
Bd45	Bac4318	-0.70262	Verrucomicrobia	Opitutae	Opitutales	Opitutaceae	Opitutus	uncultured bacterium						Bx57	Bac3259	-0.76719	Proteobacteria	Deltaproteobacteria	Bdellovibrionales	Bdellovibrionaceae	Bdellovibrio	uncultured bacterium
Bd45	Bac4324	-0.70262	Verrucomicrobia	Opitutae	vadinHA64	uncultured bacterium	uncultured bacterium	uncultured bacterium						Bx57	Bac3704	-0.72977	Proteobacteria	Gammaproteobacteria	Aeromonadales	Aeromonadaceae	Aeromonas	uncultured bacterium
Bd45	Bac106	-0.80882	Acidobacteria	Holophagae	Holophagales	Holophagaceae	uncultured	uncultured bacterium						Bx57	Bac3836	-0.78571	Proteobacteria	Gammaproteobacteria	Oceanospirillales	Halomonadaceae	Halomonas	Candidatus Halomonas phosphatis
Bd45	Bac1160	-0.77562	Candidate division OD1	uncultured bacterium	uncultured bacterium	uncultured bacterium	uncultured bacterium	uncultured bacterium						Bx57	Bac3864	-0.76719	Proteobacteria	Gammaproteobacteria	Pseudomonadales	Moraxellaceae	Acinetobacter	Acinetobacter sp. MBL-12-1103
Bd45	Bac1203	-0.71458	Candidate division OD1	uncultured soil bacterium	uncultured soil bacterium	uncultured soil bacterium	uncultured soil bacterium	uncultured soil bacterium						Bx57	Bac3900	-0.76719	Proteobacteria	Gammaproteobacteria	Pseudomonadales	Moraxellaceae	Acinetobacter	uncultured bacterium
Bd45	Bac2181	-0.80761	Proteobacteria	Alphaproteobacteria	Rhizobiales	Xanthobacteraceae	uncultured	alpha proteobacterium KC-IT-F6						Bx57	Bac3904	-0.72977	Proteobacteria	Gammaproteobacteria	Pseudomonadales	Moraxellaceae	Acinetobacter	uncultured bacterium
Bd45	Bac2425	-0.70111	Proteobacteria	ARKDMS-49	uncultured bacterium	uncultured bacterium	uncultured bacterium	uncultured bacterium						Bx57	Bac3930	-0.72977	Proteobacteria	Gammaproteobacteria	Pseudomonadales	Moraxellaceae	Moraxella	uncultured bacterium
Bd45	Bac2682	-0.72199	Proteobacteria	Betaproteobacteria	Burkholderiales	Comamonadaceae	uncultured	uncultured bacterium						Bx57	Bac4041	-0.71272	Proteobacteria	Gammaproteobacteria	Xanthomonadales	uncultured	uncultured bacterium	uncultured bacterium
Bd45	Bac3197	-0.75	Proteobacteria	Betaproteobacteria	SC-I-84	uncultured beta proteobacterium	uncultured beta proteobacterium	uncultured beta proteobacterium						Bx57	Bac4109	-0.72375	Proteobacteria	Gammaproteobacteria	Xanthomonadales	Xanthomonadaceae	uncultured	uncultured bacterium
Bd45	Bac3242	-0.72765	Proteobacteria	Deltaproteobacteria	Bdellovibrionales	Bdellovibrionaceae	Bdellovibrio	uncultured bacterium						Bx57	Bac4302	-0.75761	Verrucomicrobia	Opitutae	Opitutales	Opitutaceae	Alterococcus	uncultured bacterium
Bd45	Bac3315	-0.72199	Proteobacteria	Deltaproteobacteria	Bdellovibrionales	Bdellovibrionaceae	OM27 clade	uncultured delta proteobacterium						Bx57	Bac4311	-0.71272	Verrucomicrobia	Opitutae	Opitutales	Opitutaceae	Opitutus	uncultured bacterium
Bd45	Bac1277	-0.79099	Candidate division TM7	uncultured bacterium	uncultured bacterium	uncultured bacterium	uncultured bacterium	uncultured bacterium						Bx57	Bac4314	-0.75907	Verrucomicrobia	Opitutae	Opitutales	Opitutaceae	Opitutus	uncultured bacterium
Bd45	Bac1778	-0.72728	Fusobacteria	Fusobacteriia	Fusobacteriales	Leptotrichiaceae	uncultured	uncultured Fusobacteria bacterium						Bx57	Bac473	-0.75664	Bacteroidetes	Flavobacteriia	Flavobacteriales	Flavobacteriaceae	Cloacibacterium	uncultured bacterium
Bd45	Bac2415	-0.75094	Proteobacteria	Alphaproteobacteria	Sphingomonadales	Sphingomonadaceae	Sphingopyxis	uncultured bacterium						Bx57	Bac814	-0.71429	Bacteroidetes	Sphingobacteriia	Sphingobacteriales	PHOS-HE51	uncultured bacterium	uncultured bacterium
Bd45	Bac2912	-0.73091	Proteobacteria	Betaproteobacteria	Nitrosomonadales	Nitrosomonadaceae	Nitrosomonas	uncultured ammonia-oxidizing bacterium						Bx57	Bac889	-0.72394	Bacteroidetes	Sphingobacteriia	Sphingobacteriales	Saprospiraceae	uncultured	uncultured bacterium
Bd45	Bac2918	-0.71505	Proteobacteria	Betaproteobacteria	Nitrosomonadales	Nitrosomonadaceae	Nitrosomonas	uncultured bacterium						Bx57	Bac988	-0.78571	Bacteroidetes	Sphingobacteriia	Sphingobacteriales	WCHB1-69	denitrifying bacterium enrichment culture clone NOB_2_E8	denitrifying bacterium enrichment culture clone NOB_2_E8
Bd45	Bac3336	-0.78795	Proteobacteria	Deltaproteobacteria	Desulfobacterales	Desulfobulbaceae	Desulfobulbus	uncultured soil bacterium						Bx577	Bac1786	-0.74757	Gemmatimonadetes	Gemmatimonadetes	Gemmatimonadales	Gemmatimonadaceae	uncultured	uncultured bacterium
Bd45	Bac3435	-0.71429	Proteobacteria	Deltaproteobacteria	Myxococcales	Haliangiaceae	Haliangium	uncultured bacterium						Bx577	Bac3620	-0.76704	Proteobacteria	Deltaproteobacteria	Syntrophobacterales	Syntrophaceae	Smithella	uncultured bacterium
Bd45	Bac4309	-0.72728	Verrucomicrobia	Opitutae	Opitutales	Opitutaceae	Opitutus	uncultured bacterium						Bx578	Bac1428	-0.72024	Chloroflexi	S085	uncultured bacterium	uncultured bacterium	uncultured bacterium	uncultured bacterium
Bd45	Bac4317	-0.72406	Verrucomicrobia	Opitutae	Opitutales	Opitutaceae	Opitutus	uncultured bacterium						Bx578	Bac2004	-0.70276	Proteobacteria	Alphaproteobacteria	Caulobacterales	Hyphomonadaceae	Woodsholea	uncultured bacterium
Bd45	Bac488	-0.71089	Bacteroidetes	Flavobacteriia	Flavobacteriales	Flavobacteriaceae	Flavobacterium	Flavobacterium sp. R-36233						Bx578	Bac2396	-0.70182	Proteobacteria	Alphaproteobacteria	Sphingomonadales	Sphingomonadaceae	Novosphingobium	uncultured bacterium
Bd45	Bac657	-0.73333	Bacteroidetes	Sphingobacteriia	Sphingobacteriales	Chitinophagaceae	Lacibacter	uncultured bacterium						Bx578	Bac840	-0.83054	Bacteroidetes	Sphingobacteriia	Sphingobacteriales	Saprospiraceae	uncultured	uncultured bacterium
Bd46	Bac1809	-0.77206	Nitrospirae	Nitrospira	Nitrospirales	Nitrospiraceae	Nitrospira	uncultured bacterium						Bx58	Bac3227	-0.74326	Proteobacteria	Deltaproteobacteria	Bdellovibrionales	Proteobacteria	Bacteriovoracaceae	Peredibacter
Bd46	Bac2040	-0.73143	Proteobacteria	Alphaproteobacteria	Rhizobiales	A0839	uncultured bacterium	uncultured bacterium						Bx58	Bac3854	-0.72339	Proteobacteria	Gammaproteobacteria	Pasteurellales	Proteobacteria	Pasteurellaceae	Actinobacillus
Bd46	Bac2923	-0.75274	Proteobacteria	Betaproteobacteria	Nitrosomonadales	Nitrosomonadaceae	Nitrosomonas	uncultured bacterium						Bx58	Bac1416	-0.7594	Chloroflexi	Chloroflexia	Chloroflexales	Roseiflexaceae	Roseiflexus	uncultured bacterium
Bd46	Bac3682	-0.71322	Proteobacteria	Gammaproteobacteria	195up	uncultured bacterium	uncultured bacterium	uncultured bacterium						Bx58	Bac2658	-0.70296	Proteobacteria	Betaproteobacteria	Burkholderiales	Comamonadaceae	uncultured	uncultured bacterium
Bd46	Bac712	-0.72436	Bacteroidetes	Sphingobacteriia	Sphingobacteriales	Chitinophagaceae	uncultured	uncultured bacterium						Bx59	Bac2780	-0.7046	Proteobacteria	Betaproteobacteria	Burkholderiales	Comamonadaceae	Variovorax	uncultured Comamonadaceae bacterium
Bd46	Bac85	-0.73883	Acidobacteria	Acidobacteria	Subgroup 4	Unknown Family	Blastocatella	uncultured bacterium						Bx59	Bac2738	-0.72008	Proteobacteria	Betaproteobacteria	Burkholderiales	Comamonadaceae	Variovorax	uncultured bacterium
Bd46	Bac898	-0.80484	Bacteroidetes	Sphingobacteriia	Sphingobacteriales	Saprospiraceae	uncultured	uncultured bacterium						Bx59	Bac4094	-0.72611	Proteobacteria	Gammaproteobacteria	Xanthomonadales	Xanthomonadaceae	Thermomonas	uncultured bacterium
Bd46	Bac4360	-0.70276	WCHB1-60	uncultured bacterium	uncultured bacterium	uncultured bacterium	uncultured bacterium	uncultured bacterium						Bx59	Bac4197	-0.76105	Proteobacteria	TA18	uncultured proteobacterium	uncultured proteobacterium	uncultured proteobacterium	uncultured proteobacterium
Bd47	Bac2034	-0.77324	Proteobacteria	Alphaproteobacteria	Rhizobiales	Proteobacteria	A0839	alpha proteobacterium A0839						Bx59	Bac4365	-0.70395	WCHB1-60	uncultured bacterium	uncultured bacterium	uncultured bacterium	uncultured bacterium	uncultured bacterium
Bd47	Bac2124	-0.7082	Proteobacteria	Alphaproteobacteria	Rhizobiales	Proteobacteria	JG35-K1-AG5	uncultured bacterium						Bx61	Bac860	-0.70626	Bacteroidetes	Sphingobacteriia	Sphingobacteriales	Saprospiraceae	uncultured	uncultured bacterium
Bd47	Bac2163	-0.70488	Proteobacteria	Alphaproteobacteria	Rhizobiales	Proteobacteria	Rhizobiaceae	Rhizobium						Bx61	Bac2486	-0.71089	Proteobacteria	Betaproteobacteria	Burkholderiales	Comamonadaceae	Acidovorax	uncultured bacterium
Bd47	Bac2194	-0.72921	Proteobacteria	Alphaproteobacteria	Rhodobacterales	Proteobacteria	Rhodobacteraceae	Defluviimonas						Bx61	Bac2726	-0.71089	Proteobacteria	Betaproteobacteria	Burkholderiales	Comamonadaceae	Variovorax	Polaromonas sp. Ala11
Bd47	Bac2228	-0.73443	Proteobacteria	Alphaproteobacteria	Rhodobacterales	Proteobacteria	Rhodobacteraceae	Rhodovulum						Bx61	Bac3966	-0.73091	Proteobacteria	Gammaproteobacteria	Pseudomonadales	Pseudomonadaceae	Pseudomonas	Pseudomonas fluorescens
Bd47	Bac2512	-0.71898	Proteobacteria	Betaproteobacteria	Burkholderiales	Proteobacteria	Comamonadaceae	Aquabacterium						Bx61	Bac3999	-0.78715	Proteobacteria	Gammaproteobacteria	Pseudomonadales	Pseudomonadaceae	Pseudomonas	uncultured bacterium
Bd47	Bac2620	-0.73026	Proteobacteria	Betaproteobacteria	Burkholderiales	Proteobacteria	Comamonadaceae	Simplicispira						Bx61	Bac521	-0.76738	Bacteroidetes	Flavobacteriia	Flavobacteriales	Flavobacteriaceae	Flavobacterium	uncultured Flavobacterium sp.
Bd47	Bac3447	-0.7545	Proteobacteria	Deltaproteobacteria	Myxococcales	Proteobacteria	Haliangiaceae	Haliangium						Bx661	Bac2140	-0.70829	Proteobacteria	Alphaproteobacteria	Rhizobiales	MNG7	uncultured bacterium	uncultured bacterium
Bd47	Bac4097	-0.71117	Proteobacteria	Gammaproteobacteria	Xanthomonadales	Proteobacteria	Xanthomonadaceae	Thermomonas						Bx7	Bac1980	-0.80905	Proteobacteria	Alphaproteobacteria	Caulobacterales	Proteobacteria	Caulobacteraceae	Caulobacter
Bd47	Bac432	-0.72716	Bacteroidetes	Cytophagia	Cytophagales	Bacteroidetes	Cytophagaceae	Flexibacter						Bx7	Bac2302	-0.75133	Proteobacteria	Alphaproteobacteria	Rickettsiales	Proteobacteria	mitochondria	Pythium ultimum DAOM BR144
Bd47	Bac576	-0.72187	Bacteroidetes	SB-5	uncultured Bacteroidetes bacterium	Bacteroidetes	uncultured Bacteroidetes bacterium	uncultured Bacteroidetes bacterium						Bx7	Bac2346	-0.7157	Proteobacteria	Alphaproteobacteria	Rickettsiales	Proteobacteria	Rickettsiales Incertae Sedis	Candidatus Odyssella
Bd47	Bac597	-0.70862	Bacteroidetes	Sphingobacteriia	Sphingobacteriales	Bacteroidetes	Chitinophagaceae	Ferruginibacter						Bx7	Bac2598	-0.73126	Proteobacteria	Betaproteobacteria	Burkholderiales	Proteobacteria	Comamonadaceae	Polaromonas
Bd47	Bac863	-0.72716	Bacteroidetes	Sphingobacteriia	Sphingobacteriales	Bacteroidetes	Saprospiraceae	uncultured						Bx7	Bac2718	-0.70367	Proteobacteria	Betaproteobacteria	Burkholderiales	Proteobacteria	Comamonadaceae	uncultured
Bd47	Bac1338	-0.70502	Chloroflexi	Anaerolineae	Anaerolineales	Anaerolineaceae	Ornatilinea	uncultured bacterium						Bx7	Bac755	-0.73499	Bacteroidetes	Sphingobacteriia	Sphingobacteriales	Bacteroidetes	Chitinophagaceae	uncultured
Bd47	Bac2238	-0.7	Proteobacteria	Alphaproteobacteria	Rhodobacterales	Rhodobacteraceae	uncultured	uncultured bacterium						Bx7	Bac801	-0.75133	Bacteroidetes	Sphingobacteriia	Sphingobacteriales	Bacteroidetes	NS11-12 marine group	uncultured bacterium
Bd47	Bac285	-0.72457	Armatimonadetes	uncultured bacterium	uncultured bacterium	uncultured bacterium	uncultured bacterium	uncultured bacterium						Bx7	Bac1326	-0.71505	Chlorobi	Chlorobia	Chlorobiales	SJA-28	uncultured bacterium	uncultured bacterium
Bd47	Bac4280	-0.7526	Verrucomicrobia	OPB35 soil group	uncultured bacterium	uncultured bacterium	uncultured bacterium	uncultured bacterium						Bx7	Bac1853	-0.74536	Planctomycetes	OM190	uncultured bacterium	uncultured bacterium	uncultured bacterium	uncultured bacterium
Bd47	Bac488	-0.71207	Bacteroidetes	Flavobacteriia	Flavobacteriales	Flavobacteriaceae	Flavobacterium	Flavobacterium sp. R-36233						Bx7	Bac1931	-0.71666	Planctomycetes	Planctomycetacia	Planctomycetales	Planctomycetaceae	Pirellula	uncultured bacterium
Bd47	Bac691	-0.7	Bacteroidetes	Sphingobacteriia	Sphingobacteriales	Chitinophagaceae	uncultured	uncultured bacterium						Bx7	Bac2218	-0.73333	Proteobacteria	Alphaproteobacteria	Rhodobacterales	Rhodobacteraceae	Rhodobacter	uncultured bacterium
Bd48	Bac2013	-0.71587	Proteobacteria	Alphaproteobacteria	DB1-14	Proteobacteria	uncultured bacterium	uncultured bacterium						Bx7	Bac2226	-0.81186	Proteobacteria	Alphaproteobacteria	Rhodobacterales	Rhodobacteraceae	Rhodobacter	uncultured Rhodobacter sp.
Bd48	Bac3447	-0.70141	Proteobacteria	Deltaproteobacteria	Myxococcales	Proteobacteria	Haliangiaceae	Haliangium						Bx7	Bac2438	-0.72289	Proteobacteria	Betaproteobacteria	Burkholderiales	Burkholderiaceae	Chitinimonas	Chitinimonas taiwanensis
Bd48	Bac863	-0.73181	Bacteroidetes	Sphingobacteriia	Sphingobacteriales	Bacteroidetes	Saprospiraceae	uncultured						Bx7	Bac2441	-0.70276	Proteobacteria	Betaproteobacteria	Burkholderiales	Burkholderiaceae	Lautropia	uncultured bacterium
Bd48	Bac2559	-0.70922	Proteobacteria	Betaproteobacteria	Burkholderiales	Comamonadaceae	Hydrogenophaga	uncultured bacterium						Bx7	Bac2632	-0.72008	Proteobacteria	Betaproteobacteria	Burkholderiales	Comamonadaceae	Simplicispira	uncultured bacterium
Bd48	Bac3751	-0.73386	Proteobacteria	Gammaproteobacteria	Chromatiales	Granulosicoccaceae	Granulosicoccus	uncultured gamma proteobacterium						Bx7	Bac289	-0.74015	Armatimonadetes	uncultured bacterium	uncultured bacterium	uncultured bacterium	uncultured bacterium	uncultured bacterium
Bd48	Bac500	-0.75656	Bacteroidetes	Flavobacteriia	Flavobacteriales	Flavobacteriaceae	Flavobacterium	uncultured bacterium						Bx7	Bac348	-0.72289	Bacteroidetes	Bacteroidia	Bacteroidales	Porphyromonadaceae	Paludibacter	uncultured bacterium
Bd48	Bac782	-0.70236	Bacteroidetes	Sphingobacteriia	Sphingobacteriales	env.OPS 17	uncultured bacterium	uncultured bacterium						Bx7	Bac3516	-0.71666	Proteobacteria	Deltaproteobacteria	Myxococcales	Polyangiaceae	Byssovorax	uncultured bacterium
Bd48	Bac1992	-0.76123	Proteobacteria	Alphaproteobacteria	Caulobacterales	Hyphomonadaceae	Hirschia	uncultured Rhizobiaceae bacterium						Bx7	Bac3658	-0.71089	Proteobacteria	Epsilonproteobacteria	Campylobacterales	Campylobacteraceae	Arcobacter	uncultured epsilon proteobacterium
Bd48	Bac2148	-0.72457	Proteobacteria	Alphaproteobacteria	Rhizobiales	Phyllobacteriaceae	Mesorhizobium	uncultured bacterium						Bx7	Bac4023	-0.74513	Proteobacteria	Gammaproteobacteria	Thiotrichales	Thiotrichaceae	Thiothrix	Thiothrix eikelboomii
Bd48	Bac2444	-0.76123	Proteobacteria	Betaproteobacteria	Burkholderiales	Burkholderiaceae	Lautropia	uncultured bacterium						Bx7	Bac455	-0.74015	Bacteroidetes	Cytophagia	Cytophagales	Flammeovirgaceae	Reichenbachiella	uncultured bacterium
Bd48	Bac2528	-0.72008	Proteobacteria	Betaproteobacteria	Burkholderiales	Comamonadaceae	Chlorochromatium	uncultured bacterium						Bx7	Bac691	-0.72728	Bacteroidetes	Sphingobacteriia	Sphingobacteriales	Chitinophagaceae	uncultured	uncultured bacterium
Bd49	Bac1006	-0.72873	BD1-5	uncultured bacterium	uncultured bacterium	uncultured bacterium	uncultured bacterium	uncultured bacterium						Bx7	Bac724	-0.74066	Bacteroidetes	Sphingobacteriia	Sphingobacteriales	Chitinophagaceae	uncultured	uncultured bacterium
Bd49	Bac1248	-0.75999	Candidate division SR1	uncultured bacterium	uncultured bacterium	uncultured bacterium	uncultured bacterium	uncultured bacterium						Bx7	Bac1187	-0.74116	Candidate division OD1	uncultured organism	uncultured organism	uncultured organism	uncultured organism	uncultured organism
Bd49	Bac1505	-0.77866	Elusimicrobia	Elusimicrobia	MVP-88	uncultured bacterium	uncultured bacterium	uncultured bacterium						Bx7	Bac2021	-0.71885	Proteobacteria	Alphaproteobacteria	DB1-14	uncultured bacterium	uncultured bacterium	uncultured bacterium
Bd49	Bac1802	-0.78947	GOUTA4	uncultured bacterium	uncultured bacterium	uncultured bacterium	uncultured bacterium	uncultured bacterium						Bx7	Bac2591	-0.73099	Proteobacteria	Betaproteobacteria	Burkholderiales	Comamonadaceae	Paucibacter	uncultured bacterium
Bd49	Bac2368	-0.71377	Proteobacteria	Alphaproteobacteria	SAR11 clade	uncultured bacterium	uncultured bacterium	uncultured bacterium						Bx7	Bac2889	-0.75664	Proteobacteria	Betaproteobacteria	Neisseriales	Neisseriaceae	uncultured	uncultured beta proteobacterium
Bd49	Bac2829	-0.70403	Proteobacteria	Betaproteobacteria	Hot Creek 32	uncultured bacterium	uncultured bacterium	uncultured bacterium						Bx7	Bac3268	-0.71885	Proteobacteria	Deltaproteobacteria	Bdellovibrionales	Bdellovibrionaceae	Bdellovibrio	uncultured bacterium
Bd49	Bac3083	-0.73211	Proteobacteria	Betaproteobacteria	Rhodocyclales	Rhodocyclaceae	Sulfuritalea	uncultured Rhodocyclaceae bacterium						Bx7	Bac3716	-0.70669	Proteobacteria	Gammaproteobacteria	Alteromonadales	Alteromonadaceae	Alishewanella	uncultured bacterium
Bd49	Bac3136	-0.75094	Proteobacteria	Betaproteobacteria	Rhodocyclales	Rhodocyclaceae	uncultured	uncultured bacterium						Bx7	Bac3746	-0.70669	Proteobacteria	Gammaproteobacteria	Chromatiales	Chromatiaceae	Rheinheimera	uncultured bacterium
Bd49	Bac3141	-0.70424	Proteobacteria	Betaproteobacteria	Rhodocyclales	Rhodocyclaceae	uncultured	uncultured bacterium						Bx7	Bac3941	-0.74116	Proteobacteria	Gammaproteobacteria	Pseudomonadales	Moraxellaceae	uncultured	uncultured bacterium
Bd49	Bac3257	-0.71322	Proteobacteria	Deltaproteobacteria	Bdellovibrionales	Bdellovibrionaceae	Bdellovibrio	uncultured bacterium						Bx7	Bac3960	-0.73099	Proteobacteria	Gammaproteobacteria	Pseudomonadales	Pseudomonadaceae	Cellvibrio	uncultured Cellvibrio sp.
Bd49	Bac3327	-0.72873	Proteobacteria	Deltaproteobacteria	Desulfobacterales	Desulfobacteraceae	Desulfatiferula	uncultured bacterium						Bx7	Bac4156	-0.75233	Proteobacteria	TA18	uncultured bacterium	uncultured bacterium	uncultured bacterium	uncultured bacterium
Bd49	Bac3490	-0.70403	Proteobacteria	Deltaproteobacteria	Myxococcales	Nannocystaceae	Nannocystis	Nannocystis exedens						Bx7	Bac501	-0.71563	Bacteroidetes	Flavobacteriia	Flavobacteriales	Flavobacteriaceae	Flavobacterium	uncultured bacterium
Bd49	Bac3854	-0.72873	Proteobacteria	Gammaproteobacteria	Pasteurellales	Pasteurellaceae	Actinobacillus	Bisgaard Taxon 10						Bx70	Bac1003	-0.70922	BD1-5	uncultured bacterium	uncultured bacterium	uncultured bacterium	uncultured bacterium	uncultured bacterium
Bd49	Bac3930	-0.71322	Proteobacteria	Gammaproteobacteria	Pseudomonadales	Moraxellaceae	Moraxella	uncultured bacterium						Bx70	Bac1319	-0.72222	Chlorobi	Chlorobia	Chlorobiales	OPB56	uncultured bacterium	uncultured bacterium
Bd49	Bac4032	-0.7354	Proteobacteria	Gammaproteobacteria	Thiotrichales	Thiotrichaceae	Thiothrix	uncultured bacterium						Bx70	Bac1811	-0.76271	Nitrospirae	Nitrospira	Nitrospirales	Nitrospiraceae	Nitrospira	uncultured bacterium
Bd49	Bac4176	-0.70403	Proteobacteria	TA18	uncultured bacterium	uncultured bacterium	uncultured bacterium	uncultured bacterium						Bx70	Bac2555	-0.72611	Proteobacteria	Betaproteobacteria	Burkholderiales	Comamonadaceae	Giesbergeria	Giesbergeria sinuosa
Bd49	Bac4200	-0.71644	SHA-109	uncultured bacterium	uncultured bacterium	uncultured bacterium	uncultured bacterium	uncultured bacterium						Bx70	Bac3273	-0.74356	Proteobacteria	Deltaproteobacteria	Bdellovibrionales	Bdellovibrionaceae	Bdellovibrio	uncultured bacterium
Bd49	Bac4201	-0.73143	SHA-109	uncultured bacterium	uncultured bacterium	uncultured bacterium	uncultured bacterium	uncultured bacterium						Bx70	Bac3349	-0.84201	Proteobacteria	Deltaproteobacteria	Desulfovibrionales	Desulfovibrionaceae	Desulfovibrio	bacterium symbiont of Bactrocera correcta
Bd49	Bac4211	-0.76122	Spirochaetae	Spirochaetes	Spirochaetales	Leptospiraceae	Leptospira	uncultured bacterium						Bx70	Bac3623	-0.70961	Proteobacteria	Elev-16S-509	uncultured bacterium	uncultured bacterium	uncultured bacterium	uncultured bacterium
Bd49	Bac4217	-0.72873	Spirochaetae	Spirochaetes	Spirochaetales	Spirochaetaceae	Spirochaeta	uncultured organism						Bx70	Bac4173	-0.76105	Proteobacteria	TA18	uncultured bacterium	uncultured bacterium	uncultured bacterium	uncultured bacterium
Bd49	Bac4226	-0.76122	TA06	uncultured bacterium	uncultured bacterium	uncultured bacterium	uncultured bacterium	uncultured bacterium						Bx70	Bac4246	-0.70574	TM6	uncultured bacterium	uncultured bacterium	uncultured bacterium	uncultured bacterium	uncultured bacterium
Bd49	Bac688	-0.75274	Bacteroidetes	Sphingobacteriia	Sphingobacteriales	Chitinophagaceae	uncultured	uncultured bacterium						Bx70	Bac4367	-0.7037	WCHB1-60	uncultured bacterium	uncultured bacterium	uncultured bacterium	uncultured bacterium	uncultured bacterium
Bd49	Bac723	-0.72873	Bacteroidetes	Sphingobacteriia	Sphingobacteriales	Chitinophagaceae	uncultured	uncultured bacterium						Bx70	Bac809	-0.74356	Bacteroidetes	Sphingobacteriia	Sphingobacteriales	NS11-12 marine group	uncultured Bacteroidetes bacterium	uncultured Bacteroidetes bacterium
Bd49	Bac765	-0.72074	Bacteroidetes	Sphingobacteriia	Sphingobacteriales	Chitinophagaceae	uncultured	uncultured Saprospiraceae bacterium						Bx70	Bac82	-0.72606	Acidobacteria	Acidobacteria	Subgroup 4	Unknown Family	Blastocatella	uncultured bacterium
Bd49	Bac80	-0.8127	Acidobacteria	Acidobacteria	Subgroup 4	Unknown Family	Blastocatella	uncultured bacterium						Bx70	Bac904	-0.72222	Bacteroidetes	Sphingobacteriia	Sphingobacteriales	Saprospiraceae	uncultured	uncultured bacterium
Bd49	Bac906	-0.72436	Bacteroidetes	Sphingobacteriia	Sphingobacteriales	Saprospiraceae	uncultured	uncultured bacterium						Bx70	Bac1011	-0.70065	BD1-5	uncultured bacterium	uncultured bacterium	uncultured bacterium	uncultured bacterium	uncultured bacterium
Bd49	Bac1012	-0.75125	BD1-5	uncultured bacterium	uncultured bacterium	uncultured bacterium	uncultured bacterium	uncultured bacterium						Bx70	Bac1250	-0.74477	Candidate division SR1	uncultured bacterium	uncultured bacterium	uncultured bacterium	uncultured bacterium	uncultured bacterium
Bd49	Bac1028	-0.71533	BD1-5	uncultured bacterium	uncultured bacterium	uncultured bacterium	uncultured bacterium	uncultured bacterium						Bx70	Bac1398	-0.74513	Chloroflexi	Caldilineae	Caldilineales	Caldilineaceae	uncultured	uncultured bacterium
Bd49	Bac1091	-0.71369	Candidate division OD1	uncultured bacterium	uncultured bacterium	uncultured bacterium	uncultured bacterium	uncultured bacterium						Bx70	Bac2496	-0.70046	Proteobacteria	Betaproteobacteria	Burkholderiales	Comamonadaceae	Albidiferax	uncultured bacterium
Bd49	Bac1205	-0.74096	Candidate division OD1	uncultured soil bacterium	uncultured soil bacterium	uncultured soil bacterium	uncultured soil bacterium	uncultured soil bacterium						Bx70	Bac2620	-0.76738	Proteobacteria	Betaproteobacteria	Burkholderiales	Comamonadaceae	Simplicispira	uncultured bacterium
Bd49	Bac1323	-0.71533	Chlorobi	Chlorobia	Chlorobiales	SJA-28	uncultured bacterium	uncultured bacterium						Bx70	Bac2747	-0.72636	Proteobacteria	Betaproteobacteria	Burkholderiales	Comamonadaceae	Variovorax	uncultured bacterium
Bd49	Bac1461	-0.74096	Chloroflexi	uncultured	uncultured organism	uncultured organism	uncultured organism	uncultured organism						Bx70	Bac2800	-0.70065	Proteobacteria	Betaproteobacteria	Burkholderiales	Oxalobacteraceae	Massilia	uncultured bacterium
Bd49	Bac1505	-0.74096	Elusimicrobia	Elusimicrobia	MVP-88	uncultured bacterium	uncultured bacterium	uncultured bacterium						Bx70	Bac2818	-0.73753	Proteobacteria	Betaproteobacteria	Hot Creek 32	uncultured Acinetobacter sp.	uncultured Acinetobacter sp.	uncultured Acinetobacter sp.
Bd49	Bac1510	-0.71533	Fibrobacteres	Fibrobacteria	Fibrobacterales	Fibrobacteraceae	Fibrobacter	uncultured bacterium						Bx70	Bac4108	-0.70065	Proteobacteria	Gammaproteobacteria	Xanthomonadales	Xanthomonadaceae	uncultured	uncultured bacterium
Bd49	Bac1802	-0.71369	GOUTA4	uncultured bacterium	uncultured bacterium	uncultured bacterium	uncultured bacterium	uncultured bacterium						Bx70	Bac493	-0.72157	Bacteroidetes	Flavobacteriia	Flavobacteriales	Flavobacteriaceae	Flavobacterium	uncultured bacterium
Bd49	Bac1978	-0.71369	Planctomycetes	vadinHA49	uncultured soil bacterium	uncultured soil bacterium	uncultured soil bacterium	uncultured soil bacterium						Bx70	Bac503	-0.72216	Bacteroidetes	Flavobacteriia	Flavobacteriales	Flavobacteriaceae	Flavobacterium	uncultured bacterium
Bd49	Bac2368	-0.72394	Proteobacteria	Alphaproteobacteria	SAR11 clade	uncultured bacterium	uncultured bacterium	uncultured bacterium						Bx70	Bac594	-0.72157	Bacteroidetes	Sphingobacteriia	Sphingobacteriales	Chitinophagaceae	Ferruginibacter	uncultured bacterium
Bd49	Bac2522	-0.70567	Proteobacteria	Betaproteobacteria	Burkholderiales	Comamonadaceae	Caldimonas	Caldimonas hydrothermale						Bx70	Bac627	-0.74473	Bacteroidetes	Sphingobacteriia	Sphingobacteriales	Chitinophagaceae	Ferruginibacter	uncultured bacterium
Bd49	Bac2860	-0.70567	Proteobacteria	Betaproteobacteria	Neisseriales	Neisseriaceae	Bergeriella	Bergeriella denitrificans						Bx70	Bac640	-0.74513	Bacteroidetes	Sphingobacteriia	Sphingobacteriales	Chitinophagaceae	Ferruginibacter	uncultured soil bacterium
Bd49	Bac2898	-0.75125	Proteobacteria	Betaproteobacteria	Neisseriales	Neisseriaceae	Vogesella	uncultured bacterium						Bx72	Bac3839	-0.73438	Proteobacteria	Gammaproteobacteria	Oceanospirillales	Halomonadaceae	Halomonas	uncultured bacterium
Bd49	Bac298	-0.71533	Bacteroidetes	Bacteroidetes Incertae Sedis	Unknown Order	Unknown Family	Prolixibacter	uncultured bacterium						Bx72	Bac2756	-0.74513	Proteobacteria	Betaproteobacteria	Burkholderiales	Comamonadaceae	Variovorax	uncultured bacterium
Bd49	Bac3010	-0.74096	Proteobacteria	Betaproteobacteria	Rhodocyclales	Rhodocyclaceae	Candidatus Accumulibacter	uncultured bacterium						Bx8	Bac3657	-0.76556	Proteobacteria	Epsilonproteobacteria	Campylobacterales	Campylobacteraceae	Arcobacter	uncultured epsilon proteobacterium
Bd49	Bac3127	-0.71369	Proteobacteria	Betaproteobacteria	Rhodocyclales	Rhodocyclaceae	uncultured	uncultured bacterium						Bx8	Bac4284	-0.70065	Verrucomicrobia	OPB35 soil group	uncultured bacterium	uncultured bacterium	uncultured bacterium	uncultured bacterium
Bd49	Bac3259	-0.70567	Proteobacteria	Deltaproteobacteria	Bdellovibrionales	Bdellovibrionaceae	Bdellovibrio	uncultured bacterium						Bx8	Bac1001	-0.70669	BD1-5	uncultured bacterium	uncultured bacterium	uncultured bacterium	uncultured bacterium	uncultured bacterium
Bd49	Bac3908	-0.82496	Proteobacteria	Gammaproteobacteria	Pseudomonadales	Moraxellaceae	Acinetobacter	uncultured bacterium						Bx8	Bac1084	-0.75233	Candidate division OD1	uncultured bacterium	uncultured bacterium	uncultured bacterium	uncultured bacterium	uncultured bacterium
Bd49	Bac3928	-0.71369	Proteobacteria	Gammaproteobacteria	Pseudomonadales	Moraxellaceae	Moraxella	Moraxella cuniculi						Bx8	Bac1504	-0.85534	Elusimicrobia	Elusimicrobia	MVP-88	uncultured bacterium	uncultured bacterium	uncultured bacterium
Bd49	Bac3930	-0.74096	Proteobacteria	Gammaproteobacteria	Pseudomonadales	Moraxellaceae	Moraxella	uncultured bacterium						Bx8	Bac1776	-0.72727	Fusobacteria	Fusobacteriia	Fusobacteriales	Leptotrichiaceae	uncultured	uncultured bacterium
Bd49	Bac4032	-0.76446	Proteobacteria	Gammaproteobacteria	Thiotrichales	Thiotrichaceae	Thiothrix	uncultured bacterium						Bx8	Bac2343	-0.78902	Proteobacteria	Alphaproteobacteria	Rickettsiales	Rickettsiales Incertae Sedis	Candidatus Odyssella	uncultured bacterium
Bd49	Bac4050	-0.71533	Proteobacteria	Gammaproteobacteria	Xanthomonadales	uncultured	uncultured bacterium	uncultured bacterium						Bx8	Bac2789	-0.70669	Proteobacteria	Betaproteobacteria	Burkholderiales	Oxalobacteraceae	Janthinobacterium	uncultured bacterium
Bd49	Bac4201	-0.71369	SHA-109	uncultured bacterium	uncultured bacterium	uncultured bacterium	uncultured bacterium	uncultured bacterium						Bx8	Bac2829	-0.71885	Proteobacteria	Betaproteobacteria	Hot Creek 32	uncultured bacterium	uncultured bacterium	uncultured bacterium
Bd49	Bac4284	-0.71533	Verrucomicrobia	OPB35 soil group	uncultured bacterium	uncultured bacterium	uncultured bacterium	uncultured bacterium						Bx8	Bac2895	-0.72888	Proteobacteria	Betaproteobacteria	Neisseriales	Neisseriaceae	Uruburuella	uncultured bacterium
Bd49	Bac4318	-0.75125	Verrucomicrobia	Opitutae	Opitutales	Opitutaceae	Opitutus	uncultured bacterium						Bx8	Bac2971	-0.75664	Proteobacteria	Betaproteobacteria	Rhodocyclales	Rhodocyclaceae	Azoarcus	uncultured Azoarcus sp.
Bd49	Bac80	-0.75125	Acidobacteria	Acidobacteria	Subgroup 4	Unknown Family	Blastocatella	uncultured bacterium						Bx8	Bac2977	-0.72727	Proteobacteria	Betaproteobacteria	Rhodocyclales	Rhodocyclaceae	Azospira	Azospira restricta
Bd49	Bac2004	-0.75523	Proteobacteria	Alphaproteobacteria	Caulobacterales	Hyphomonadaceae	Woodsholea	uncultured bacterium						Bx8	Bac3004	-0.71758	Proteobacteria	Betaproteobacteria	Rhodocyclales	Rhodocyclaceae	Candidatus Accumulibacter	uncultured bacterium
Bd49	Bac2070	-0.73561	Proteobacteria	Alphaproteobacteria	Rhizobiales	DUNssu371	uncultured bacterium	uncultured bacterium						Bx8	Bac3006	-0.71758	Proteobacteria	Betaproteobacteria	Rhodocyclales	Rhodocyclaceae	Candidatus Accumulibacter	uncultured bacterium
Bd49	Bac3118	-0.716	Proteobacteria	Betaproteobacteria	Rhodocyclales	Rhodocyclaceae	uncultured	denitrifying bacterium enrichment culture clone NOA_1_H9						Bx8	Bac3007	-0.71885	Proteobacteria	Betaproteobacteria	Rhodocyclales	Rhodocyclaceae	Candidatus Accumulibacter	uncultured bacterium
Bd49	Bac3424	-0.70065	Proteobacteria	Deltaproteobacteria	Myxococcales	Cystobacteraceae	Anaeromyxobacter	uncultured bacterium						Bx8	Bac3033	-0.77563	Proteobacteria	Betaproteobacteria	Rhodocyclales	Rhodocyclaceae	Dechloromonas	uncultured bacterium SA35
Bd49	Bac3560	-0.70065	Proteobacteria	Deltaproteobacteria	Myxococcales	Sandaracinaceae	uncultured delta proteobacterium	uncultured delta proteobacterium						Bx8	Bac3137	-0.72888	Proteobacteria	Betaproteobacteria	Rhodocyclales	Rhodocyclaceae	uncultured	uncultured bacterium
Bd49	Bac840	-0.77485	Bacteroidetes	Sphingobacteriia	Sphingobacteriales	Saprospiraceae	uncultured	uncultured bacterium						Bx8	Bac3257	-0.77563	Proteobacteria	Deltaproteobacteria	Bdellovibrionales	Bdellovibrionaceae	Bdellovibrio	uncultured bacterium
Bd51	Bac1980	-0.7157	Proteobacteria	Alphaproteobacteria	Caulobacterales	Proteobacteria	Caulobacteraceae	Caulobacter						Bx8	Bac3344	-0.71885	Proteobacteria	Deltaproteobacteria	Desulfovibrionales	Desulfomicrobiaceae	Desulfomicrobium	Desulfomicrobium sp. ADR28
Bd51	Bac2163	-0.75489	Proteobacteria	Alphaproteobacteria	Rhizobiales	Proteobacteria	Rhizobiaceae	Rhizobium						Bx8	Bac3502	-0.79455	Proteobacteria	Deltaproteobacteria	Myxococcales	Phaselicystidaceae	Phaselicystis	uncultured bacterium
Bd51	Bac2559	-0.7157	Proteobacteria	Betaproteobacteria	Burkholderiales	Proteobacteria	Comamonadaceae	Hydrogenophaga						Bx8	Bac355	-0.72727	Bacteroidetes	Bacteroidia	Bacteroidales	Porphyromonadaceae	uncultured	uncultured bacterium
Bd51	Bac2598	-0.73126	Proteobacteria	Betaproteobacteria	Burkholderiales	Proteobacteria	Comamonadaceae	Polaromonas						Bx8	Bac3657	-0.75758	Proteobacteria	Epsilonproteobacteria	Campylobacterales	Campylobacteraceae	Arcobacter	uncultured epsilon proteobacterium
Bd51	Bac500	-0.76682	Bacteroidetes	Flavobacteriia	Flavobacteriales	Bacteroidetes	Flavobacteriaceae	Flavobacterium						Bx8	Bac3704	-0.70669	Proteobacteria	Gammaproteobacteria	Aeromonadales	Aeromonadaceae	Aeromonas	uncultured bacterium
Bd51	Bac758	-0.71587	Bacteroidetes	Sphingobacteriia	Sphingobacteriales	Bacteroidetes	Chitinophagaceae	uncultured						Bx8	Bac3836	-0.75664	Proteobacteria	Gammaproteobacteria	Oceanospirillales	Halomonadaceae	Halomonas	Candidatus Halomonas phosphatis
Bd51	Bac782	-0.70233	Bacteroidetes	Sphingobacteriia	Sphingobacteriales	Bacteroidetes	env.OPS 17	uncultured bacterium						Bx8	Bac3864	-0.77563	Proteobacteria	Gammaproteobacteria	Pseudomonadales	Moraxellaceae	Acinetobacter	Acinetobacter sp. MBL-12-1103
Bd51	Bac789	-0.74261	Bacteroidetes	Sphingobacteriia	Sphingobacteriales	env.OPS 17	uncultured Bacteroidetes bacterium	uncultured Bacteroidetes bacterium						Bx8	Bac3869	-0.77865	Proteobacteria	Gammaproteobacteria	Pseudomonadales	Moraxellaceae	Acinetobacter	Acinetobacter sp. S2(2009)
Bd52	Bac1503	-0.77057	Elusimicrobia	Elusimicrobia	MVP-88	uncultured bacterium	uncultured bacterium	uncultured bacterium						Bx8	Bac3870	-0.71563	Proteobacteria	Gammaproteobacteria	Pseudomonadales	Moraxellaceae	Acinetobacter	Acinetobacter sp. S2(2009)
Bd52	Bac2368	-0.78889	Proteobacteria	Alphaproteobacteria	SAR11 clade	uncultured bacterium	uncultured bacterium	uncultured bacterium						Bx8	Bac3900	-0.77563	Proteobacteria	Gammaproteobacteria	Pseudomonadales	Moraxellaceae	Acinetobacter	uncultured bacterium
Bd52	Bac2977	-0.76123	Proteobacteria	Betaproteobacteria	Rhodocyclales	Rhodocyclaceae	Azospira	Azospira restricta						Bx8	Bac3923	-0.70778	Proteobacteria	Gammaproteobacteria	Pseudomonadales	Moraxellaceae	Alkanindiges	uncultured bacterium
Bd52	Bac3136	-0.76123	Proteobacteria	Betaproteobacteria	Rhodocyclales	Rhodocyclaceae	uncultured	uncultured bacterium						Bx8	Bac4002	-0.78788	Proteobacteria	Gammaproteobacteria	Pseudomonadales	Pseudomonadaceae	Pseudomonas	uncultured bacterium
Bd52	Bac3257	-0.74477	Proteobacteria	Deltaproteobacteria	Bdellovibrionales	Bdellovibrionaceae	Bdellovibrio	uncultured bacterium						Bx8	Bac473	-0.78788	Bacteroidetes	Flavobacteriia	Flavobacteriales	Flavobacteriaceae	Cloacibacterium	uncultured bacterium
Bd52	Bac3657	-0.75454	Proteobacteria	Epsilonproteobacteria	Campylobacterales	Campylobacteraceae	Arcobacter	uncultured epsilon proteobacterium						Bx8	Bac988	-0.72375	Bacteroidetes	Sphingobacteriia	Sphingobacteriales	WCHB1-69	denitrifying bacterium enrichment culture clone NOB_2_E8	denitrifying bacterium enrichment culture clone NOB_2_E8
Bd52	Bac3930	-0.74477	Proteobacteria	Gammaproteobacteria	Pseudomonadales	Moraxellaceae	Moraxella	uncultured bacterium						Bx8	Bac1298	-0.70588	Chlamydiae	Chlamydiae	Chlamydiales	Parachlamydiaceae	Candidatus Metachlamydia	Candidatus Metachlamydia lacustris
Bd52	Bac4226	-0.79358	TA06	uncultured bacterium	uncultured bacterium	uncultured bacterium	uncultured bacterium	uncultured bacterium						Bx8	Bac1483	-0.73529	Cyanobacteria	ML635J-21	uncultured bacterium	uncultured bacterium	uncultured bacterium	uncultured bacterium
Bd52	Bac765	-0.79834	Bacteroidetes	Sphingobacteriia	Sphingobacteriales	Chitinophagaceae	uncultured	uncultured Saprospiraceae bacterium						Bx8	Bac1792	-0.79412	Gemmatimonadetes	Gemmatimonadetes	Gemmatimonadales	Gemmatimonadaceae	uncultured	uncultured bacterium
Bd52	Bac1110	-0.71533	Candidate division OD1	uncultured bacterium	uncultured bacterium	uncultured bacterium	uncultured bacterium	uncultured bacterium						Bx8	Bac1979	-0.72059	Proteobacteria	Alphaproteobacteria	Caulobacterales	Caulobacteraceae	Caulobacter	Caulobacter sp. WW34
Bd52	Bac1119	-0.78881	Candidate division OD1	uncultured bacterium	uncultured bacterium	uncultured bacterium	uncultured bacterium	uncultured bacterium						Bx8	Bac2735	-0.73529	Proteobacteria	Betaproteobacteria	Burkholderiales	Comamonadaceae	Variovorax	uncultured bacterium
Bd52	Bac1205	-0.70567	Candidate division OD1	uncultured soil bacterium	uncultured soil bacterium	uncultured soil bacterium	uncultured soil bacterium	uncultured soil bacterium						Bx8	Bac3142	-0.73529	Proteobacteria	Betaproteobacteria	Rhodocyclales	Rhodocyclaceae	uncultured	uncultured bacterium
Bd52	Bac1504	-0.75761	Elusimicrobia	Elusimicrobia	MVP-88	uncultured bacterium	uncultured bacterium	uncultured bacterium						Bx8	Bac4045	-0.77941	Proteobacteria	Gammaproteobacteria	Xanthomonadales	uncultured	uncultured bacterium	uncultured bacterium
Bd52	Bac1769	-0.75125	Fusobacteria	Fusobacteriia	Fusobacteriales	Leptotrichiaceae	Leptotrichia	uncultured bacterium						Bx8	Bac519	-0.70588	Bacteroidetes	Flavobacteriia	Flavobacteriales	Flavobacteriaceae	Flavobacterium	uncultured bacterium
Bd52	Bac1772	-0.75761	Fusobacteria	Fusobacteriia	Fusobacteriales	Leptotrichiaceae	Sebaldella	Sebaldella termitidis ATCC 33386						Bx8	Bac91	-0.71743	Acidobacteria	Acidobacteria	Subgroup 6	uncultured bacterium	uncultured bacterium	uncultured bacterium
Bd52	Bac2909	-0.75761	Proteobacteria	Betaproteobacteria	Nitrosomonadales	Nitrosomonadaceae	Nitrosomonas	Nitrosomonas sp. NL7						Bx8	Bac1078	-0.76665	Candidate division OD1	uncultured bacterium	uncultured bacterium	uncultured bacterium	uncultured bacterium	uncultured bacterium
Bd52	Bac302	-0.78135	Bacteroidetes	Bacteroidia	Bacteroidales	Bacteroidaceae	Bacteroides	Bacteroides paurosaccharolyticus JCM 15092						Bx8	Bac1160	-0.74015	Candidate division OD1	uncultured bacterium	uncultured bacterium	uncultured bacterium	uncultured bacterium	uncultured bacterium
Bd52	Bac3033	-0.81153	Proteobacteria	Betaproteobacteria	Rhodocyclales	Rhodocyclaceae	Dechloromonas	uncultured bacterium SA35						Bx8	Bac1220	-0.70065	Candidate division OP11	uncultured bacterium	uncultured bacterium	uncultured bacterium	uncultured bacterium	uncultured bacterium
Bd52	Bac3257	-0.74096	Proteobacteria	Deltaproteobacteria	Bdellovibrionales	Bdellovibrionaceae	Bdellovibrio	uncultured bacterium						Bx8	Bac1892	-0.70553	Planctomycetes	Phycisphaerae	Phycisphaerales	Phycisphaeraceae	SM1A02	uncultured bacterium
Bd52	Bac3259	-0.74096	Proteobacteria	Deltaproteobacteria	Bdellovibrionales	Bdellovibrionaceae	Bdellovibrio	uncultured bacterium						Bx8	Bac1965	-0.81186	Planctomycetes	Planctomycetacia	Planctomycetales	Planctomycetaceae	uncultured	uncultured bacterium
Bd52	Bac3328	-0.73193	Proteobacteria	Deltaproteobacteria	Desulfobacterales	Desulfobacteraceae	Desulforegula	Desulforegula conservatrix						Bx8	Bac286	-0.74066	Armatimonadetes	uncultured bacterium	uncultured bacterium	uncultured bacterium	uncultured bacterium	uncultured bacterium
Bd52	Bac356	-0.70567	Bacteroidetes	Bacteroidia	Bacteroidales	Porphyromonadaceae	uncultured	uncultured bacterium						Bx8	Bac3407	-0.70553	Proteobacteria	Deltaproteobacteria	Myxococcales	0319-6G20	uncultured bacterium	uncultured bacterium
Bd52	Bac3648	-0.79091	Proteobacteria	Epsilonproteobacteria	Campylobacterales	Campylobacteraceae	Arcobacter	uncultured bacterium						Bx8	Bac3485	-0.71666	Proteobacteria	Deltaproteobacteria	Myxococcales	MSB-4B10	uncultured bacterium	uncultured bacterium
Bd52	Bac3657	-0.7599	Proteobacteria	Epsilonproteobacteria	Campylobacterales	Campylobacteraceae	Arcobacter	uncultured epsilon proteobacterium						Bx8	Bac3560	-0.70553	Proteobacteria	Deltaproteobacteria	Myxococcales	Sandaracinaceae	uncultured delta proteobacterium	uncultured delta proteobacterium
Bd52	Bac3680	-0.71369	Proteobacteria	Epsilonproteobacteria	Campylobacterales	Helicobacteraceae	uncultured	uncultured epsilon proteobacterium						Bx8	Bac3620	-0.83101	Proteobacteria	Deltaproteobacteria	Syntrophobacterales	Syntrophaceae	Smithella	uncultured bacterium
Bd52	Bac3704	-0.70567	Proteobacteria	Gammaproteobacteria	Aeromonadales	Aeromonadaceae	Aeromonas	uncultured bacterium						Bx8	Bac473	-0.74642	Bacteroidetes	Flavobacteriia	Flavobacteriales	Flavobacteriaceae	Cloacibacterium	uncultured bacterium
Bd52	Bac3833	-0.71533	Proteobacteria	Gammaproteobacteria	Oceanospirillales	Hahellaceae	Hahella	uncultured gamma proteobacterium						Bx8	Bac913	-0.74066	Bacteroidetes	Sphingobacteriia	Sphingobacteriales	Saprospiraceae	uncultured	uncultured bacterium
Bd52	Bac3860	-0.78881	Proteobacteria	Gammaproteobacteria	Pseudomonadales	Moraxellaceae	Acinetobacter	Acinetobacter junii						Bx80	Bac1284	-0.72473	Candidate division WS3	uncultured bacterium	uncultured bacterium	uncultured bacterium	uncultured bacterium	uncultured bacterium
Bd52	Bac3864	-0.77624	Proteobacteria	Gammaproteobacteria	Pseudomonadales	Moraxellaceae	Acinetobacter	Acinetobacter sp. MBL-12-1103						Bx80	Bac1376	-0.71505	Chloroflexi	Ardenticatenia	uncultured	uncultured bacterium	uncultured bacterium	uncultured bacterium
Bd52	Bac3865	-0.71369	Proteobacteria	Gammaproteobacteria	Pseudomonadales	Moraxellaceae	Acinetobacter	Acinetobacter sp. MBL-12-1103						Bx80	Bac16	-0.70065	Euryarchaeota	Halobacteria	Halobacteriales	Miscellaneous Euryarchaeotic Group(MEG)	Candidatus Iainarchaeum	Diapherotrites archaeon SCGC AAA011-N19
Bd52	Bac3869	-0.71884	Proteobacteria	Gammaproteobacteria	Pseudomonadales	Moraxellaceae	Acinetobacter	Acinetobacter sp. S2(2009)						Bx80	Bac1842	-0.70065	Planctomycetes	OM190	uncultured bacterium	uncultured bacterium	uncultured bacterium	uncultured bacterium
Bd52	Bac3870	-0.71369	Proteobacteria	Gammaproteobacteria	Pseudomonadales	Moraxellaceae	Acinetobacter	Acinetobacter sp. S2(2009)						Bx80	Bac2003	-0.73333	Proteobacteria	Alphaproteobacteria	Caulobacterales	Hyphomonadaceae	Woodsholea	uncultured bacterium
Bd52	Bac3900	-0.70567	Proteobacteria	Gammaproteobacteria	Pseudomonadales	Moraxellaceae	Acinetobacter	uncultured bacterium						Bx80	Bac2844	-0.71429	Proteobacteria	Betaproteobacteria	Hydrogenophilales	Hydrogenophilaceae	uncultured	uncultured bacterium
Bd52	Bac3904	-0.70567	Proteobacteria	Gammaproteobacteria	Pseudomonadales	Moraxellaceae	Acinetobacter	uncultured bacterium						Bx80	Bac2977	-0.72406	Proteobacteria	Betaproteobacteria	Rhodocyclales	Rhodocyclaceae	Azospira	Azospira restricta
Bd52	Bac4002	-0.79091	Proteobacteria	Gammaproteobacteria	Pseudomonadales	Pseudomonadaceae	Pseudomonas	uncultured bacterium						Bx80	Bac3342	-0.76665	Proteobacteria	Deltaproteobacteria	Desulfobacterales	Nitrospinaceae	uncultured	uncultured bacterium
Bd52	Bac4041	-0.84385	Proteobacteria	Gammaproteobacteria	Xanthomonadales	uncultured	uncultured bacterium	uncultured bacterium						Bx80	Bac3801	-0.70065	Proteobacteria	Gammaproteobacteria	Legionellales	Coxiellaceae	Coxiella	uncultured bacterium
Bd52	Bac4109	-0.7599	Proteobacteria	Gammaproteobacteria	Xanthomonadales	Xanthomonadaceae	uncultured	uncultured bacterium						Bx80	Bac4104	-0.80952	Proteobacteria	Gammaproteobacteria	Xanthomonadales	Xanthomonadaceae	uncultured	uncultured bacterium
Bd52	Bac4283	-0.71533	Verrucomicrobia	OPB35 soil group	uncultured bacterium	uncultured bacterium	uncultured bacterium	uncultured bacterium						Bx80	Bac4226	-0.73333	TA06	uncultured bacterium	uncultured bacterium	uncultured bacterium	uncultured bacterium	uncultured bacterium
Bd52	Bac473	-0.72888	Bacteroidetes	Flavobacteriia	Flavobacteriales	Flavobacteriaceae	Cloacibacterium	uncultured bacterium						Bx80	Bac587	-0.70814	Bacteroidetes	Sphingobacteriia	Sphingobacteriales	AKYH767	uncultured bacterium	uncultured bacterium
Bd52	Bac947	-0.73193	Bacteroidetes	Sphingobacteriia	Sphingobacteriales	Saprospiraceae	uncultured	uncultured Cytophaga sp.						Bx80	Bac869	-0.80238	Bacteroidetes	Sphingobacteriia	Sphingobacteriales	Saprospiraceae	uncultured	uncultured bacterium
Bd52	Bac988	-0.72394	Bacteroidetes	Sphingobacteriia	Sphingobacteriales	WCHB1-69	denitrifying bacterium enrichment culture clone NOB_2_E8	denitrifying bacterium enrichment culture clone NOB_2_E8						Bx80	Bac884	-0.76556	Bacteroidetes	Sphingobacteriia	Sphingobacteriales	Saprospiraceae	uncultured	uncultured bacterium
Bd52	Bac1425	-0.72008	Chloroflexi	KD4-96	uncultured bacterium	uncultured bacterium	uncultured bacterium	uncultured bacterium						Bx80	Bac962	-0.71429	Bacteroidetes	Sphingobacteriia	Sphingobacteriales	Saprospiraceae	uncultured	uncultured Saprospiraceae bacterium
Bd53	Bac3447	-0.80411	Proteobacteria	Deltaproteobacteria	Myxococcales	Proteobacteria	Haliangiaceae	Haliangium						Bx84	Bac1083	-0.73179	Candidate division OD1	uncultured bacterium	uncultured bacterium	Candidate division OD1	uncultured bacterium	uncultured bacterium
Bd53	Bac4309	-0.70353	Verrucomicrobia	Opitutae	Opitutales	Verrucomicrobia	Opitutaceae	Opitutus						Bx84	Bac1507	-0.71622	Elusimicrobia	Elusimicrobia	MVP-88	Elusimicrobia	uncultured bacterium	uncultured bacterium
Bd53	Bac432	-0.70353	Bacteroidetes	Cytophagia	Cytophagales	Bacteroidetes	Cytophagaceae	Flexibacter						Bx84	Bac2269	-0.70065	Proteobacteria	Alphaproteobacteria	Rhodospirillales	Proteobacteria	Rhodospirillaceae	Skermanella
Bd53	Bac863	-0.70353	Bacteroidetes	Sphingobacteriia	Sphingobacteriales	Bacteroidetes	Saprospiraceae	uncultured						Bx84	Bac3245	-0.70811	Proteobacteria	Deltaproteobacteria	Bdellovibrionales	Proteobacteria	Bdellovibrionaceae	Bdellovibrio
Bd53	Bac500	-0.7068	Bacteroidetes	Flavobacteriia	Flavobacteriales	Flavobacteriaceae	Flavobacterium	uncultured bacterium						Bx84	Bac3466	-0.70811	Proteobacteria	Deltaproteobacteria	Myxococcales	Proteobacteria	mle1-27	uncultured bacterium
Bd54	Bac1398	-0.74326	Chloroflexi	Caldilineae	Caldilineales	Chloroflexi	Caldilineaceae	uncultured						Bx84	Bac3743	-0.76293	Proteobacteria	Gammaproteobacteria	Chromatiales	Proteobacteria	Chromatiaceae	Nitrosococcus
Bd54	Bac1766	-0.73181	Fusobacteria	Fusobacteriia	Fusobacteriales	Fusobacteria	Leptotrichiaceae	Leptotrichia						Bx84	Bac64	-0.70065	Acidobacteria	Acidobacteria	Subgroup 4	Acidobacteria	11-24	uncultured bacterium
Bd54	Bac1767	-0.71587	Fusobacteria	Fusobacteriia	Fusobacteriales	Fusobacteria	Leptotrichiaceae	Leptotrichia						Bx84	Bac890	-0.72682	Bacteroidetes	Sphingobacteriia	Sphingobacteriales	Saprospiraceae	uncultured	uncultured bacterium
Bd54	Bac385	-0.70986	Bacteroidetes	Bacteroidia	Bacteroidales	Bacteroidetes	Rikenellaceae	SP3-e08						Bx85	Bac1802	-0.70403	GOUTA4	uncultured bacterium	uncultured bacterium	uncultured bacterium	uncultured bacterium	uncultured bacterium
Bd54	Bac758	-0.78818	Bacteroidetes	Sphingobacteriia	Sphingobacteriales	Bacteroidetes	Chitinophagaceae	uncultured						Bx85	Bac3085	-0.71666	Proteobacteria	Betaproteobacteria	Rhodocyclales	Rhodocyclaceae	Sulfuritalea	uncultured Rhodocyclaceae bacterium
Bd54	Bac2325	-0.72765	Proteobacteria	Alphaproteobacteria	Rickettsiales	Rickettsiaceae	Rickettsia	Rickettsiaceae bacterium Pn_PAR_3						Bx85	Bac688	-0.71385	Bacteroidetes	Sphingobacteriia	Sphingobacteriales	Chitinophagaceae	uncultured	uncultured bacterium
Bd54	Bac2346	-0.70314	Proteobacteria	Alphaproteobacteria	Rickettsiales	Rickettsiales Incertae Sedis	Candidatus Odyssella	uncultured Candidatus Odyssella sp.						Bx85	Bac889	-0.71666	Bacteroidetes	Sphingobacteriia	Sphingobacteriales	Saprospiraceae	uncultured	uncultured bacterium
Bd54	Bac2729	-0.73529	Proteobacteria	Betaproteobacteria	Burkholderiales	Comamonadaceae	Variovorax	uncultured bacterium						Bx85	Bac1205	-0.76719	Candidate division OD1	uncultured soil bacterium	uncultured soil bacterium	uncultured soil bacterium	uncultured soil bacterium	uncultured soil bacterium
Bd54	Bac2932	-0.70938	Proteobacteria	Betaproteobacteria	Nitrosomonadales	Nitrosomonadaceae	uncultured	uncultured bacterium						Bx85	Bac1461	-0.72977	Chloroflexi	uncultured	uncultured organism	uncultured organism	uncultured organism	uncultured organism
Bd54	Bac576	-0.73703	Bacteroidetes	SB-5	uncultured Bacteroidetes bacterium	uncultured Bacteroidetes bacterium	uncultured Bacteroidetes bacterium	uncultured Bacteroidetes bacterium						Bx85	Bac1772	-0.71429	Fusobacteria	Fusobacteriia	Fusobacteriales	Leptotrichiaceae	Sebaldella	Sebaldella termitidis ATCC 33386
Bd54	Bac789	-0.72611	Bacteroidetes	Sphingobacteriia	Sphingobacteriales	env.OPS 17	uncultured Bacteroidetes bacterium	uncultured Bacteroidetes bacterium						Bx85	Bac2368	-0.75	Proteobacteria	Alphaproteobacteria	SAR11 clade	uncultured bacterium	uncultured bacterium	uncultured bacterium
Bd55	Bac1926	-0.71518	Planctomycetes	Planctomycetacia	Planctomycetales	Planctomycetaceae	Pirellula	uncultured bacterium						Bx85	Bac2522	-0.76719	Proteobacteria	Betaproteobacteria	Burkholderiales	Comamonadaceae	Caldimonas	Caldimonas hydrothermale
Bd55	Bac1522	-0.74448	Fibrobacteres	Fibrobacteria	Fibrobacterales	Fibrobacteraceae	uncultured	uncultured bacterium						Bx85	Bac2789	-0.72977	Proteobacteria	Betaproteobacteria	Burkholderiales	Oxalobacteraceae	Janthinobacterium	uncultured bacterium
Bd56	Bac1981	-0.70424	Proteobacteria	Alphaproteobacteria	Caulobacterales	Caulobacteraceae	Caulobacter	uncultured bacterium						Bx85	Bac2843	-0.72457	Proteobacteria	Betaproteobacteria	Hydrogenophilales	Hydrogenophilaceae	Thiobacillus	uncultured bacterium
Bd56	Bac2019	-0.70877	Proteobacteria	Alphaproteobacteria	DB1-14	uncultured bacterium	uncultured bacterium	uncultured bacterium						Bx85	Bac302	-0.71272	Bacteroidetes	Bacteroidia	Bacteroidales	Bacteroidaceae	Bacteroides	Bacteroides paurosaccharolyticus JCM 15092
Bd56	Bac2444	-0.70814	Proteobacteria	Betaproteobacteria	Burkholderiales	Burkholderiaceae	Lautropia	uncultured bacterium						Bx85	Bac3033	-0.76719	Proteobacteria	Betaproteobacteria	Rhodocyclales	Rhodocyclaceae	Dechloromonas	uncultured bacterium SA35
Bd56	Bac4103	-0.70814	Proteobacteria	Gammaproteobacteria	Xanthomonadales	Xanthomonadaceae	uncultured	uncultured bacterium						Bx85	Bac3156	-0.72394	Proteobacteria	Betaproteobacteria	Rhodocyclales	Rhodocyclaceae	uncultured	uncultured bacterium
Bd57	Bac1505	-0.70157	Elusimicrobia	Elusimicrobia	MVP-88	uncultured bacterium	uncultured bacterium	uncultured bacterium						Bx85	Bac3257	-0.76719	Proteobacteria	Deltaproteobacteria	Bdellovibrionales	Bdellovibrionaceae	Bdellovibrio	uncultured bacterium
Bd57	Bac1802	-0.73883	GOUTA4	uncultured bacterium	uncultured bacterium	uncultured bacterium	uncultured bacterium	uncultured bacterium						Bx85	Bac3259	-0.76719	Proteobacteria	Deltaproteobacteria	Bdellovibrionales	Bdellovibrionaceae	Bdellovibrio	uncultured bacterium
Bd57	Bac1983	-0.70276	Proteobacteria	Alphaproteobacteria	Caulobacterales	Caulobacteraceae	Phenylobacterium	uncultured bacterium						Bx85	Bac3704	-0.72977	Proteobacteria	Gammaproteobacteria	Aeromonadales	Aeromonadaceae	Aeromonas	uncultured bacterium
Bd57	Bac3083	-0.72375	Proteobacteria	Betaproteobacteria	Rhodocyclales	Rhodocyclaceae	Sulfuritalea	uncultured Rhodocyclaceae bacterium						Bx85	Bac3836	-0.71429	Proteobacteria	Gammaproteobacteria	Oceanospirillales	Halomonadaceae	Halomonas	Candidatus Halomonas phosphatis
Bd57	Bac3136	-0.72406	Proteobacteria	Betaproteobacteria	Rhodocyclales	Rhodocyclaceae	uncultured	uncultured bacterium						Bx85	Bac3864	-0.76719	Proteobacteria	Gammaproteobacteria	Pseudomonadales	Moraxellaceae	Acinetobacter	Acinetobacter sp. MBL-12-1103
Bd57	Bac3566	-0.71644	Proteobacteria	Deltaproteobacteria	Myxococcales	uncultured	uncultured bacterium	uncultured bacterium						Bx85	Bac3900	-0.76719	Proteobacteria	Gammaproteobacteria	Pseudomonadales	Moraxellaceae	Acinetobacter	uncultured bacterium
Bd57	Bac4160	-0.70238	Proteobacteria	TA18	uncultured bacterium	uncultured bacterium	uncultured bacterium	uncultured bacterium						Bx85	Bac3904	-0.72977	Proteobacteria	Gammaproteobacteria	Pseudomonadales	Moraxellaceae	Acinetobacter	uncultured bacterium
Bd57	Bac4200	-0.70238	SHA-109	uncultured bacterium	uncultured bacterium	uncultured bacterium	uncultured bacterium	uncultured bacterium						Bx85	Bac3908	-0.78571	Proteobacteria	Gammaproteobacteria	Pseudomonadales	Moraxellaceae	Acinetobacter	uncultured bacterium
Bd57	Bac4201	-0.76704	SHA-109	uncultured bacterium	uncultured bacterium	uncultured bacterium	uncultured bacterium	uncultured bacterium						Bx85	Bac3930	-0.72977	Proteobacteria	Gammaproteobacteria	Pseudomonadales	Moraxellaceae	Moraxella	uncultured bacterium
Bd57	Bac4265	-0.70276	Verrucomicrobia	Arctic97B-4 marine group	uncultured bacterium	uncultured bacterium	uncultured bacterium	uncultured bacterium						Bx85	Bac4041	-0.71272	Proteobacteria	Gammaproteobacteria	Xanthomonadales	uncultured	uncultured bacterium	uncultured bacterium
Bd57	Bac688	-0.83341	Bacteroidetes	Sphingobacteriia	Sphingobacteriales	Chitinophagaceae	uncultured	uncultured bacterium						Bx85	Bac549	-0.75	Bacteroidetes	Flavobacteriia	Flavobacteriales	NS9 marine group	uncultured bacterium	uncultured bacterium
Bd57	Bac80	-0.78865	Acidobacteria	Acidobacteria	Subgroup 4	Unknown Family	Blastocatella	uncultured bacterium						Bx85	Bac947	-0.72457	Bacteroidetes	Sphingobacteriia	Sphingobacteriales	Saprospiraceae	uncultured	uncultured Cytophaga sp.
Bd57	Bac906	-0.71683	Bacteroidetes	Sphingobacteriia	Sphingobacteriales	Saprospiraceae	uncultured	uncultured bacterium						Bx85	Bac988	-0.71429	Bacteroidetes	Sphingobacteriia	Sphingobacteriales	WCHB1-69	denitrifying bacterium enrichment culture clone NOB_2_E8	denitrifying bacterium enrichment culture clone NOB_2_E8
Bd57	Bac4225	-0.72522	Synergistetes	Synergistia	Synergistales	Synergistaceae	uncultured	uncultured bacterium						Bx87	Bac2658	-0.7127	Proteobacteria	Betaproteobacteria	Burkholderiales	Comamonadaceae	uncultured	uncultured bacterium
Bd58	Bac2936	-0.70553	Proteobacteria	Betaproteobacteria	Nitrosomonadales	Nitrosomonadaceae	uncultured	uncultured bacterium						Bx89	Bac1099	-0.71615	Candidate division OD1	uncultured bacterium	uncultured bacterium	Candidate division OD1	uncultured bacterium	uncultured bacterium
Bd59	Bac4155	-0.73363	Proteobacteria	TA18	uncultured bacterium	uncultured bacterium	uncultured bacterium	uncultured bacterium						Bx89	Bac1476	-0.70914	Cyanobacteria	Melainabacteria	Obscuribacterales	Cyanobacteria	uncultured bacterium	uncultured bacterium
Bd6	Bac2163	-0.84458	Proteobacteria	Alphaproteobacteria	Rhizobiales	Proteobacteria	Rhizobiaceae	Rhizobium						Bx89	Bac3316	-0.74603	Proteobacteria	Deltaproteobacteria	Bdellovibrionales	Proteobacteria	Bdellovibrionaceae	OM27 clade
Bd6	Bac3827	-0.71291	Proteobacteria	Gammaproteobacteria	NKB5	Proteobacteria	uncultured gamma proteobacterium	uncultured gamma proteobacterium						Bx89	Bac429	-0.72439	Bacteroidetes	Cytophagia	Cytophagales	Bacteroidetes	Cytophagaceae	Cytophaga
Bd6	Bac438	-0.71415	Bacteroidetes	Cytophagia	Cytophagales	Bacteroidetes	Cytophagaceae	Runella						Bx89	Bac1127	-0.73673	Candidate division OD1	uncultured bacterium	uncultured bacterium	uncultured bacterium	uncultured bacterium	uncultured bacterium
Bd6	Bac3751	-0.7028	Proteobacteria	Gammaproteobacteria	Chromatiales	Granulosicoccaceae	Granulosicoccus	uncultured gamma proteobacterium						Bx89	Bac1472	-0.7258	Cyanobacteria	Melainabacteria	Obscuribacterales	uncultured bacterium	uncultured bacterium	uncultured bacterium
Bd6	Bac502	-0.74015	Bacteroidetes	Flavobacteriia	Flavobacteriales	Flavobacteriaceae	Flavobacterium	uncultured bacterium						Bx94	Bac1067	-0.71919	Candidate division OD1	uncultured bacterium	uncultured bacterium	uncultured bacterium	uncultured bacterium	uncultured bacterium
Bd6	Bac960	-0.70276	Bacteroidetes	Sphingobacteriia	Sphingobacteriales	Saprospiraceae	uncultured	uncultured Saprospiraceae bacterium						Bx94	Bac3679	-0.74425	Proteobacteria	Epsilonproteobacteria	Campylobacterales	Helicobacteraceae	uncultured	uncultured bacterium
Bd60	Bac3313	-0.7028	Proteobacteria	Deltaproteobacteria	Bdellovibrionales	Bdellovibrionaceae	OM27 clade	uncultured bacterium						Bx94	Bac1205	-0.72947	Candidate division OD1	uncultured soil bacterium	uncultured soil bacterium	uncultured soil bacterium	uncultured soil bacterium	uncultured soil bacterium
Bd61	Bac1860	-0.70238	Planctomycetes	OM190	uncultured bacterium	uncultured bacterium	uncultured bacterium	uncultured bacterium						Bx94	Bac2898	-0.7396	Proteobacteria	Betaproteobacteria	Neisseriales	Neisseriaceae	Vogesella	uncultured bacterium
Bd61	Bac2291	-0.70588	Proteobacteria	Alphaproteobacteria	Rickettsiales	Holosporaceae	uncultured	uncultured alpha proteobacterium						Bx94	Bac3113	-0.71758	Proteobacteria	Betaproteobacteria	Rhodocyclales	Rhodocyclaceae	Uliginosibacterium	uncultured bacterium
Bd61	Bac2476	-0.70111	Proteobacteria	Betaproteobacteria	Burkholderiales	Comamonadaceae	Acidovorax	uncultured bacterium						Bx94	Bac332	-0.83368	Bacteroidetes	Bacteroidia	Bacteroidales	Marinilabiaceae	Mangroviflexus	uncultured bacterium
Bd61	Bac2687	-0.70938	Proteobacteria	Betaproteobacteria	Burkholderiales	Comamonadaceae	uncultured	uncultured bacterium						Bx94	Bac345	-0.72947	Bacteroidetes	Bacteroidia	Bacteroidales	Porphyromonadaceae	Paludibacter	uncultured bacterium
Bd61	Bac2903	-0.70111	Proteobacteria	Betaproteobacteria	Nitrosomonadales	Gallionellaceae	Candidatus Nitrotoga	uncultured Rhodocyclaceae bacterium						Bx94	Bac4311	-0.70769	Verrucomicrobia	Opitutae	Opitutales	Opitutaceae	Opitutus	uncultured bacterium
Bd61	Bac3159	-0.72059	Proteobacteria	Betaproteobacteria	Rhodocyclales	Rhodocyclaceae	uncultured	uncultured bacterium						Bx96	Bac3497	-0.71154	Proteobacteria	Deltaproteobacteria	Myxococcales	Nannocystaceae	Nannocystis	uncultured delta proteobacterium
Bd61	Bac1277	-0.73091	Candidate division TM7	uncultured bacterium	uncultured bacterium	uncultured bacterium	uncultured bacterium	uncultured bacterium						Bx96	Bac3602	-0.72199	Proteobacteria	Deltaproteobacteria	Myxococcales	uncultured	uncultured Cystobacteraceae bacterium	uncultured Cystobacteraceae bacterium
Bd62	Bac695	-0.71458	Bacteroidetes	Sphingobacteriia	Sphingobacteriales	Chitinophagaceae	uncultured	uncultured bacterium						Bx96	Bac3508	-0.76704	Proteobacteria	Deltaproteobacteria	Myxococcales	Phaselicystidaceae	Phaselicystis	uncultured delta proteobacterium
Bd63	Bac438	-0.70826	Bacteroidetes	Cytophagia	Cytophagales	Bacteroidetes	Cytophagaceae	Runella						Bx96	Bac488	-0.71111	Bacteroidetes	Flavobacteriia	Flavobacteriales	Flavobacteriaceae	Flavobacterium	Flavobacterium sp. R-36233
Bd63	Bac2718	-0.70271	Proteobacteria	Betaproteobacteria	Burkholderiales	Comamonadaceae	uncultured	uncultured marine bacterium						Bx99	Bac2682	-0.71154	Proteobacteria	Betaproteobacteria	Burkholderiales	Comamonadaceae	uncultured	uncultured bacterium
Bd63	Bac782	-0.75427	Bacteroidetes	Sphingobacteriia	Sphingobacteriales	env.OPS 17	uncultured bacterium	uncultured bacterium						Bx99	Bac3131	-0.73043	Proteobacteria	Betaproteobacteria	Rhodocyclales	Rhodocyclaceae	uncultured	uncultured bacterium
Bd64	Bac880	-0.73805	Bacteroidetes	Sphingobacteriia	Sphingobacteriales	Saprospiraceae	uncultured	uncultured bacterium						Bx99	Bac3497	-0.73043	Proteobacteria	Deltaproteobacteria	Myxococcales	Nannocystaceae	Nannocystis	uncultured delta proteobacterium
Bd64	Bac936	-0.71385	Bacteroidetes	Sphingobacteriia	Sphingobacteriales	Saprospiraceae	uncultured	uncultured Bacteroidetes bacterium						Bx99	Bac1813	-0.70222	Nitrospirae	Nitrospira	Nitrospirales	Nitrospiraceae	Nitrospira	uncultured bacterium
Bd64	Bac951	-0.83369	Bacteroidetes	Sphingobacteriia	Sphingobacteriales	Saprospiraceae	uncultured	uncultured Saprospiraceae bacterium
Bd64	Bac1043	-0.79129	Candidate division BRC1	uncultured bacterium	uncultured bacterium	uncultured bacterium	uncultured bacterium	uncultured bacterium
Bd65	Bac863	-0.70613	Bacteroidetes	Sphingobacteriia	Sphingobacteriales	Saprospiraceae	uncultured	uncultured bacterium
Bd65	Bac1450	-0.76556	Chloroflexi	uncultured	uncultured bacterium	uncultured bacterium	uncultured bacterium	uncultured bacterium
Bd65	Bac2263	-0.71563	Proteobacteria	Alphaproteobacteria	Rhodospirillales	Rhodospirillaceae	Ferrovibrio	uncultured bacterium
Bd65	Bac433	-0.7599	Bacteroidetes	Cytophagia	Cytophagales	Cytophagaceae	Leadbetterella	uncultured bacterium
Bd65	Bac1136	-0.74066	Candidate division OD1	uncultured bacterium	uncultured bacterium	uncultured bacterium	uncultured bacterium	uncultured bacterium
Bd66	Bac2502	-0.75238	Proteobacteria	Betaproteobacteria	Burkholderiales	Comamonadaceae	Alicycliphilus	uncultured bacterium
Bd66	Bac4332	-0.76123	Verrucomicrobia	Verrucomicrobiae	Verrucomicrobiales	DEV007	uncultured verrucomicrobium DEV019	uncultured verrucomicrobium DEV019
Bd68	Bac2496	-0.7	Proteobacteria	Betaproteobacteria	Burkholderiales	Comamonadaceae	Albidiferax	uncultured bacterium
Bd68	Bac2889	-0.72457	Proteobacteria	Betaproteobacteria	Neisseriales	Neisseriaceae	uncultured	uncultured beta proteobacterium
Bd68	Bac106	-0.7028	Acidobacteria	Holophagae	Holophagales	Holophagaceae	uncultured	uncultured bacterium
Bd68	Bac1160	-0.72008	Candidate division OD1	uncultured bacterium	uncultured bacterium	uncultured bacterium	uncultured bacterium	uncultured bacterium
Bd68	Bac2181	-0.70613	Proteobacteria	Alphaproteobacteria	Rhizobiales	Xanthobacteraceae	uncultured	alpha proteobacterium KC-IT-F6
Bd68	Bac2291	-0.71808	Proteobacteria	Alphaproteobacteria	Rickettsiales	Holosporaceae	uncultured	uncultured alpha proteobacterium
Bd68	Bac3159	-0.76392	Proteobacteria	Betaproteobacteria	Rhodocyclales	Rhodocyclaceae	uncultured	uncultured bacterium
Bd68	Bac3239	-0.70688	Proteobacteria	Deltaproteobacteria	Bdellovibrionales	Bdellovibrionaceae	Bdellovibrio	uncultured bacterium
Bd68	Bac57	-0.71808	Acidobacteria	Acidobacteria	Subgroup 3	Unknown Family	Candidatus Solibacter	uncultured bacterium
Bd68	Bac700	-0.7284	Bacteroidetes	Sphingobacteriia	Sphingobacteriales	Chitinophagaceae	uncultured	uncultured bacterium
Bd68	Bac2415	-0.71089	Proteobacteria	Alphaproteobacteria	Sphingomonadales	Sphingomonadaceae	Sphingopyxis	uncultured bacterium
Bd68	Bac2597	-0.73091	Proteobacteria	Betaproteobacteria	Burkholderiales	Comamonadaceae	Polaromonas	uncultured bacterium
Bd69	Bac2426	-0.71683	Proteobacteria	Betaproteobacteria	B1-7BS	uncultured Denitratisoma sp.	uncultured Denitratisoma sp.	uncultured Denitratisoma sp.
Bd69	Bac2846	-0.73823	Proteobacteria	Betaproteobacteria	Hydrogenophilales	Hydrogenophilaceae	uncultured	uncultured bacterium
Bd69	Bac3006	-0.78103	Proteobacteria	Betaproteobacteria	Rhodocyclales	Rhodocyclaceae	Candidatus Accumulibacter	uncultured bacterium
Bd69	Bac3041	-0.72375	Proteobacteria	Betaproteobacteria	Rhodocyclales	Rhodocyclaceae	Denitratisoma	uncultured bacterium
Bd69	Bac3100	-0.70276	Proteobacteria	Betaproteobacteria	Rhodocyclales	Rhodocyclaceae	Thauera	uncultured bacterium
Bd69	Bac3134	-0.70157	Proteobacteria	Betaproteobacteria	Rhodocyclales	Rhodocyclaceae	uncultured	uncultured bacterium
Bd69	Bac3323	-0.70222	Proteobacteria	Deltaproteobacteria	Desulfarculales	Desulfarculaceae	uncultured	uncultured bacterium
Bd69	Bac4200	-0.72619	SHA-109	uncultured bacterium	uncultured bacterium	uncultured bacterium	uncultured bacterium	uncultured bacterium
Bd69	Bac4211	-0.75	Spirochaetae	Spirochaetes	Spirochaetales	Leptospiraceae	Leptospira	uncultured bacterium
Bd69	Bac80	-0.78865	Acidobacteria	Acidobacteria	Subgroup 4	Unknown Family	Blastocatella	uncultured bacterium
Bd69	Bac885	-0.73823	Bacteroidetes	Sphingobacteriia	Sphingobacteriales	Saprospiraceae	uncultured	uncultured bacterium
Bd69	Bac963	-0.75	Bacteroidetes	Sphingobacteriia	Sphingobacteriales	Saprospiraceae	uncultured	uncultured Saprospiraceae bacterium
Bd69	Bac984	-0.72406	Bacteroidetes	Sphingobacteriia	Sphingobacteriales	ST-12K33	uncultured bacterium	uncultured bacterium
Bd7	Bac2163	-0.71987	Proteobacteria	Alphaproteobacteria	Rhizobiales	Proteobacteria	Rhizobiaceae	Rhizobium
Bd7	Bac758	-0.72548	Bacteroidetes	Sphingobacteriia	Sphingobacteriales	Bacteroidetes	Chitinophagaceae	uncultured
Bd7	Bac1226	-0.70314	Candidate division OP11	uncultured bacterium	uncultured bacterium	uncultured bacterium	uncultured bacterium	uncultured bacterium
Bd7	Bac2762	-0.70938	Proteobacteria	Betaproteobacteria	Burkholderiales	Comamonadaceae	Variovorax	uncultured bacterium
Bd7	Bac2780	-0.72497	Proteobacteria	Betaproteobacteria	Burkholderiales	Comamonadaceae	Variovorax	uncultured Comamonadaceae bacterium
Bd7	Bac1357	-0.76122	Chloroflexi	Anaerolineae	Anaerolineales	Anaerolineaceae	uncultured	uncultured bacterium
Bd7	Bac1517	-0.71666	Fibrobacteres	Fibrobacteria	Fibrobacterales	Fibrobacteraceae	uncultured	uncultured bacterium
Bd7	Bac2829	-0.74015	Proteobacteria	Betaproteobacteria	Hot Creek 32	uncultured bacterium	uncultured bacterium	uncultured bacterium
Bd7	Bac3259	-0.72289	Proteobacteria	Deltaproteobacteria	Bdellovibrionales	Bdellovibrionaceae	Bdellovibrio	uncultured bacterium
Bd7	Bac3657	-0.70814	Proteobacteria	Epsilonproteobacteria	Campylobacterales	Campylobacteraceae	Arcobacter	uncultured epsilon proteobacterium
Bd7	Bac549	-0.75238	Bacteroidetes	Flavobacteriia	Flavobacteriales	NS9 marine group	uncultured bacterium	uncultured bacterium
Bd7	Bac1479	-0.75879	Cyanobacteria	ML635J-21	uncultured bacterium	uncultured bacterium	uncultured bacterium	uncultured bacterium
Bd7	Bac1517	-0.75879	Fibrobacteres	Fibrobacteria	Fibrobacterales	Fibrobacteraceae	uncultured	uncultured bacterium
Bd7	Bac2898	-0.71563	Proteobacteria	Betaproteobacteria	Neisseriales	Neisseriaceae	Vogesella	uncultured bacterium
Bd7	Bac316	-0.75233	Bacteroidetes	Bacteroidia	Bacteroidales	Bacteroidaceae	Bacteroides	uncultured bacterium
Bd7	Bac3259	-0.70669	Proteobacteria	Deltaproteobacteria	Bdellovibrionales	Bdellovibrionaceae	Bdellovibrio	uncultured bacterium
Bd7	Bac3877	-0.72375	Proteobacteria	Gammaproteobacteria	Pseudomonadales	Moraxellaceae	Acinetobacter	bacterium 28S313
Bd7	Bac4318	-0.71563	Verrucomicrobia	Opitutae	Opitutales	Opitutaceae	Opitutus	uncultured bacterium
Bd7	Bac106	-0.80882	Acidobacteria	Holophagae	Holophagales	Holophagaceae	uncultured	uncultured bacterium
Bd7	Bac1160	-0.79212	Candidate division OD1	uncultured bacterium	uncultured bacterium	uncultured bacterium	uncultured bacterium	uncultured bacterium
Bd7	Bac1203	-0.73363	Candidate division OD1	uncultured soil bacterium	uncultured soil bacterium	uncultured soil bacterium	uncultured soil bacterium	uncultured soil bacterium
Bd7	Bac2181	-0.79162	Proteobacteria	Alphaproteobacteria	Rhizobiales	Xanthobacteraceae	uncultured	alpha proteobacterium KC-IT-F6
Bd7	Bac2682	-0.70695	Proteobacteria	Betaproteobacteria	Burkholderiales	Comamonadaceae	uncultured	uncultured bacterium
Bd7	Bac2752	-0.70636	Proteobacteria	Betaproteobacteria	Burkholderiales	Comamonadaceae	Variovorax	uncultured bacterium
Bd7	Bac2814	-0.70961	Proteobacteria	Betaproteobacteria	Burkholderiales	Oxalobacteraceae	Undibacterium	uncultured beta proteobacterium
Bd7	Bac3197	-0.72059	Proteobacteria	Betaproteobacteria	SC-I-84	uncultured beta proteobacterium	uncultured beta proteobacterium	uncultured beta proteobacterium
Bd7	Bac3242	-0.71166	Proteobacteria	Deltaproteobacteria	Bdellovibrionales	Bdellovibrionaceae	Bdellovibrio	uncultured bacterium
Bd7	Bac3315	-0.72199	Proteobacteria	Deltaproteobacteria	Bdellovibrionales	Bdellovibrionaceae	OM27 clade	uncultured delta proteobacterium
Bd7	Bac90	-0.7028	Acidobacteria	Acidobacteria	Subgroup 6	uncultured Acidobacteria bacterium	uncultured Acidobacteria bacterium	uncultured Acidobacteria bacterium
Bd7	Bac1023	-0.70276	BD1-5	uncultured bacterium	uncultured bacterium	uncultured bacterium	uncultured bacterium	uncultured bacterium
Bd7	Bac1277	-0.79099	Candidate division TM7	uncultured bacterium	uncultured bacterium	uncultured bacterium	uncultured bacterium	uncultured bacterium
Bd7	Bac2415	-0.75094	Proteobacteria	Alphaproteobacteria	Sphingomonadales	Sphingomonadaceae	Sphingopyxis	uncultured bacterium
Bd7	Bac2574	-0.71429	Proteobacteria	Betaproteobacteria	Burkholderiales	Comamonadaceae	Leptothrix	uncultured beta proteobacterium
Bd7	Bac2912	-0.73091	Proteobacteria	Betaproteobacteria	Nitrosomonadales	Nitrosomonadaceae	Nitrosomonas	uncultured ammonia-oxidizing bacterium
Bd7	Bac2918	-0.71505	Proteobacteria	Betaproteobacteria	Nitrosomonadales	Nitrosomonadaceae	Nitrosomonas	uncultured bacterium
Bd7	Bac3336	-0.70276	Proteobacteria	Deltaproteobacteria	Desulfobacterales	Desulfobulbaceae	Desulfobulbus	uncultured soil bacterium
Bd7	Bac3493	-0.73333	Proteobacteria	Deltaproteobacteria	Myxococcales	Nannocystaceae	Nannocystis	uncultured bacterium
Bd7	Bac3508	-0.76665	Proteobacteria	Deltaproteobacteria	Myxococcales	Phaselicystidaceae	Phaselicystis	uncultured delta proteobacterium
Bd7	Bac4007	-0.73333	Proteobacteria	Gammaproteobacteria	Pseudomonadales	Pseudomonadaceae	Pseudomonas	uncultured Pseudomonas sp.
Bd7	Bac488	-0.81101	Bacteroidetes	Flavobacteriia	Flavobacteriales	Flavobacteriaceae	Flavobacterium	Flavobacterium sp. R-36233
Bd7	Bac741	-0.74066	Bacteroidetes	Sphingobacteriia	Sphingobacteriales	Chitinophagaceae	uncultured	uncultured bacterium
Bd7	Bac828	-0.80384	Bacteroidetes	Sphingobacteriia	Sphingobacteriales	Saprospiraceae	Haliscomenobacter	uncultured Saprospiraceae bacterium
Bd7	Bac960	-0.70276	Bacteroidetes	Sphingobacteriia	Sphingobacteriales	Saprospiraceae	uncultured	uncultured Saprospiraceae bacterium
Bd70	Bac1509	-0.77624	Fibrobacteres	Fibrobacteria	Fibrobacterales	Fibrobacteraceae	Fibrobacter	uncultured bacterium
Bd70	Bac1780	-0.78881	Fusobacteria	Fusobacteriia	Fusobacteriales	Leptotrichiaceae	uncultured	uncultured microorganism
Bd70	Bac1835	-0.71533	Planctomycetes	OM190	uncultured bacterium	uncultured bacterium	uncultured bacterium	uncultured bacterium
Bd70	Bac3674	-0.71533	Proteobacteria	Epsilonproteobacteria	Campylobacterales	Helicobacteraceae	Sulfuricurvum	uncultured bacterium
Bd71	Bac1082	-0.7152	Candidate division OD1	uncultured bacterium	uncultured bacterium	uncultured bacterium	uncultured bacterium	uncultured bacterium
Bd71	Bac1296	-0.81243	Chlamydiae	Chlamydiae	Chlamydiales	cvE6	uncultured bacterium	uncultured bacterium
Bd71	Bac1505	-0.74103	Elusimicrobia	Elusimicrobia	MVP-88	uncultured bacterium	uncultured bacterium	uncultured bacterium
Bd71	Bac1802	-0.77206	GOUTA4	uncultured bacterium	uncultured bacterium	uncultured bacterium	uncultured bacterium	uncultured bacterium
Bd71	Bac2368	-0.78278	Proteobacteria	Alphaproteobacteria	SAR11 clade	uncultured bacterium	uncultured bacterium	uncultured bacterium
Bd71	Bac2895	-0.74761	Proteobacteria	Betaproteobacteria	Neisseriales	Neisseriaceae	Uruburuella	uncultured bacterium
Bd71	Bac2977	-0.71505	Proteobacteria	Betaproteobacteria	Rhodocyclales	Rhodocyclaceae	Azospira	Azospira restricta
Bd71	Bac3490	-0.7152	Proteobacteria	Deltaproteobacteria	Myxococcales	Nannocystaceae	Nannocystis	Nannocystis exedens
Bd71	Bac3928	-0.81025	Proteobacteria	Gammaproteobacteria	Pseudomonadales	Moraxellaceae	Moraxella	Moraxella cuniculi
Bd71	Bac3930	-0.74473	Proteobacteria	Gammaproteobacteria	Pseudomonadales	Moraxellaceae	Moraxella	uncultured bacterium
Bd71	Bac4032	-0.72016	Proteobacteria	Gammaproteobacteria	Thiotrichales	Thiotrichaceae	Thiothrix	uncultured bacterium
Bd71	Bac4226	-0.83186	TA06	uncultured bacterium	uncultured bacterium	uncultured bacterium	uncultured bacterium	uncultured bacterium
Bd71	Bac4230	-0.73904	TM6	uncultured bacterium	uncultured bacterium	uncultured bacterium	uncultured bacterium	uncultured bacterium
Bd71	Bac765	-0.77165	Bacteroidetes	Sphingobacteriia	Sphingobacteriales	Chitinophagaceae	uncultured	uncultured Saprospiraceae bacterium
Bd71	Bac841	-0.7152	Bacteroidetes	Sphingobacteriia	Sphingobacteriales	Saprospiraceae	uncultured	uncultured bacterium
Bd71	Bac893	-0.71111	Bacteroidetes	Sphingobacteriia	Sphingobacteriales	Saprospiraceae	uncultured	uncultured bacterium
Bd71	Bac10	-0.7396	Euryarchaeota	Halobacteria	Halobacteriales	Deep Sea Hydrothermal Vent Gp 6(DHVEG-6)	uncultured euryarchaeote	uncultured euryarchaeote
Bd71	Bac1012	-0.7396	BD1-5	uncultured bacterium	uncultured bacterium	uncultured bacterium	uncultured bacterium	uncultured bacterium
Bd71	Bac1062	-0.70262	Candidate division OD1	uncultured bacterium	uncultured bacterium	uncultured bacterium	uncultured bacterium	uncultured bacterium
Bd71	Bac1091	-0.81356	Candidate division OD1	uncultured bacterium	uncultured bacterium	uncultured bacterium	uncultured bacterium	uncultured bacterium
Bd71	Bac1105	-0.71272	Candidate division OD1	uncultured bacterium	uncultured bacterium	uncultured bacterium	uncultured bacterium	uncultured bacterium
Bd71	Bac1165	-0.70424	Candidate division OD1	uncultured bacterium	uncultured bacterium	uncultured bacterium	uncultured bacterium	uncultured bacterium
Bd71	Bac1323	-0.74448	Chlorobi	Chlorobia	Chlorobiales	SJA-28	uncultured bacterium	uncultured bacterium
Bd71	Bac1461	-0.83368	Chloroflexi	uncultured	uncultured organism	uncultured organism	uncultured organism	uncultured organism
Bd71	Bac1471	-0.79894	Cyanobacteria	Melainabacteria	Obscuribacterales	uncultured bacterium	uncultured bacterium	uncultured bacterium
Bd71	Bac1505	-0.76421	Elusimicrobia	Elusimicrobia	MVP-88	uncultured bacterium	uncultured bacterium	uncultured bacterium
Bd71	Bac1776	-0.93132	Fusobacteria	Fusobacteriia	Fusobacteriales	Leptotrichiaceae	uncultured	uncultured bacterium
Bd71	Bac1802	-0.7396	GOUTA4	uncultured bacterium	uncultured bacterium	uncultured bacterium	uncultured bacterium	uncultured bacterium
Bd71	Bac1869	-0.70262	Planctomycetes	Phycisphaerae	mle1-8	uncultured bacterium	uncultured bacterium	uncultured bacterium
Bd71	Bac1978	-0.77658	Planctomycetes	vadinHA49	uncultured soil bacterium	uncultured soil bacterium	uncultured soil bacterium	uncultured soil bacterium
Bd71	Bac2340	-0.7396	Proteobacteria	Alphaproteobacteria	Rickettsiales	Rickettsiales Incertae Sedis	Candidatus Odyssella	uncultured bacterium
Bd71	Bac2522	-0.72947	Proteobacteria	Betaproteobacteria	Burkholderiales	Comamonadaceae	Caldimonas	Caldimonas hydrothermale
Bd71	Bac2621	-0.70262	Proteobacteria	Betaproteobacteria	Burkholderiales	Comamonadaceae	Simplicispira	uncultured bacterium
Bd71	Bac2725	-0.71272	Proteobacteria	Betaproteobacteria	Burkholderiales	Comamonadaceae	uncultured soil bacterium	uncultured soil bacterium
Bd71	Bac2736	-0.74811	Proteobacteria	Betaproteobacteria	Burkholderiales	Comamonadaceae	Variovorax	uncultured bacterium
Bd71	Bac2860	-0.76421	Proteobacteria	Betaproteobacteria	Neisseriales	Neisseriaceae	Bergeriella	Bergeriella denitrificans
Bd71	Bac2895	-0.71884	Proteobacteria	Betaproteobacteria	Neisseriales	Neisseriaceae	Uruburuella	uncultured bacterium
Bd71	Bac298	-0.70424	Bacteroidetes	Bacteroidetes Incertae Sedis	Unknown Order	Unknown Family	Prolixibacter	uncultured bacterium
Bd71	Bac3004	-0.83077	Proteobacteria	Betaproteobacteria	Rhodocyclales	Rhodocyclaceae	Candidatus Accumulibacter	uncultured bacterium
Bd71	Bac3006	-0.76923	Proteobacteria	Betaproteobacteria	Rhodocyclales	Rhodocyclaceae	Candidatus Accumulibacter	uncultured bacterium
Bd71	Bac3010	-0.83368	Proteobacteria	Betaproteobacteria	Rhodocyclales	Rhodocyclaceae	Candidatus Accumulibacter	uncultured bacterium
Bd71	Bac3011	-0.76421	Proteobacteria	Betaproteobacteria	Rhodocyclales	Rhodocyclaceae	Candidatus Accumulibacter	uncultured bacterium
Bd71	Bac3041	-0.70262	Proteobacteria	Betaproteobacteria	Rhodocyclales	Rhodocyclaceae	Denitratisoma	uncultured bacterium
Bd71	Bac3069	-0.76923	Proteobacteria	Betaproteobacteria	Rhodocyclales	Rhodocyclaceae	Sterolibacterium	Sterolibacterium denitrificans
Bd71	Bac3136	-0.77902	Proteobacteria	Betaproteobacteria	Rhodocyclales	Rhodocyclaceae	uncultured	uncultured bacterium
Bd71	Bac3141	-0.74587	Proteobacteria	Betaproteobacteria	Rhodocyclales	Rhodocyclaceae	uncultured	uncultured bacterium
Bd71	Bac351	-0.71272	Bacteroidetes	Bacteroidia	Bacteroidales	Porphyromonadaceae	Paludibacter	uncultured soil bacterium
Bd71	Bac357	-0.70262	Bacteroidetes	Bacteroidia	Bacteroidales	Porphyromonadaceae	uncultured	uncultured bacterium
Bd71	Bac3695	-0.77865	Proteobacteria	Gammaproteobacteria	Aeromonadales	Aeromonadaceae	Aeromonas	uncultured Aeromonas sp.
Bd71	Bac3831	-0.70262	Proteobacteria	Gammaproteobacteria	Oceanospirillales	Hahellaceae	Hahella	uncultured gamma proteobacterium
Bd71	Bac3836	-0.77902	Proteobacteria	Gammaproteobacteria	Oceanospirillales	Halomonadaceae	Halomonas	Candidatus Halomonas phosphatis
Bd71	Bac3908	-0.71272	Proteobacteria	Gammaproteobacteria	Pseudomonadales	Moraxellaceae	Acinetobacter	uncultured bacterium
Bd71	Bac4050	-0.70424	Proteobacteria	Gammaproteobacteria	Xanthomonadales	uncultured	uncultured bacterium	uncultured bacterium
Bd71	Bac4083	-0.73846	Proteobacteria	Gammaproteobacteria	Xanthomonadales	Xanthomonadaceae	Rhodanobacter	uncultured bacterium
Bd71	Bac4175	-0.7396	Proteobacteria	TA18	uncultured bacterium	uncultured bacterium	uncultured bacterium	uncultured bacterium
Bd71	Bac4200	-0.7396	SHA-109	uncultured bacterium	uncultured bacterium	uncultured bacterium	uncultured bacterium	uncultured bacterium
Bd71	Bac4201	-0.81356	SHA-109	uncultured bacterium	uncultured bacterium	uncultured bacterium	uncultured bacterium	uncultured bacterium
Bd71	Bac4226	-0.77658	TA06	uncultured bacterium	uncultured bacterium	uncultured bacterium	uncultured bacterium	uncultured bacterium
Bd71	Bac4286	-0.77658	Verrucomicrobia	OPB35 soil group	uncultured bacterium	uncultured bacterium	uncultured bacterium	uncultured bacterium
Bd71	Bac4318	-0.70262	Verrucomicrobia	Opitutae	Opitutales	Opitutaceae	Opitutus	uncultured bacterium
Bd71	Bac4331	-0.7526	Verrucomicrobia	Verrucomicrobiae	Verrucomicrobiales	DEV007	uncultured bacterium	uncultured bacterium
Bd71	Bac473	-0.71758	Bacteroidetes	Flavobacteriia	Flavobacteriales	Flavobacteriaceae	Cloacibacterium	uncultured bacterium
Bd71	Bac5	-0.76421	Euryarchaeota	Halobacteria	Halobacteriales	Deep Sea Hydrothermal Vent Gp 6(DHVEG-6)	uncultured euryarchaeote	uncultured euryarchaeote
Bd71	Bac616	-0.70262	Bacteroidetes	Sphingobacteriia	Sphingobacteriales	Chitinophagaceae	Ferruginibacter	uncultured bacterium
Bd71	Bac765	-0.77658	Bacteroidetes	Sphingobacteriia	Sphingobacteriales	Chitinophagaceae	uncultured	uncultured Saprospiraceae bacterium
Bd71	Bac832	-0.70424	Bacteroidetes	Sphingobacteriia	Sphingobacteriales	Saprospiraceae	Lewinella	uncultured bacterium
Bd71	Bac848	-0.7396	Bacteroidetes	Sphingobacteriia	Sphingobacteriales	Saprospiraceae	uncultured	uncultured bacterium
Bd72	Bac106	-0.74364	Acidobacteria	Holophagae	Holophagales	Holophagaceae	uncultured	uncultured bacterium
Bd72	Bac1160	-0.74476	Candidate division OD1	uncultured bacterium	uncultured bacterium	uncultured bacterium	uncultured bacterium	uncultured bacterium
Bd72	Bac1267	-0.71166	Candidate division SR1	uncultured organism	uncultured organism	uncultured organism	uncultured organism	uncultured organism
Bd72	Bac2181	-0.76522	Proteobacteria	Alphaproteobacteria	Rhizobiales	Xanthobacteraceae	uncultured	alpha proteobacterium KC-IT-F6
Bd72	Bac2682	-0.71154	Proteobacteria	Betaproteobacteria	Burkholderiales	Comamonadaceae	uncultured	uncultured bacterium
Bd72	Bac2752	-0.76007	Proteobacteria	Betaproteobacteria	Burkholderiales	Comamonadaceae	Variovorax	uncultured bacterium
Bd72	Bac1052	-0.7	Candidate division OD1	uncultured bacterium	uncultured bacterium	uncultured bacterium	uncultured bacterium	uncultured bacterium
Bd72	Bac1277	-0.82192	Candidate division TM7	uncultured bacterium	uncultured bacterium	uncultured bacterium	uncultured bacterium	uncultured bacterium
Bd72	Bac2415	-0.71377	Proteobacteria	Alphaproteobacteria	Sphingomonadales	Sphingomonadaceae	Sphingopyxis	uncultured bacterium
Bd72	Bac2772	-0.72008	Proteobacteria	Betaproteobacteria	Burkholderiales	Comamonadaceae	Variovorax	uncultured bacterium
Bd72	Bac3435	-0.76123	Proteobacteria	Deltaproteobacteria	Myxococcales	Haliangiaceae	Haliangium	uncultured bacterium
Bd72	Bac3493	-0.74066	Proteobacteria	Deltaproteobacteria	Myxococcales	Nannocystaceae	Nannocystis	uncultured bacterium
Bd72	Bac3508	-0.70157	Proteobacteria	Deltaproteobacteria	Myxococcales	Phaselicystidaceae	Phaselicystis	uncultured delta proteobacterium
Bd72	Bac3518	-0.78889	Proteobacteria	Deltaproteobacteria	Myxococcales	Polyangiaceae	Byssovorax	uncultured bacterium
Bd72	Bac3529	-0.80029	Proteobacteria	Deltaproteobacteria	Myxococcales	Polyangiaceae	Sorangium	uncultured bacterium
Bd72	Bac4377	-0.74444	SAR	Alveolata	Ciliophora	Suctoria	Acineta	uncultured eukaryote
Bd72	Bac828	-0.73387	Bacteroidetes	Sphingobacteriia	Sphingobacteriales	Saprospiraceae	Haliscomenobacter	uncultured Saprospiraceae bacterium
Bd72	Bac880	-0.72039	Bacteroidetes	Sphingobacteriia	Sphingobacteriales	Saprospiraceae	uncultured	uncultured bacterium
Bd73	Bac1398	-0.70048	Chloroflexi	Caldilineae	Caldilineales	Chloroflexi	Caldilineaceae	uncultured
Bd73	Bac1766	-0.76293	Fusobacteria	Fusobacteriia	Fusobacteriales	Fusobacteria	Leptotrichiaceae	Leptotrichia
Bd73	Bac1767	-0.728	Fusobacteria	Fusobacteriia	Fusobacteriales	Fusobacteria	Leptotrichiaceae	Leptotrichia
Bd73	Bac2124	-0.73033	Proteobacteria	Alphaproteobacteria	Rhizobiales	Proteobacteria	JG35-K1-AG5	uncultured bacterium
Bd73	Bac2163	-0.70286	Proteobacteria	Alphaproteobacteria	Rhizobiales	Proteobacteria	Rhizobiaceae	Rhizobium
Bd73	Bac2211	-0.71587	Proteobacteria	Alphaproteobacteria	Rhodobacterales	Proteobacteria	Rhodobacteraceae	Paracoccus
Bd73	Bac2228	-0.70141	Proteobacteria	Alphaproteobacteria	Rhodobacterales	Proteobacteria	Rhodobacteraceae	Rhodovulum
Bd73	Bac2895	-0.74479	Proteobacteria	Betaproteobacteria	Neisseriales	Proteobacteria	Neisseriaceae	Uruburuella
Bd73	Bac2918	-0.71587	Proteobacteria	Betaproteobacteria	Nitrosomonadales	Proteobacteria	Nitrosomonadaceae	Nitrosomonas
Bd73	Bac3459	-0.70108	Proteobacteria	Deltaproteobacteria	Myxococcales	Proteobacteria	Haliangiaceae	Haliangium
Bd73	Bac4097	-0.74616	Proteobacteria	Gammaproteobacteria	Xanthomonadales	Proteobacteria	Xanthomonadaceae	Thermomonas
Bd73	Bac515	-0.70048	Bacteroidetes	Flavobacteriia	Flavobacteriales	Bacteroidetes	Flavobacteriaceae	Flavobacterium
Bd73	Bac576	-0.71569	Bacteroidetes	SB-5	uncultured Bacteroidetes bacterium	Bacteroidetes	uncultured Bacteroidetes bacterium	uncultured Bacteroidetes bacterium
Bd73	Bac758	-0.728	Bacteroidetes	Sphingobacteriia	Sphingobacteriales	Bacteroidetes	Chitinophagaceae	uncultured
Bd73	Bac764	-0.71622	Bacteroidetes	Sphingobacteriia	Sphingobacteriales	Bacteroidetes	Chitinophagaceae	uncultured
Bd73	Bac789	-0.712	Bacteroidetes	Sphingobacteriia	Sphingobacteriales	Bacteroidetes	env.OPS 17	uncultured Bacteroidetes bacterium
Bd73	Bac3931	-0.74472	Proteobacteria	Gammaproteobacteria	Pseudomonadales	Moraxellaceae	Perlucidibaca	Moraxellaceae bacterium W2.09-231
Bd73	Bac3932	-0.72633	Proteobacteria	Gammaproteobacteria	Pseudomonadales	Moraxellaceae	Perlucidibaca	uncultured bacterium
Bd74	Bac1003	-0.76354	BD1-5	uncultured bacterium	uncultured bacterium	uncultured bacterium	uncultured bacterium	uncultured bacterium
Bd74	Bac1267	-0.74608	Candidate division SR1	uncultured organism	uncultured organism	uncultured organism	uncultured organism	uncultured organism
Bd74	Bac1416	-0.77263	Chloroflexi	Chloroflexia	Chloroflexales	Roseiflexaceae	Roseiflexus	uncultured bacterium
Bd74	Bac2121	-0.76406	Proteobacteria	Alphaproteobacteria	Rhizobiales	Hyphomicrobiaceae	uncultured	uncultured bacterium
Bd74	Bac2682	-0.70794	Proteobacteria	Betaproteobacteria	Burkholderiales	Comamonadaceae	uncultured	uncultured bacterium
Bd74	Bac2716	-0.76406	Proteobacteria	Betaproteobacteria	Burkholderiales	Comamonadaceae	uncultured	uncultured beta proteobacterium
Bd74	Bac2988	-0.70041	Proteobacteria	Betaproteobacteria	Rhodocyclales	Rhodocyclaceae	Azospira	uncultured bacterium
Bd74	Bac3231	-0.7815	Proteobacteria	Deltaproteobacteria	Bdellovibrionales	Bacteriovoracaceae	uncultured	uncultured bacterium
Bd74	Bac3991	-0.72811	Proteobacteria	Gammaproteobacteria	Pseudomonadales	Pseudomonadaceae	Pseudomonas	uncultured bacterium
Bd74	Bac4071	-0.709	Proteobacteria	Gammaproteobacteria	Xanthomonadales	Xanthomonadaceae	Ignatzschineria	uncultured prokaryote
Bd74	Bac4084	-0.74608	Proteobacteria	Gammaproteobacteria	Xanthomonadales	Xanthomonadaceae	Rhodanobacter	uncultured bacterium
Bd74	Bac4173	-0.72427	Proteobacteria	TA18	uncultured bacterium	uncultured bacterium	uncultured bacterium	uncultured bacterium
Bd75	Bac2169	-0.71013	Proteobacteria	Alphaproteobacteria	Rhizobiales	Rhizobiales Incertae Sedis	Bauldia	uncultured bacterium
Bd75	Bac2545	-0.75964	Proteobacteria	Betaproteobacteria	Burkholderiales	Comamonadaceae	Comamonas	uncultured bacterium
Bd75	Bac4196	-0.72811	Proteobacteria	TA18	uncultured proteobacterium	uncultured proteobacterium	uncultured proteobacterium	uncultured proteobacterium
Bd75	Bac911	-0.74513	Bacteroidetes	Sphingobacteriia	Sphingobacteriales	Saprospiraceae	uncultured	uncultured bacterium
Bd76	Bac3047	-0.71866	Proteobacteria	Betaproteobacteria	Rhodocyclales	Proteobacteria	Rhodocyclaceae	Denitratisoma
Bd76	Bac3245	-0.72499	Proteobacteria	Deltaproteobacteria	Bdellovibrionales	Proteobacteria	Bdellovibrionaceae	Bdellovibrio
Bd76	Bac1525	-0.70553	Fibrobacteres	Fibrobacteria	possible order 07	uncultured bacterium	uncultured bacterium	uncultured bacterium
Bd76	Bac358	-0.71666	Bacteroidetes	Bacteroidia	Bacteroidales	Porphyromonadaceae	uncultured	uncultured bacterium
Bd76	Bac2625	-0.70669	Proteobacteria	Betaproteobacteria	Burkholderiales	Comamonadaceae	Simplicispira	uncultured bacterium
Bd79	Bac3540	-0.70424	Proteobacteria	Deltaproteobacteria	Myxococcales	Sandaracinaceae	Sandaracinus	uncultured bacterium
Bd8	Bac1980	-0.7157	Proteobacteria	Alphaproteobacteria	Caulobacterales	Proteobacteria	Caulobacteraceae	Caulobacter
Bd8	Bac2598	-0.73126	Proteobacteria	Betaproteobacteria	Burkholderiales	Proteobacteria	Comamonadaceae	Polaromonas
Bd8	Bac2762	-0.72499	Proteobacteria	Betaproteobacteria	Burkholderiales	Proteobacteria	Comamonadaceae	Variovorax
Bd80	Bac1226	-0.73704	Candidate division OP11	uncultured bacterium	uncultured bacterium	uncultured bacterium	uncultured bacterium	uncultured bacterium
Bd80	Bac2762	-0.72522	Proteobacteria	Betaproteobacteria	Burkholderiales	Comamonadaceae	Variovorax	uncultured bacterium
Bd80	Bac782	-0.70236	Bacteroidetes	Sphingobacteriia	Sphingobacteriales	env.OPS 17	uncultured bacterium	uncultured bacterium
Bd82	Bac106	-0.73529	Acidobacteria	Holophagae	Holophagales	Holophagaceae	uncultured	uncultured bacterium
Bd82	Bac1160	-0.70961	Candidate division OD1	uncultured bacterium	uncultured bacterium	uncultured bacterium	uncultured bacterium	uncultured bacterium
Bd82	Bac1267	-0.72059	Candidate division SR1	uncultured organism	uncultured organism	uncultured organism	uncultured organism	uncultured organism
Bd82	Bac1418	-0.70314	Chloroflexi	Chloroflexia	Chloroflexales	Roseiflexaceae	Roseiflexus	uncultured bacterium
Bd82	Bac2181	-0.74364	Proteobacteria	Alphaproteobacteria	Rhizobiales	Xanthobacteraceae	uncultured	alpha proteobacterium KC-IT-F6
Bd82	Bac2682	-0.70695	Proteobacteria	Betaproteobacteria	Burkholderiales	Comamonadaceae	uncultured	uncultured bacterium
Bd82	Bac2752	-0.72123	Proteobacteria	Betaproteobacteria	Burkholderiales	Comamonadaceae	Variovorax	uncultured bacterium
Bd82	Bac3242	-0.75964	Proteobacteria	Deltaproteobacteria	Bdellovibrionales	Bdellovibrionaceae	Bdellovibrio	uncultured bacterium
Bd82	Bac1470	-0.73333	Cyanobacteria	Melainabacteria	Obscuribacterales	uncultured bacterium	uncultured bacterium	uncultured bacterium
Bd82	Bac2800	-0.71429	Proteobacteria	Betaproteobacteria	Burkholderiales	Oxalobacteraceae	Massilia	uncultured bacterium
Bd82	Bac3095	-0.73333	Proteobacteria	Betaproteobacteria	Rhodocyclales	Rhodocyclaceae	Thauera	uncultured bacterium
Bd82	Bac4007	-0.71429	Proteobacteria	Gammaproteobacteria	Pseudomonadales	Pseudomonadaceae	Pseudomonas	uncultured Pseudomonas sp.
Bd82	Bac960	-0.76665	Bacteroidetes	Sphingobacteriia	Sphingobacteriales	Saprospiraceae	uncultured	uncultured Saprospiraceae bacterium
Bd83	Bac2467	-0.7101	Proteobacteria	Betaproteobacteria	Burkholderiales	Proteobacteria	Comamonadaceae	Acidovorax
Bd84	Bac1354	-0.7054	Chloroflexi	Anaerolineae	Anaerolineales	Anaerolineaceae	uncultured	uncultured bacterium
Bd84	Bac2611	-0.72765	Proteobacteria	Betaproteobacteria	Burkholderiales	Comamonadaceae	Rhizobacter	uncultured Comamonadaceae bacterium
Bd84	Bac3740	-0.70308	Proteobacteria	Gammaproteobacteria	B38	uncultured bacterium	uncultured bacterium	uncultured bacterium
Bd84	Bac3944	-0.7046	Proteobacteria	Gammaproteobacteria	Pseudomonadales	Moraxellaceae	uncultured	uncultured bacterium
Bd84	Bac4046	-0.71983	Proteobacteria	Gammaproteobacteria	Xanthomonadales	uncultured	uncultured bacterium	uncultured bacterium
Bd84	Bac1284	-0.76192	Candidate division WS3	uncultured bacterium	uncultured bacterium	uncultured bacterium	uncultured bacterium	uncultured bacterium
Bd84	Bac1394	-0.89111	Chloroflexi	Caldilineae	Caldilineales	Caldilineaceae	uncultured	uncultured bacterium
Bd84	Bac1441	-0.87109	Chloroflexi	uncultured	uncultured bacterium	uncultured bacterium	uncultured bacterium	uncultured bacterium
Bd84	Bac1447	-0.73211	Chloroflexi	uncultured	uncultured bacterium	uncultured bacterium	uncultured bacterium	uncultured bacterium
Bd84	Bac1473	-0.79099	Cyanobacteria	Melainabacteria	Obscuribacterales	uncultured bacterium	uncultured bacterium	uncultured bacterium
Bd84	Bac1809	-0.79099	Nitrospirae	Nitrospira	Nitrospirales	Nitrospiraceae	Nitrospira	uncultured bacterium
Bd84	Bac1836	-0.70403	Planctomycetes	OM190	uncultured bacterium	uncultured bacterium	uncultured bacterium	uncultured bacterium
Bd84	Bac1855	-0.76842	Planctomycetes	OM190	uncultured bacterium	uncultured bacterium	uncultured bacterium	uncultured bacterium
Bd84	Bac1867	-0.83104	Planctomycetes	OM190	uncultured soil bacterium	uncultured soil bacterium	uncultured soil bacterium	uncultured soil bacterium
Bd84	Bac1897	-0.7366	Planctomycetes	Phycisphaerae	Phycisphaerales	Phycisphaeraceae	SM1A02	uncultured bacterium
Bd84	Bac1907	-0.71111	Planctomycetes	Phycisphaerae	S-70	uncultured bacterium	uncultured bacterium	uncultured bacterium
Bd84	Bac1956	-0.72632	Planctomycetes	Planctomycetacia	Planctomycetales	Planctomycetaceae	uncultured	uncultured bacterium
Bd84	Bac1994	-0.8127	Proteobacteria	Alphaproteobacteria	Caulobacterales	Hyphomonadaceae	uncultured	uncultured bacterium
Bd84	Bac2019	-0.73091	Proteobacteria	Alphaproteobacteria	DB1-14	uncultured bacterium	uncultured bacterium	uncultured bacterium
Bd84	Bac2089	-0.72436	Proteobacteria	Alphaproteobacteria	Rhizobiales	Hyphomicrobiaceae	Hyphomicrobium	uncultured bacterium
Bd84	Bac2139	-0.71089	Proteobacteria	Alphaproteobacteria	Rhizobiales	MNG7	uncultured bacterium	uncultured bacterium
Bd84	Bac2144	-0.71322	Proteobacteria	Alphaproteobacteria	Rhizobiales	MNG7	uncultured bacterium	uncultured bacterium
Bd84	Bac2168	-0.75274	Proteobacteria	Alphaproteobacteria	Rhizobiales	Rhizobiales Incertae Sedis	Bauldia	uncultured bacterium
Bd84	Bac2170	-0.71089	Proteobacteria	Alphaproteobacteria	Rhizobiales	Rhizobiales Incertae Sedis	Nordella	uncultured bacterium
Bd84	Bac2181	-0.79099	Proteobacteria	Alphaproteobacteria	Rhizobiales	Xanthobacteraceae	uncultured	alpha proteobacterium KC-IT-F6
Bd84	Bac2198	-0.71089	Proteobacteria	Alphaproteobacteria	Rhodobacterales	Rhodobacteraceae	Defluviimonas	uncultured bacterium
Bd84	Bac2446	-0.71644	Proteobacteria	Betaproteobacteria	Burkholderiales	Burkholderiaceae	Lautropia	uncultured bacterium
Bd84	Bac2454	-0.74448	Proteobacteria	Betaproteobacteria	Burkholderiales	Burkholderiaceae	Limnobacter	uncultured bacterium
Bd84	Bac2686	-0.77096	Proteobacteria	Betaproteobacteria	Burkholderiales	Comamonadaceae	uncultured	uncultured bacterium
Bd84	Bac284	-0.74737	Armatimonadetes	uncultured bacterium	uncultured bacterium	uncultured bacterium	uncultured bacterium	uncultured bacterium
Bd84	Bac2939	-0.7354	Proteobacteria	Betaproteobacteria	Nitrosomonadales	Nitrosomonadaceae	uncultured	uncultured bacterium
Bd84	Bac2963	-0.80599	Proteobacteria	Betaproteobacteria	Nitrosomonadales	Nitrosomonadaceae	uncultured	uncultured soil bacterium
Bd84	Bac2964	-0.72632	Proteobacteria	Betaproteobacteria	Nitrosomonadales	Nitrosomonadaceae	uncultured	uncultured soil bacterium
Bd84	Bac2983	-0.79099	Proteobacteria	Betaproteobacteria	Rhodocyclales	Rhodocyclaceae	Azospira	uncultured bacterium
Bd84	Bac3231	-0.83104	Proteobacteria	Deltaproteobacteria	Bdellovibrionales	Bacteriovoracaceae	uncultured	uncultured bacterium
Bd84	Bac3446	-0.85333	Proteobacteria	Deltaproteobacteria	Myxococcales	Haliangiaceae	Haliangium	uncultured bacterium
Bd84	Bac4096	-0.72436	Proteobacteria	Gammaproteobacteria	Xanthomonadales	Xanthomonadaceae	Thermomonas	uncultured bacterium
Bd84	Bac4159	-0.75703	Proteobacteria	TA18	uncultured bacterium	uncultured bacterium	uncultured bacterium	uncultured bacterium
Bd84	Bac42	-0.73091	Acidobacteria	Acidobacteria	Subgroup 17	uncultured soil bacterium	uncultured soil bacterium	uncultured soil bacterium
Bd84	Bac4357	-0.71149	Verrucomicrobia	Verrucomicrobiae	Verrucomicrobiales	Verrucomicrobiaceae	Verrucomicrobium	uncultured bacterium
Bd84	Bac4359	-0.73091	WCHB1-60	uncultured bacterium	uncultured bacterium	uncultured bacterium	uncultured bacterium	uncultured bacterium
Bd84	Bac601	-0.83104	Bacteroidetes	Sphingobacteriia	Sphingobacteriales	Chitinophagaceae	Ferruginibacter	uncultured bacterium
Bd84	Bac609	-0.79099	Bacteroidetes	Sphingobacteriia	Sphingobacteriales	Chitinophagaceae	Ferruginibacter	uncultured bacterium
Bd84	Bac70	-0.71089	Acidobacteria	Acidobacteria	Subgroup 4	DS-100	uncultured bacterium	uncultured bacterium
Bd84	Bac829	-0.70424	Bacteroidetes	Sphingobacteriia	Sphingobacteriales	Saprospiraceae	Lewinella	uncultured bacterium
Bd84	Bac857	-0.72436	Bacteroidetes	Sphingobacteriia	Sphingobacteriales	Saprospiraceae	uncultured	uncultured bacterium
Bd84	Bac957	-0.73091	Bacteroidetes	Sphingobacteriia	Sphingobacteriales	Saprospiraceae	uncultured	uncultured Saprospiraceae bacterium
Bd85	Bac801	-0.73668	Bacteroidetes	Sphingobacteriia	Sphingobacteriales	NS11-12 marine group	uncultured bacterium	uncultured bacterium
Bd85	Bac1995	-0.72008	Proteobacteria	Alphaproteobacteria	Caulobacterales	Hyphomonadaceae	uncultured	uncultured bacterium
Bd85	Bac2141	-0.7132	Proteobacteria	Alphaproteobacteria	Rhizobiales	MNG7	uncultured bacterium	uncultured bacterium
Bd85	Bac2235	-0.74757	Proteobacteria	Alphaproteobacteria	Rhodobacterales	Rhodobacteraceae	Tabrizicola	Rhodobacter sp. INCT285
Bd85	Bac2441	-0.70157	Proteobacteria	Betaproteobacteria	Burkholderiales	Burkholderiaceae	Lautropia	uncultured bacterium
Bd85	Bac2817	-0.76123	Proteobacteria	Betaproteobacteria	Burkholderiales	Oxalobacteraceae	Undibacterium	Undibacterium sp. CMJ-9
Bd85	Bac2899	-0.70157	Proteobacteria	Betaproteobacteria	Neisseriales	Neisseriaceae	Vogesella	uncultured bacterium
Bd85	Bac3282	-0.74477	Proteobacteria	Deltaproteobacteria	Bdellovibrionales	Bdellovibrionaceae	Bdellovibrio	uncultured Bdellovibrio sp.
Bd85	Bac3604	-0.74444	Proteobacteria	Deltaproteobacteria	Myxococcales	uncultured	uncultured deep-sea bacterium	uncultured deep-sea bacterium
Bd85	Bac3632	-0.70157	Proteobacteria	Epsilonproteobacteria	Campylobacterales	Campylobacteraceae	Arcobacter	uncultured Arcobacter sp.
Bd85	Bac3658	-0.7354	Proteobacteria	Epsilonproteobacteria	Campylobacterales	Campylobacteraceae	Arcobacter	uncultured epsilon proteobacterium
Bd85	Bac3747	-0.72457	Proteobacteria	Gammaproteobacteria	Chromatiales	Chromatiaceae	Rheinheimera	uncultured bacterium
Bd85	Bac3964	-0.74757	Proteobacteria	Gammaproteobacteria	Pseudomonadales	Pseudomonadaceae	Pseudomonas	Pseudomonas caeni
Bd85	Bac3994	-0.83333	Proteobacteria	Gammaproteobacteria	Pseudomonadales	Pseudomonadaceae	Pseudomonas	uncultured bacterium
Bd85	Bac4088	-0.7	Proteobacteria	Gammaproteobacteria	Xanthomonadales	Xanthomonadaceae	Stenotrophomonas	uncultured bacterium
Bd85	Bac4315	-0.72008	Verrucomicrobia	Opitutae	Opitutales	Opitutaceae	Opitutus	uncultured bacterium
Bd85	Bac491	-0.79589	Bacteroidetes	Flavobacteriia	Flavobacteriales	Flavobacteriaceae	Flavobacterium	Flavobacterium sp. T9
Bd85	Bac631	-0.72016	Bacteroidetes	Sphingobacteriia	Sphingobacteriales	Chitinophagaceae	Ferruginibacter	uncultured Bacteroidetes bacterium
Bd85	Bac724	-0.72222	Bacteroidetes	Sphingobacteriia	Sphingobacteriales	Chitinophagaceae	uncultured	uncultured bacterium
Bd85	Bac826	-0.74066	Bacteroidetes	Sphingobacteriia	Sphingobacteriales	Saprospiraceae	Haliscomenobacter	uncultured Bacteroidetes bacterium
Bd85	Bac980	-0.72222	Bacteroidetes	Sphingobacteriia	Sphingobacteriales	Sphingobacteriaceae	Pedobacter	Pedobacter sp. R090N
Bd85	Bac2496	-0.70502	Proteobacteria	Betaproteobacteria	Burkholderiales	Comamonadaceae	Albidiferax	uncultured bacterium
Bd85	Bac2889	-0.72977	Proteobacteria	Betaproteobacteria	Neisseriales	Neisseriaceae	uncultured	uncultured beta proteobacterium
Bd85	Bac3682	-0.70588	Proteobacteria	Gammaproteobacteria	195up	uncultured bacterium	uncultured bacterium	uncultured bacterium
Bd85	Bac3941	-0.70588	Proteobacteria	Gammaproteobacteria	Pseudomonadales	Moraxellaceae	uncultured	uncultured bacterium
Bd85	Bac3960	-0.74118	Proteobacteria	Gammaproteobacteria	Pseudomonadales	Pseudomonadaceae	Cellvibrio	uncultured Cellvibrio sp.
Bd85	Bac3977	-0.70588	Proteobacteria	Gammaproteobacteria	Pseudomonadales	Pseudomonadaceae	Pseudomonas	Pseudomonas sp. JS1215
Bd85	Bac1003	-0.72773	BD1-5	uncultured bacterium	uncultured bacterium	uncultured bacterium	uncultured bacterium	uncultured bacterium
Bd85	Bac1267	-0.72765	Candidate division SR1	uncultured organism	uncultured organism	uncultured organism	uncultured organism	uncultured organism
Bd85	Bac2150	-0.79332	Proteobacteria	Alphaproteobacteria	Rhizobiales	Phyllobacteriaceae	Mesorhizobium	uncultured bacterium
Bd85	Bac2181	-0.78261	Proteobacteria	Alphaproteobacteria	Rhizobiales	Xanthobacteraceae	uncultured	alpha proteobacterium KC-IT-F6
Bd85	Bac2682	-0.74425	Proteobacteria	Betaproteobacteria	Burkholderiales	Comamonadaceae	uncultured	uncultured bacterium
Bd85	Bac3197	-0.77563	Proteobacteria	Betaproteobacteria	SC-I-84	uncultured beta proteobacterium	uncultured beta proteobacterium	uncultured beta proteobacterium
Bd85	Bac3242	-0.78261	Proteobacteria	Deltaproteobacteria	Bdellovibrionales	Bdellovibrionaceae	Bdellovibrio	uncultured bacterium
Bd85	Bac3487	-0.74783	Proteobacteria	Deltaproteobacteria	Myxococcales	MSB-4B10	uncultured bacterium	uncultured bacterium
Bd85	Bac355	-0.76522	Bacteroidetes	Bacteroidia	Bacteroidales	Porphyromonadaceae	uncultured	uncultured bacterium
Bd85	Bac4100	-0.74364	Proteobacteria	Gammaproteobacteria	Xanthomonadales	Xanthomonadaceae	Thermomonas	Xanthomonas sp. PG-07
Bd85	Bac2753	-0.74757	Proteobacteria	Betaproteobacteria	Burkholderiales	Comamonadaceae	Variovorax	uncultured bacterium
Bd85	Bac2765	-0.72008	Proteobacteria	Betaproteobacteria	Burkholderiales	Comamonadaceae	Variovorax	uncultured bacterium
Bd85	Bac4375	-0.76667	WCHB1-60	uncultured Candidatus Saccharibacteria sp.	uncultured Candidatus Saccharibacteria sp.	uncultured Candidatus Saccharibacteria sp.	uncultured Candidatus Saccharibacteria sp.	uncultured Candidatus Saccharibacteria sp.
Bd86	Bac1387	-0.73091	Chloroflexi	Caldilineae	Caldilineales	Caldilineaceae	uncultured	uncultured bacterium
Bd86	Bac1414	-0.79238	Chloroflexi	Chloroflexia	Chloroflexales	Roseiflexaceae	Roseiflexus	Kouleothrix aurantiaca
Bd86	Bac1923	-0.73143	Planctomycetes	Planctomycetacia	Planctomycetales	Planctomycetaceae	Pir4 lineage	uncultured bacterium
Bd86	Bac1931	-0.72873	Planctomycetes	Planctomycetacia	Planctomycetales	Planctomycetaceae	Pirellula	uncultured bacterium
Bd86	Bac1937	-0.73143	Planctomycetes	Planctomycetacia	Planctomycetales	Planctomycetaceae	Planctomyces	uncultured bacterium
Bd86	Bac1981	-0.74737	Proteobacteria	Alphaproteobacteria	Caulobacterales	Caulobacteraceae	Caulobacter	uncultured bacterium
Bd86	Bac1991	-0.70424	Proteobacteria	Alphaproteobacteria	Caulobacterales	Hyphomonadaceae	Hirschia	uncultured bacterium
Bd86	Bac1992	-0.71089	Proteobacteria	Alphaproteobacteria	Caulobacterales	Hyphomonadaceae	Hirschia	uncultured Rhizobiaceae bacterium
Bd86	Bac1995	-0.81101	Proteobacteria	Alphaproteobacteria	Caulobacterales	Hyphomonadaceae	uncultured	uncultured bacterium
Bd86	Bac2081	-0.71089	Proteobacteria	Alphaproteobacteria	Rhizobiales	Hyphomicrobiaceae	Filomicrobium	uncultured bacterium
Bd86	Bac2093	-0.74448	Proteobacteria	Alphaproteobacteria	Rhizobiales	Hyphomicrobiaceae	Hyphomicrobium	uncultured bacterium
Bd86	Bac2104	-0.71377	Proteobacteria	Alphaproteobacteria	Rhizobiales	Hyphomicrobiaceae	Pedomicrobium	uncultured bacterium
Bd86	Bac2148	-0.71644	Proteobacteria	Alphaproteobacteria	Rhizobiales	Phyllobacteriaceae	Mesorhizobium	uncultured bacterium
Bd86	Bac2177	-0.70403	Proteobacteria	Alphaproteobacteria	Rhizobiales	Xanthobacteraceae	Labrys	uncultured bacterium
Bd86	Bac2191	-0.72632	Proteobacteria	Alphaproteobacteria	Rhodobacterales	Rhodobacteraceae	Amaricoccus	uncultured bacterium
Bd86	Bac2226	-0.75999	Proteobacteria	Alphaproteobacteria	Rhodobacterales	Rhodobacteraceae	Rhodobacter	uncultured Rhodobacter sp.
Bd86	Bac2233	-0.71111	Proteobacteria	Alphaproteobacteria	Rhodobacterales	Rhodobacteraceae	Rhodovulum	uncultured bacterium
Bd86	Bac2234	-0.82496	Proteobacteria	Alphaproteobacteria	Rhodobacterales	Rhodobacteraceae	Rubellimicrobium	uncultured bacterium
Bd86	Bac2235	-0.7836	Proteobacteria	Alphaproteobacteria	Rhodobacterales	Rhodobacteraceae	Tabrizicola	Rhodobacter sp. INCT285
Bd86	Bac2236	-0.81461	Proteobacteria	Alphaproteobacteria	Rhodobacterales	Rhodobacteraceae	Tabrizicola	Rhodobacter sp. INCT285
Bd86	Bac2260	-0.72873	Proteobacteria	Alphaproteobacteria	Rhodospirillales	MNC12	uncultured bacterium	uncultured bacterium
Bd86	Bac2303	-0.70403	Proteobacteria	Alphaproteobacteria	Rickettsiales	mitochondria	Pythium ultimum DAOM BR144	Pythium ultimum DAOM BR144
Bd86	Bac2441	-0.7836	Proteobacteria	Betaproteobacteria	Burkholderiales	Burkholderiaceae	Lautropia	uncultured bacterium
Bd86	Bac2444	-0.77096	Proteobacteria	Betaproteobacteria	Burkholderiales	Burkholderiaceae	Lautropia	uncultured bacterium
Bd86	Bac2464	-0.71089	Proteobacteria	Betaproteobacteria	Burkholderiales	Comamonadaceae	Acidovorax	iron-reducing bacterium enrichment culture clone FEA_2_C1
Bd86	Bac2528	-0.79099	Proteobacteria	Betaproteobacteria	Burkholderiales	Comamonadaceae	Chlorochromatium	uncultured bacterium
Bd86	Bac2577	-0.72632	Proteobacteria	Betaproteobacteria	Burkholderiales	Comamonadaceae	Limnohabitans	uncultured bacterium
Bd86	Bac2620	-0.73091	Proteobacteria	Betaproteobacteria	Burkholderiales	Comamonadaceae	Simplicispira	uncultured bacterium
Bd86	Bac2631	-0.76842	Proteobacteria	Betaproteobacteria	Burkholderiales	Comamonadaceae	Simplicispira	uncultured bacterium
Bd86	Bac2657	-0.73091	Proteobacteria	Betaproteobacteria	Burkholderiales	Comamonadaceae	uncultured	uncultured bacterium
Bd86	Bac2813	-0.70403	Proteobacteria	Betaproteobacteria	Burkholderiales	Oxalobacteraceae	Undibacterium	uncultured beta proteobacterium
Bd86	Bac289	-0.70403	Armatimonadetes	uncultured bacterium	uncultured bacterium	uncultured bacterium	uncultured bacterium	uncultured bacterium
Bd86	Bac2941	-0.87647	Proteobacteria	Betaproteobacteria	Nitrosomonadales	Nitrosomonadaceae	uncultured	uncultured bacterium
Bd86	Bac3081	-0.71149	Proteobacteria	Betaproteobacteria	Rhodocyclales	Rhodocyclaceae	Sulfuritalea	uncultured Rhodocyclaceae bacterium
Bd86	Bac3282	-0.75999	Proteobacteria	Deltaproteobacteria	Bdellovibrionales	Bdellovibrionaceae	Bdellovibrio	uncultured Bdellovibrio sp.
Bd86	Bac3516	-0.72873	Proteobacteria	Deltaproteobacteria	Myxococcales	Polyangiaceae	Byssovorax	uncultured bacterium
Bd86	Bac3658	-0.76842	Proteobacteria	Epsilonproteobacteria	Campylobacterales	Campylobacteraceae	Arcobacter	uncultured epsilon proteobacterium
Bd86	Bac3922	-0.71111	Proteobacteria	Gammaproteobacteria	Pseudomonadales	Moraxellaceae	Alkanindiges	uncultured bacterium
Bd86	Bac3964	-0.76122	Proteobacteria	Gammaproteobacteria	Pseudomonadales	Pseudomonadaceae	Pseudomonas	Pseudomonas caeni
Bd86	Bac4023	-0.75999	Proteobacteria	Gammaproteobacteria	Thiotrichales	Thiotrichaceae	Thiothrix	Thiothrix eikelboomii
Bd86	Bac4158	-0.77336	Proteobacteria	TA18	uncultured bacterium	uncultured bacterium	uncultured bacterium	uncultured bacterium
Bd86	Bac455	-0.72873	Bacteroidetes	Cytophagia	Cytophagales	Flammeovirgaceae	Reichenbachiella	uncultured bacterium
Bd86	Bac500	-0.76842	Bacteroidetes	Flavobacteriia	Flavobacteriales	Flavobacteriaceae	Flavobacterium	uncultured bacterium
Bd86	Bac698	-0.72436	Bacteroidetes	Sphingobacteriia	Sphingobacteriales	Chitinophagaceae	uncultured	uncultured bacterium
Bd86	Bac797	-0.73883	Bacteroidetes	Sphingobacteriia	Sphingobacteriales	KD3-93	uncultured bacterium	uncultured bacterium
Bd86	Bac809	-0.71089	Bacteroidetes	Sphingobacteriia	Sphingobacteriales	NS11-12 marine group	uncultured Bacteroidetes bacterium	uncultured Bacteroidetes bacterium
Bd86	Bac828	-0.74737	Bacteroidetes	Sphingobacteriia	Sphingobacteriales	Saprospiraceae	Haliscomenobacter	uncultured Saprospiraceae bacterium
Bd86	Bac874	-0.82496	Bacteroidetes	Sphingobacteriia	Sphingobacteriales	Saprospiraceae	uncultured	uncultured bacterium
Bd86	Bac887	-0.70424	Bacteroidetes	Sphingobacteriia	Sphingobacteriales	Saprospiraceae	uncultured	uncultured bacterium
Bd86	Bac926	-0.70526	Bacteroidetes	Sphingobacteriia	Sphingobacteriales	Saprospiraceae	uncultured	uncultured bacterium
Bd86	Bac3184	-0.74096	Proteobacteria	Betaproteobacteria	Rhodocyclales	Rhodocyclaceae	Zoogloea	Zoogloea sp. Buc
Bd87	Bac106	-0.76711	Acidobacteria	Holophagae	Holophagales	Holophagaceae	uncultured	uncultured bacterium
Bd87	Bac1267	-0.70695	Candidate division SR1	uncultured organism	uncultured organism	uncultured organism	uncultured organism	uncultured organism
Bd87	Bac1418	-0.75427	Chloroflexi	Chloroflexia	Chloroflexales	Roseiflexaceae	Roseiflexus	uncultured bacterium
Bd87	Bac2150	-0.75385	Proteobacteria	Alphaproteobacteria	Rhizobiales	Phyllobacteriaceae	Mesorhizobium	uncultured bacterium
Bd87	Bac3242	-0.71154	Proteobacteria	Deltaproteobacteria	Bdellovibrionales	Bdellovibrionaceae	Bdellovibrio	uncultured bacterium
Bd87	Bac591	-0.7279	Bacteroidetes	Sphingobacteriia	Sphingobacteriales	Chitinophagaceae	Ferruginibacter	uncultured bacterium
Bd87	Bac725	-0.77643	Bacteroidetes	Sphingobacteriia	Sphingobacteriales	Chitinophagaceae	uncultured	uncultured bacterium
Bd88	Bac2584	-0.70588	Proteobacteria	Betaproteobacteria	Burkholderiales	Comamonadaceae	Ottowia	uncultured bacterium
Bd88	Bac3045	-0.70588	Proteobacteria	Betaproteobacteria	Rhodocyclales	Rhodocyclaceae	Denitratisoma	uncultured Hydrogenophilales bacterium
Bd88	Bac69	-0.70588	Acidobacteria	Acidobacteria	Subgroup 4	DS-100	uncultured Acidobacteria bacterium	uncultured Acidobacteria bacterium
Bd9	Bac1301	-0.74513	Chlamydiae	Chlamydiae	Chlamydiales	Parachlamydiaceae	Candidatus Protochlamydia	Parachlamydia sp. C2
Bd9	Bac2057	-0.73333	Proteobacteria	Alphaproteobacteria	Rhizobiales	Bradyrhizobiaceae	Bradyrhizobium	uncultured alpha proteobacterium
Bd9	Bac630	-0.77143	Bacteroidetes	Sphingobacteriia	Sphingobacteriales	Chitinophagaceae	Ferruginibacter	uncultured Bacteroidetes bacterium
Bd90	Bac2523	-0.7	Proteobacteria	Betaproteobacteria	Burkholderiales	Proteobacteria	Comamonadaceae	Chlorochromatium
Bd90	Bac828	-0.71291	Bacteroidetes	Sphingobacteriia	Sphingobacteriales	Bacteroidetes	Saprospiraceae	Haliscomenobacter
Bd93	Bac3004	-0.72008	Proteobacteria	Betaproteobacteria	Rhodocyclales	Rhodocyclaceae	Candidatus Accumulibacter	uncultured bacterium
Bd94	Bac1505	-0.70157	Elusimicrobia	Elusimicrobia	MVP-88	uncultured bacterium	uncultured bacterium	uncultured bacterium
Bd94	Bac1855	-0.71644	Planctomycetes	OM190	uncultured bacterium	uncultured bacterium	uncultured bacterium	uncultured bacterium
Bd94	Bac3092	-0.72526	Proteobacteria	Betaproteobacteria	Rhodocyclales	Rhodocyclaceae	Thauera	uncultured bacterium
Bd94	Bac3836	-0.76761	Proteobacteria	Gammaproteobacteria	Oceanospirillales	Halomonadaceae	Halomonas	Candidatus Halomonas phosphatis
Bd94	Bac3869	-0.72406	Proteobacteria	Gammaproteobacteria	Pseudomonadales	Moraxellaceae	Acinetobacter	Acinetobacter sp. S2(2009)
Bd94	Bac4211	-0.70238	Spirochaetae	Spirochaetes	Spirochaetales	Leptospiraceae	Leptospira	uncultured bacterium
Bd94	Bac4226	-0.70238	TA06	uncultured bacterium	uncultured bacterium	uncultured bacterium	uncultured bacterium	uncultured bacterium
Bd94	Bac765	-0.7066	Bacteroidetes	Sphingobacteriia	Sphingobacteriales	Chitinophagaceae	uncultured	uncultured Saprospiraceae bacterium
Bd94	Bac834	-0.71644	Bacteroidetes	Sphingobacteriia	Sphingobacteriales	Saprospiraceae	Lewinella	uncultured Bacteroidetes bacterium
Bd94	Bac947	-0.74536	Bacteroidetes	Sphingobacteriia	Sphingobacteriales	Saprospiraceae	uncultured	uncultured Cytophaga sp.
Bd94	Bac963	-0.70238	Bacteroidetes	Sphingobacteriia	Sphingobacteriales	Saprospiraceae	uncultured	uncultured Saprospiraceae bacterium
Bd94	Bac1205	-0.76719	Candidate division OD1	uncultured soil bacterium	uncultured soil bacterium	uncultured soil bacterium	uncultured soil bacterium	uncultured soil bacterium
Bd94	Bac1461	-0.72977	Chloroflexi	uncultured	uncultured organism	uncultured organism	uncultured organism	uncultured organism
Bd94	Bac1518	-0.71429	Fibrobacteres	Fibrobacteria	Fibrobacterales	Fibrobacteraceae	uncultured	uncultured bacterium
Bd94	Bac1519	-0.72457	Fibrobacteres	Fibrobacteria	Fibrobacterales	Fibrobacteraceae	uncultured	uncultured bacterium
Bd94	Bac18	-0.75907	Euryarchaeota	Methanobacteria	Methanobacteriales	Methanobacteriaceae	Methanobrevibacter	uncultured bacterium
Bd94	Bac2522	-0.76719	Proteobacteria	Betaproteobacteria	Burkholderiales	Comamonadaceae	Caldimonas	Caldimonas hydrothermale
Bd94	Bac2789	-0.72977	Proteobacteria	Betaproteobacteria	Burkholderiales	Oxalobacteraceae	Janthinobacterium	uncultured bacterium
Bd94	Bac3033	-0.76719	Proteobacteria	Betaproteobacteria	Rhodocyclales	Rhodocyclaceae	Dechloromonas	uncultured bacterium SA35
Bd94	Bac3257	-0.76719	Proteobacteria	Deltaproteobacteria	Bdellovibrionales	Bdellovibrionaceae	Bdellovibrio	uncultured bacterium
Bd94	Bac3259	-0.76719	Proteobacteria	Deltaproteobacteria	Bdellovibrionales	Bdellovibrionaceae	Bdellovibrio	uncultured bacterium
Bd94	Bac3704	-0.72977	Proteobacteria	Gammaproteobacteria	Aeromonadales	Aeromonadaceae	Aeromonas	uncultured bacterium
Bd94	Bac3761	-0.75761	Proteobacteria	Gammaproteobacteria	Enterobacteriales	Enterobacteriaceae	Enterobacter	uncultured bacterium
Bd94	Bac3836	-0.75	Proteobacteria	Gammaproteobacteria	Oceanospirillales	Halomonadaceae	Halomonas	Candidatus Halomonas phosphatis
Bd94	Bac3864	-0.76719	Proteobacteria	Gammaproteobacteria	Pseudomonadales	Moraxellaceae	Acinetobacter	Acinetobacter sp. MBL-12-1103
Bd94	Bac3900	-0.76719	Proteobacteria	Gammaproteobacteria	Pseudomonadales	Moraxellaceae	Acinetobacter	uncultured bacterium
Bd94	Bac3904	-0.72977	Proteobacteria	Gammaproteobacteria	Pseudomonadales	Moraxellaceae	Acinetobacter	uncultured bacterium
Bd94	Bac3930	-0.72977	Proteobacteria	Gammaproteobacteria	Pseudomonadales	Moraxellaceae	Moraxella	uncultured bacterium
Bd94	Bac4311	-0.77902	Verrucomicrobia	Opitutae	Opitutales	Opitutaceae	Opitutus	uncultured bacterium
Bd94	Bac4314	-0.75907	Verrucomicrobia	Opitutae	Opitutales	Opitutaceae	Opitutus	uncultured bacterium
Bd94	Bac889	-0.79129	Bacteroidetes	Sphingobacteriia	Sphingobacteriales	Saprospiraceae	uncultured	uncultured bacterium
Bd94	Bac988	-0.75	Bacteroidetes	Sphingobacteriia	Sphingobacteriales	WCHB1-69	denitrifying bacterium enrichment culture clone NOB_2_E8	denitrifying bacterium enrichment culture clone NOB_2_E8
Bd95	Bac1392	-0.70829	Chloroflexi	Caldilineae	Caldilineales	Chloroflexi	Caldilineaceae	uncultured
Bd95	Bac2087	-0.7403	Proteobacteria	Alphaproteobacteria	Rhizobiales	Proteobacteria	Hyphomicrobiaceae	Hyphomicrobium
Bd95	Bac2620	-0.80236	Proteobacteria	Betaproteobacteria	Burkholderiales	Proteobacteria	Comamonadaceae	Simplicispira
Bd95	Bac4097	-0.70829	Proteobacteria	Gammaproteobacteria	Xanthomonadales	Proteobacteria	Xanthomonadaceae	Thermomonas
Bd95	Bac4309	-0.75639	Verrucomicrobia	Opitutae	Opitutales	Verrucomicrobia	Opitutaceae	Opitutus
Bd95	Bac432	-0.7403	Bacteroidetes	Cytophagia	Cytophagales	Bacteroidetes	Cytophagaceae	Flexibacter
Bd95	Bac4337	-0.70286	Verrucomicrobia	Verrucomicrobiae	Verrucomicrobiales	Verrucomicrobia	Verrucomicrobiaceae	Prosthecobacter
Bd95	Bac2918	-0.70236	Proteobacteria	Betaproteobacteria	Nitrosomonadales	Nitrosomonadaceae	Nitrosomonas	uncultured bacterium
Bd95	Bac4309	-0.73668	Verrucomicrobia	Opitutae	Opitutales	Opitutaceae	Opitutus	uncultured bacterium
Bd95	Bac664	-0.73668	Bacteroidetes	Sphingobacteriia	Sphingobacteriales	Chitinophagaceae	Sediminibacterium	uncultured bacterium
Bd96	Bac1160	-0.70395	Candidate division OD1	uncultured bacterium	uncultured bacterium	uncultured bacterium	uncultured bacterium	uncultured bacterium
Bd96	Bac1390	-0.73063	Chloroflexi	Caldilineae	Caldilineales	Caldilineaceae	uncultured	uncultured bacterium
Bd96	Bac2703	-0.71587	Proteobacteria	Betaproteobacteria	Burkholderiales	Comamonadaceae	uncultured	uncultured bacterium
Bd96	Bac332	-0.70276	Bacteroidetes	Bacteroidia	Bacteroidales	Marinilabiaceae	Mangroviflexus	uncultured bacterium
Bd97	Bac1802	-0.70403	GOUTA4	uncultured bacterium	uncultured bacterium	uncultured bacterium	uncultured bacterium	uncultured bacterium
Bd97	Bac4201	-0.73904	SHA-109	uncultured bacterium	uncultured bacterium	uncultured bacterium	uncultured bacterium	uncultured bacterium
Bd97	Bac688	-0.73805	Bacteroidetes	Sphingobacteriia	Sphingobacteriales	Chitinophagaceae	uncultured	uncultured bacterium
Bd97	Bac80	-0.7152	Acidobacteria	Acidobacteria	Subgroup 4	Unknown Family	Blastocatella	uncultured bacterium
Bd97	Bac889	-0.71369	Bacteroidetes	Sphingobacteriia	Sphingobacteriales	Saprospiraceae	uncultured	uncultured bacterium
Bd98	Bac1386	-0.72232	Chloroflexi	Ardenticatenia	uncultured	uncultured bacterium	uncultured bacterium	uncultured bacterium
Bd98	Bac2682	-0.70201	Proteobacteria	Betaproteobacteria	Burkholderiales	Comamonadaceae	uncultured	uncultured bacterium
Bd98	Bac2814	-0.70395	Proteobacteria	Betaproteobacteria	Burkholderiales	Oxalobacteraceae	Undibacterium	uncultured beta proteobacterium
Bd98	Bac3242	-0.73837	Proteobacteria	Deltaproteobacteria	Bdellovibrionales	Bdellovibrionaceae	Bdellovibrio	uncultured bacterium
