# Supplementary material for: Community and single cell analyses reveal complex predatory interactions between bacteria in high diversity systems
Source: Nat Commun. 2021 Sep 16;12:5481. doi: 10.1038/s41467-021-25824-9 (PMC8446003; doi:10.1038/s41467-021-25824-9)
Supplement: Supplementary file 5 — Supplementary Data 2 [file 41467_2021_25824_MOESM5_ESM.xlsx]

## Sheet: Sheet1
											Predator-prey pairs found in both floc and liquor							Predators found in both flocs and liquor
											Prey found in both floc and liquor							(both colors are used alternatively to separate OTUs)
											Predator preying on unique prey in a WWTP
SH						AB						LB							SH						AB						LB
Floc		Liquor				Floc		Liquor				Floc		Liquor					Floc		Liquor				Floc		Liquor				Floc		Liquor
Predator	Prey	Predator	Prey			Predator	Prey	Predator	Prey			Predator	Prey	Predator	Prey				Predator	Prey	Predator	Prey			Predator	Prey	Predator	Prey			Predator	Prey	Predator	Prey
Bd1	Bac758	Bd1	Bac809			Bd103	Bac2823	Bd10	Bac4005			Bd110	Bac3968	Bd11	Bac2103				Bd39	Bac1071	Bx15	Bac1034			Bd49	Bac1006	Bd71	Bac10			Bd74	Bac1003	Bd32	Bac1011
Bd1	Bac597	Bd11	Bac713			Bd104	Bac3298	Bd107	Bac701			Bd110	Bac4246	Bd13	Bac69				Bx84	Bac1083	Bx4	Bac1037			Bd71	Bac1082	Bx8	Bac1001			Bd85	Bac1003	Bx43	Bac1011
Bd1	Bac2711	Bd11	Bac1071			Bd107	Bac92	Bd11	Bac80			Bd116	Bac106	Bd13	Bac473				Bx89	Bac1099	Bx94	Bac1067			Bd49	Bac1248	Bd17	Bac1006			Bx293	Bac1003	Bx70	Bac1011
Bd1	Bac4097	Bd11	Bac3975			Bd107	Bac874	Bd11	Bac357			Bd13	Bac1923	Bd13	Bac602				Bd28	Bac1245	Bd11	Bac1071			Bd71	Bac1296	Bd49	Bac1012			Bx39	Bac1003	Bd26	Bac1023
Bd11	Bac942	Bd11	Bac2023			Bd107	Bac495	Bd11	Bac298			Bd13	Bac4045	Bd13	Bac1875				Bd43	Bac1248	Bd42	Bac1071			Bx7	Bac1326	Bd71	Bac1012			Bx43	Bac1003	Bd7	Bac1023
Bd11	Bac841	Bd11	Bac2977			Bd107	Bac488	Bd11	Bac765			Bd13	Bac3085	Bd13	Bac3599				Bd133	Bac1392	Bd42	Bac1077			Bd45	Bac1357	Bd11	Bac1028			Bx70	Bac1003	Bx190	Bac1048
Bd11	Bac1507	Bd11	Bac3391			Bd107	Bac698	Bd11	Bac1028			Bd15	Bac3026	Bd13	Bac3620				Bd95	Bac1392	Bx46	Bac1077			Bd7	Bac1357	Bd26	Bac1028			Bx122	Bac1036	Bx29	Bac1048
Bd11	Bac1769	Bd118	Bac758			Bd107	Bac887	Bd11	Bac1091			Bd15	Bac2772	Bd13	Bac3451				Bd26	Bac1398	Bx46	Bac1127			Bx4	Bac1357	Bd49	Bac1028			Bx18	Bac1036	Bd72	Bac1052
Bd11	Bac2269	Bd12	Bac3139			Bd107	Bac2373	Bd11	Bac1461			Bd17	Bac3024	Bd13	Bac3485				Bd54	Bac1398	Bx89	Bac1127			Bd11	Bac1373	Bd64	Bac1043			Bx41	Bac1036	Bx274	Bac1065
Bd11	Bac2009	Bd12	Bac2862			Bd107	Bac2619	Bd11	Bac1505			Bd17	Bac3313	Bd13	Bac3424				Bd73	Bac1398	Bd31	Bac1178			Bx135	Bac1374	Bd71	Bac1062			Bd116	Bac106	Bd41	Bac1066
Bd11	Bac2825	Bd12	Bac3854			Bd11	Bac1373	Bd11	Bac1802			Bd18	Bac901	Bd13	Bac4262				Bx89	Bac1476	Bx182	Bac1184			Bx167	Bac1374	Bd113	Bac1082			Bd26	Bac106	Bx262	Bac1066
Bd11	Bac2636	Bd12	Bac2431			Bd111	Bac980	Bd11	Bac1978			Bd18	Bac454	Bd15	Bac489				Bd11	Bac1507	Bd126	Bac1191			Bx201	Bac1374	Bx125	Bac1082			Bd45	Bac106	Bx8	Bac1078
Bd11	Bac2862	Bd12	Bac3577			Bd111	Bac631	Bd11	Bac3908			Bd18	Bac737	Bd17	Bac521				Bd39	Bac1507	Bd7	Bac1226			Bd86	Bac1387	Bd17	Bac1084			Bd68	Bac106	Bx190	Bac11
Bd11	Bac3230	Bd12	Bac3927			Bd111	Bac491	Bd11	Bac2898			Bd18	Bac627	Bd17	Bac2726				Bx30	Bac1507	Bd80	Bac1226			Bd35	Bac1414	Bx8	Bac1084			Bd7	Bac106	Bd65	Bac1136
Bd11	Bac3743	Bd123	Bac1252			Bd111	Bac701	Bd11	Bac3259			Bd18	Bac907	Bd17	Bac3632				Bx84	Bac1507	Bd123	Bac1252			Bd86	Bac1414	Bd11	Bac1091			Bd72	Bac106	Bx262	Bac1160
Bd118	Bac2073	Bd126	Bac1191			Bd111	Bac486	Bd11	Bac4050			Bd18	Bac1220	Bd18	Bac69				Bd54	Bac1766	Bx15	Bac1282			Bx135	Bac1414	Bd49	Bac1091			Bd82	Bac106	Bx8	Bac1160
Bd118	Bac2163	Bd126	Bac3826			Bd111	Bac500	Bd11	Bac2280			Bd18	Bac1923	Bd18	Bac39				Bd73	Bac1766	Bx30	Bac1282			Bx135	Bac1443	Bd71	Bac1091			Bd87	Bac106	Bx190	Bac1171
Bd12	Bac963	Bd133	Bac4138			Bd111	Bac3994	Bd11	Bac4201			Bd18	Bac3196	Bd18	Bac883				Bx182	Bac1766	Bx89	Bac1472			Bx326	Bac1443	Bd113	Bac1105			Bx43	Bac1063	Bx274	Bac118
Bd12	Bac1769	Bd26	Bac782			Bd111	Bac3604	Bd11	Bac4226			Bd18	Bac3530	Bd18	Bac551				Bx385	Bac1766	Bd3	Bac1769			Bd65	Bac1450	Bd71	Bac1105			Bd4	Bac1070	Bx229	Bac119
Bd12	Bac2862	Bd26	Bac3751			Bd111	Bac3658	Bd11	Bac4361			Bd18	Bac2486	Bd18	Bac961				Bd54	Bac1767	Bd33	Bac1769			Bd15	Bac1479	Bx29	Bac1105			Bd32	Bac11	Bd18	Bac1203
Bd126	Bac575	Bd28	Bac782			Bd111	Bac2235	Bd113	Bac988			Bd18	Bac3141	Bd18	Bac904				Bd73	Bac1767	Bd37	Bac1769			Bd16	Bac1479	Bd52	Bac1110			Bx293	Bac11	Bd39	Bac1207
Bd126	Bac1984	Bd28	Bac2325			Bd111	Bac3964	Bd113	Bac473			Bd18	Bac2772	Bd18	Bac1203				Bx24	Bac1767	Bx15	Bac1769			Bd15	Bac1503	Bd15	Bac1119			Bx39	Bac11	Bx114	Bac1207
Bd127	Bac3490	Bd29	Bac3940			Bd111	Bac3282	Bd113	Bac355			Bd18	Bac2994	Bd18	Bac1222				Bd11	Bac1769	Bd11	Bac2023			Bd16	Bac1503	Bd16	Bac1119			Bd4	Bac1141	Bx8	Bac1220
Bd127	Bac2977	Bd3	Bac713			Bd111	Bac2218	Bd113	Bac356			Bd18	Bac3510	Bd18	Bac1233				Bd12	Bac1769	Bd3	Bac2023			Bd52	Bac1503	Bd45	Bac1119			Bd19	Bac1160	Bd18	Bac1222
Bd127	Bac4358	Bd3	Bac784			Bd111	Bac2441	Bd113	Bac385			Bd18	Bac3070	Bd18	Bac1355				Bd37	Bac1769	Bx148	Bac2164			Bd15	Bac1504	Bd52	Bac1119			Bd26	Bac1160	Bd33	Bac1222
Bd133	Bac1392	Bd3	Bac942			Bd111	Bac2899	Bd113	Bac795			Bd19	Bac1160	Bd18	Bac16				Bd41	Bac1769	Bd42	Bac2296			Bd49	Bac1505	Bx30	Bac1119			Bd45	Bac1160	Bx198	Bac1222
Bd14	Bac1980	Bd3	Bac1769			Bd111	Bac2724	Bd113	Bac1105			Bd19	Bac2181	Bd18	Bac1793				Bx30	Bac1769	Bd28	Bac2325			Bd57	Bac1505	Bx4	Bac1119			Bd68	Bac1160	Bd18	Bac1233
Bd14	Bac2762	Bd3	Bac2023			Bd111	Bac1995	Bd113	Bac1205			Bd26	Bac57	Bd18	Bac1883				Bx46	Bac1769	Bd54	Bac2325			Bd71	Bac1505	Bd18	Bac1165			Bd7	Bac1160	Bx190	Bac1233
Bd14	Bac2598	Bd3	Bac3227			Bd111	Bac2817	Bd113	Bac1082			Bd26	Bac106	Bd18	Bac1965				Bd43	Bac1856	Bd54	Bac2346			Bd94	Bac1505	Bd71	Bac1165			Bd72	Bac1160	Bx43	Bac1250
Bd15	Bac3275	Bd3	Bac3577			Bd111	Bac2191	Bd113	Bac1461			Bd26	Bac1160	Bd18	Bac1896				Bd27	Bac1979	Bx143	Bac2346			Bx30	Bac1508	Bx7	Bac1187			Bd82	Bac1160	Bx70	Bac1250
Bd17	Bac4041	Bd31	Bac1178			Bd111	Bac2141	Bd113	Bac1504			Bd26	Bac2752	Bd18	Bac1842				Bd14	Bac1980	Bd12	Bac2431			Bd45	Bac1517	Bd113	Bac1205			Bd96	Bac1160	Bd19	Bac1277
Bd17	Bac3236	Bd33	Bac1769			Bd111	Bac3632	Bd113	Bac1505			Bd26	Bac2425	Bd18	Bac4055				Bd27	Bac1980	Bx182	Bac2505			Bd7	Bac1517	Bd16	Bac1205			Bd45	Bac1203	Bd26	Bac1277
Bd17	Bac3490	Bd33	Bac3391			Bd111	Bac4088	Bd113	Bac18			Bd26	Bac2903	Bd18	Bac3485				Bd51	Bac1980	Bd35	Bac2559			Bd76	Bac1525	Bd17	Bac1205			Bd7	Bac1203	Bd45	Bac1277
Bd18	Bac874	Bd35	Bac782			Bd113	Bac765	Bd113	Bac1519			Bd26	Bac2181	Bd18	Bac3424				Bd8	Bac1980	Bd48	Bac2559			Bd49	Bac1802	Bd49	Bac1205			Bd18	Bac1220	Bd61	Bac1277
Bd18	Bac2620	Bd35	Bac2559			Bd113	Bac2368	Bd113	Bac1776			Bd27	Bac1224	Bd18	Bac2035				Bx100	Bac1980	Bx26	Bac2559			Bd57	Bac1802	Bd52	Bac1205			Bd27	Bac1224	Bd7	Bac1277
Bd18	Bac2711	Bd35	Bac3751			Bd117	Bac488	Bd113	Bac1945			Bd27	Bac1300	Bd18	Bac3092				Bx24	Bac1980	Bx143	Bac2595			Bd71	Bac1802	Bd94	Bac1205			Bx155	Bac1266	Bd72	Bac1277
Bd2	Bac3113	Bd37	Bac1769			Bd117	Bac495	Bd113	Bac3004			Bd27	Bac1374	Bd18	Bac2291				Bx7	Bac1980	Bd63	Bac2718			Bd97	Bac1802	Bx125	Bac1205			Bd72	Bac1267	Bd27	Bac1284
Bd26	Bac576	Bd37	Bac3227			Bd117	Bac2211	Bd113	Bac3869			Bd27	Bac1778	Bd18	Bac3216				Bd126	Bac1984	Bd54	Bac2729			Bx85	Bac1802	Bx128	Bac1205			Bd74	Bac1267	Bd84	Bac1284
Bd26	Bac1398	Bd42	Bac601			Bd117	Bac2490	Bd113	Bac3006			Bd27	Bac3740	Bd18	Bac2502				Bx24	Bac1988	Bx13	Bac2729			Bd46	Bac1809	Bx156	Bac1205			Bd82	Bac1267	Bx114	Bac1284
Bd26	Bac2163	Bd42	Bac1071			Bd117	Bac3718	Bd113	Bac2681			Bd27	Bac4132	Bd18	Bac3451				Bd11	Bac2009	Bd7	Bac2762			Bx172	Bac1822	Bx177	Bac1205			Bd85	Bac1267	Bx190	Bac1284
Bd26	Bac2124	Bd42	Bac1077			Bd117	Bac2044	Bd113	Bac3770			Bd27	Bac3944	Bd18	Bac3174				Bd39	Bac2009	Bd80	Bac2762			Bd25	Bac1834	Bx29	Bac1205			Bd87	Bac1267	Bx229	Bac1284
Bd26	Bac2194	Bd42	Bac2980			Bd117	Bac2441	Bd113	Bac3502			Bd27	Bac4354	Bd18	Bac3118				Bd48	Bac2013	Bd7	Bac2780			Bd27	Bac1851	Bx4	Bac1205			Bx293	Bac1267	Bx262	Bac1284
Bd27	Bac801	Bd42	Bac2296			Bd117	Bac2389	Bd113	Bac2895			Bd27	Bac4375	Bd18	Bac4205				Bd39	Bac2030	Bx59	Bac2780			Bd25	Bac1853	Bx57	Bac1205			Bx39	Bac1267	Bx29	Bac1284
Bd27	Bac2302	Bd48	Bac500			Bd117	Bac2238	Bd113	Bac3657			Bd30	Bac2503	Bd19	Bac960				Bx15	Bac2030	Bx143	Bac2817			Bd27	Bac1853	Bx85	Bac1205			Bx128	Bac1280	Bx80	Bac1284
Bd27	Bac1979	Bd48	Bac782			Bd119	Bac730	Bd113	Bac4002			Bd32	Bac1416	Bd19	Bac1277				Bd47	Bac2034	Bx251	Bac2817			Bx7	Bac1853	Bx94	Bac1205			Bx293	Bac1290	Bx29	Bac1290
Bd27	Bac1980	Bd48	Bac3751			Bd119	Bac2253	Bd113	Bac3695			Bd32	Bac11	Bd19	Bac3493				Bx111	Bac2048	Bx143	Bac2831			Bd94	Bac1855	Bd45	Bac1250			Bx8	Bac1298	Bx409	Bac1290
Bd28	Bac576	Bd48	Bac2559			Bd119	Bac4042	Bd113	Bac2977			Bd32	Bac2535	Bd19	Bac2415				Bd118	Bac2073	Bx219	Bac2831			Bd61	Bac1860	Bd18	Bac1323			Bd27	Bac1300	Bd9	Bac1301
Bd28	Bac874	Bd51	Bac789			Bd15	Bac44	Bd113	Bac3832			Bd32	Bac2632	Bd24	Bac3036				Bd95	Bac2087	Bd12	Bac2862			Bd25	Bac1864	Bd26	Bac1323			Bd33	Bac1303	Bx135	Bac1319
Bd28	Bac758	Bd53	Bac500			Bd15	Bac850	Bd113	Bac3836			Bd32	Bac2658	Bd26	Bac741				Bd39	Bac2091	Bd95	Bac2918			Bd86	Bac1923	Bd49	Bac1323			Bx14	Bac1319	Bd41	Bac1338
Bd28	Bac1245	Bd54	Bac576			Bd15	Bac1479	Bd113	Bac2843			Bd32	Bac2000	Bd26	Bac657				Bd26	Bac2124	Bd54	Bac2932			Bx135	Bac1923	Bd71	Bac1323			Bx70	Bac1319	Bx125	Bac1353
Bd28	Bac4097	Bd54	Bac789			Bd15	Bac1503	Bd113	Bac3060			Bd32	Bac3432	Bd26	Bac828				Bd47	Bac2124	Bd11	Bac2977			Bd55	Bac1926	Bd47	Bac1338			Bd84	Bac1354	Bd18	Bac1355
Bd28	Bac2163	Bd54	Bac2729			Bd15	Bac1504	Bd113	Bac2736			Bd32	Bac3087	Bd26	Bac391				Bd73	Bac2124	Bx2	Bac2977			Bd27	Bac1931	Bd11	Bac1461			Bd27	Bac1374	Bx409	Bac1355
Bd28	Bac4099	Bd54	Bac2325			Bd15	Bac3257	Bd113	Bac3772			Bd32	Bac2591	Bd26	Bac1023				Bd118	Bac2163	Bd42	Bac2980			Bd35	Bac1931	Bd113	Bac1461			Bx29	Bac1374	Bd27	Bac1376
Bd29	Bac3495	Bd54	Bac2932			Bd15	Bac2829	Bd113	Bac2628			Bd33	Bac589	Bd26	Bac1277				Bd26	Bac2163	Bx2	Bac3070			Bd86	Bac1931	Bd49	Bac1461			Bd38	Bac1377	Bx262	Bac1376
Bd3	Bac867	Bd54	Bac2346			Bd15	Bac3327	Bd113	Bac3689			Bd33	Bac441	Bd26	Bac2415				Bd28	Bac2163	Bx26	Bac3081			Bx7	Bac1931	Bd71	Bac1461			Bd98	Bac1386	Bx304	Bac1376
Bd33	Bac3853	Bd59	Bac4155			Bd15	Bac3136	Bd113	Bac2545			Bd33	Bac617	Bd26	Bac3508				Bd35	Bac2163	Bd12	Bac3139			Bd86	Bac1937	Bd94	Bac1461			Bd96	Bac1390	Bx80	Bac1376
Bd35	Bac2163	Bd6	Bac3751			Bd15	Bac3833	Bd113	Bac2971			Bd33	Bac1303	Bd26	Bac2918				Bd47	Bac2163	Bd3	Bac3227			Bx135	Bac1937	Bx125	Bac1461			Bx135	Bac1390	Bd27	Bac1394
Bd35	Bac4099	Bd63	Bac782			Bd15	Bac3897	Bd113	Bac2725			Bd33	Bac1776	Bd26	Bac3336				Bd51	Bac2163	Bd37	Bac3227			Bd56	Bac1981	Bx57	Bac1461			Bd32	Bac1416	Bd84	Bac1394
Bd36	Bac432	Bd63	Bac2718			Bd16	Bac1479	Bd113	Bac3028			Bd33	Bac2104	Bd26	Bac4309				Bd6	Bac2163	Bx219	Bac3284			Bd86	Bac1981	Bx85	Bac1461			Bd74	Bac1416	Bx30	Bac1394
Bd36	Bac3447	Bd65	Bac863			Bd16	Bac1503	Bd113	Bac3712			Bd33	Bac2261	Bd27	Bac70				Bd7	Bac2163	Bx15	Bac3353			Bd29	Bac1983	Bd71	Bac1471			Bx11	Bac1416	Bx70	Bac1398
Bd37	Bac1769	Bd7	Bac1226			Bd16	Bac3257	Bd113	Bac3755			Bd33	Bac2512	Bd27	Bac78				Bd73	Bac2163	Bd11	Bac3391			Bd57	Bac1983	Bd45	Bac1479			Bx122	Bac1416	Bd52	Bac1425
Bd37	Bac2980	Bd7	Bac2780			Bd16	Bac3833	Bd113	Bac3009			Bd33	Bac3472	Bd27	Bac284				Bd26	Bac2194	Bd33	Bac3391			Bx135	Bac1988	Bd7	Bac1479			Bx293	Bac1416	Bx190	Bac1428
Bd37	Bac2862	Bd7	Bac2762			Bd19	Bac789	Bd113	Bac3113			Bd33	Bac2733	Bd27	Bac601				Bd47	Bac2194	Bd12	Bac3577			Bd19	Bac1991	Bd12	Bac1484			Bx41	Bac1416	Bx578	Bac1428
Bd39	Bac64	Bd73	Bac3931			Bd19	Bac797	Bd113	Bac3131			Bd33	Bac2798	Bd27	Bac609				Bd73	Bac2211	Bd3	Bac3577			Bd35	Bac1991	Bd113	Bac1504			Bx58	Bac1416	Bd27	Bac1441
Bd39	Bac54	Bd73	Bac3932			Bd19	Bac3658	Bd113	Bac1983			Bd33	Bac4092	Bd27	Bac957				Bd47	Bac2228	Bx15	Bac3577			Bd86	Bac1991	Bd17	Bac1504			Bd82	Bac1418	Bd84	Bac1441
Bd39	Bac285	Bd80	Bac782			Bd19	Bac1992	Bd113	Bac2533			Bd33	Bac4135	Bd27	Bac857				Bd73	Bac2228	Bx94	Bac3679			Bx167	Bac1991	Bd52	Bac1504			Bd87	Bac1418	Bd27	Bac1447
Bd39	Bac807	Bd80	Bac1226			Bd19	Bac4023	Bd113	Bac2990			Bd33	Bac4275	Bd27	Bac819				Bd11	Bac2269	Bd26	Bac3751			Bd19	Bac1992	Bx156	Bac1504			Bx121	Bac1449	Bd84	Bac1447
Bd39	Bac713	Bd80	Bac2762			Bd19	Bac1991	Bd113	Bac3126			Bd36	Bac3780	Bd27	Bac1284				Bd39	Bac2269	Bd35	Bac3751			Bd48	Bac1992	Bx4	Bac1504			Bx41	Bac1449	Bx421	Bac1447
Bd39	Bac1071	Bd85	Bac801			Bd22	Bac2394	Bd113	Bac3704			Bd36	Bac4273	Bd27	Bac1394				Bd41	Bac2269	Bd48	Bac3751			Bd86	Bac1992	Bx8	Bac1504			Bx8	Bac1483	Bd32	Bac1470
Bd39	Bac1507	Bd95	Bac664			Bd23	Bac684	Bd113	Bac3864			Bd37	Bac1923	Bd27	Bac1441				Bx84	Bac2269	Bd6	Bac3751			Bx326	Bac1992	Bd11	Bac1505			Bd33	Bac1776	Bd82	Bac1470
Bd39	Bac3006	Bd95	Bac2918			Bd23	Bac500	Bd113	Bac3010			Bd37	Bac3510	Bd27	Bac1447				Bd27	Bac2302	Bd126	Bac3826			Bd111	Bac1995	Bd113	Bac1505			Bd27	Bac1778	Bd27	Bac1473
Bd39	Bac2915	Bd95	Bac4309			Bd23	Bac390	Bd113	Bac3033			Bd37	Bac3085	Bd27	Bac1376				Bx7	Bac2302	Bx15	Bac3853			Bd85	Bac1995	Bd49	Bac1505			Bx8	Bac1792	Bd84	Bac1473
Bd39	Bac3159	Bx113	Bac3931			Bd23	Bac2263	Bd113	Bac3904			Bd38	Bac67	Bd27	Bac1473				Bx24	Bac2346	Bx32	Bac3853			Bd86	Bac1995	Bd71	Bac1505			Bx14	Bac1811	Bx114	Bac1473
Bd39	Bac3102	Bx113	Bac3880			Bd23	Bac2813	Bd113	Bac3257			Bd38	Bac1377	Bd27	Bac1809				Bx7	Bac2346	Bd12	Bac3854			Bd56	Bac2019	Bx125	Bac1505			Bx43	Bac1811	Bd18	Bac16
Bd39	Bac2269	Bx113	Bac4097			Bd23	Bac2941	Bd113	Bac3900			Bd38	Bac3289	Bd27	Bac1867				Bd42	Bac2370	Bx15	Bac3854			Bd25	Bac2021	Bd70	Bac1509			Bx70	Bac1811	Bd41	Bac16
Bd39	Bac3353	Bx129	Bac4265			Bd23	Bac2497	Bd113	Bac2522			Bd38	Bac2573	Bd27	Bac1855				Bd39	Bac2426	Bx113	Bac3880			Bd46	Bac2040	Bd26	Bac1510			Bd13	Bac1923	Bx190	Bac16
Bd39	Bac3343	Bx13	Bac789			Bd23	Bac3658	Bd113	Bac3259			Bd38	Bac2977	Bd27	Bac1907				Bd83	Bac2467	Bx13	Bac3880			Bd117	Bac2044	Bd49	Bac1510			Bd18	Bac1923	Bx229	Bac16
Bd39	Bac3123	Bx13	Bac2729			Bd23	Bac2148	Bd113	Bac2860			Bd4	Bac572	Bd27	Bac1956				Bd47	Bac2512	Bx143	Bac3888			Bx167	Bac2044	Bd45	Bac1517			Bd37	Bac1923	Bx80	Bac16
Bd39	Bac2091	Bx13	Bac3880			Bd25	Bac455	Bd113	Bac3011			Bd4	Bac488	Bd27	Bac3231				Bx185	Bac2512	Bx143	Bac3894			Bx289	Bac2051	Bd7	Bac1517			Bd41	Bac1923	Bd45	Bac1778
Bd39	Bac3250	Bx13	Bac4355			Bd25	Bac1853	Bd113	Bac3714			Bd4	Bac338	Bd27	Bac1994				Bd90	Bac2523	Bd12	Bac3927			Bx523	Bac2051	Bd94	Bac1518			Bx8	Bac1979	Bx577	Bac1786
Bd39	Bac3553	Bx143	Bac2831			Bd25	Bac1834	Bd113	Bac3443			Bd4	Bac1070	Bd27	Bac2181				Bd51	Bac2559	Bd73	Bac3931			Bx201	Bac2078	Bd113	Bac1519			Bd32	Bac2000	Bd18	Bac1793
Bd39	Bac2426	Bx143	Bac3939			Bd25	Bac1864	Bd113	Bac3930			Bd4	Bac1141	Bd27	Bac3446				Bx24	Bac2559	Bx113	Bac3931			Bx218	Bac2078	Bd94	Bac1519			Bx293	Bac2000	Bd36	Bac1805
Bd39	Bac3098	Bx143	Bac3894			Bd25	Bac2438	Bd113	Bac2789			Bd4	Bac3975	Bd27	Bac2019				Bd14	Bac2598	Bd73	Bac3932			Bx26	Bac2078	Bx128	Bac1519			Bd33	Bac2104	Bd27	Bac1809
Bd39	Bac2009	Bx143	Bac3888			Bd25	Bac3530	Bd113	Bac2863			Bd4	Bac4086	Bd27	Bac2983				Bd45	Bac2598	Bx143	Bac3939			Bd86	Bac2081	Bx57	Bac1519			Bd74	Bac2121	Bd84	Bac1809
Bd39	Bac3513	Bx143	Bac2817			Bd25	Bac2260	Bd113	Bac3180			Bd4	Bac2958	Bd27	Bac2963				Bd51	Bac2598	Bx251	Bac3939			Bx326	Bac2081	Bd55	Bac1522			Bx39	Bac2121	Bx114	Bac1809
Bd39	Bac2825	Bx143	Bac2346			Bd25	Bac3516	Bd113	Bac3710			Bd4	Bac3301	Bd27	Bac2454				Bd8	Bac2598	Bd29	Bac3940			Bd86	Bac2093	Bx18	Bac1524			Bx135	Bac2148	Bx190	Bac1809
Bd39	Bac2030	Bx143	Bac2595			Bd25	Bac2191	Bd113	Bac3137			Bd41	Bac621	Bd27	Bac4159				Bx100	Bac2598	Bd11	Bac3975			Bx135	Bac2097	Bd15	Bac1769			Bd85	Bac2150	Bx279	Bac1813
Bd39	Bac4091	Bx148	Bac2164			Bd25	Bac4156	Bd113	Bac3328			Bd41	Bac857	Bd27	Bac2686				Bx111	Bac2598	Bx113	Bac4097			Bd86	Bac2104	Bd16	Bac1769			Bd87	Bac2150	Bx99	Bac1813
Bd39	Bac4307	Bx15	Bac473			Bd25	Bac2632	Bd113	Bac2989			Bd41	Bac1923	Bd27	Bac2037				Bx24	Bac2598	Bd133	Bac4138			Bx135	Bac2104	Bd17	Bac1769			Bd75	Bac2169	Bx190	Bac1824
Bd40	Bac4091	Bx15	Bac1034			Bd25	Bac2218	Bd113	Bac4209			Bd41	Bac3843	Bd27	Bac3718				Bx7	Bac2598	Bd59	Bac4155			Bx167	Bac2124	Bd52	Bac1769			Bd43	Bac2180	Bd84	Bac1836
Bd41	Bac876	Bx15	Bac1282			Bd25	Bac2021	Bd113	Bac4314			Bd43	Bac2180	Bd27	Bac2964				Bd18	Bac2620	Bx129	Bac4265			Bx661	Bac2140	Bx128	Bac1769			Bd19	Bac2181	Bd18	Bac1842
Bd41	Bac942	Bx15	Bac1769			Bd25	Bac3632	Bd113	Bac4311			Bd44	Bac3242	Bd27	Bac2939				Bd47	Bac2620	Bd95	Bac4309			Bd111	Bac2141	Bx4	Bac1769			Bd26	Bac2181	Bx80	Bac1842
Bd41	Bac1769	Bx15	Bac3854			Bd27	Bac724	Bd12	Bac1484			Bd44	Bac2814	Bd27	Bac4148				Bd95	Bac2620	Bx13	Bac4355			Bd85	Bac2141	Bd17	Bac1772			Bd45	Bac2181	Bx198	Bac1848
Bd41	Bac3513	Bx15	Bac3577			Bd27	Bac675	Bd12	Bac2282			Bd45	Bac106	Bd27	Bac2135				Bd11	Bac2636	Bx15	Bac473			Bd23	Bac2148	Bd52	Bac1772			Bd68	Bac2181	Bx229	Bac1848
Bd41	Bac3495	Bx15	Bac3853			Bd27	Bac455	Bd12	Bac4350			Bd45	Bac1160	Bd27	Bac4226				Bd1	Bac2711	Bd48	Bac500			Bd35	Bac2148	Bx85	Bac1772			Bd7	Bac2181	Bd27	Bac1855
Bd41	Bac3123	Bx15	Bac3353			Bd27	Bac1853	Bd15	Bac1119			Bd45	Bac1203	Bd27	Bac4357				Bd18	Bac2711	Bd53	Bac500			Bd48	Bac2148	Bd113	Bac1776			Bd72	Bac2181	Bd84	Bac1855
Bd41	Bac3490	Bx182	Bac1184			Bd27	Bac1931	Bd15	Bac1769			Bd45	Bac2181	Bd27	Bac4359				Bx7	Bac2718	Bx26	Bac500			Bd86	Bac2148	Bd71	Bac1776			Bd82	Bac2181	Bx114	Bac1855
Bd41	Bac3319	Bx182	Bac2505			Bd27	Bac1851	Bd15	Bac3833			Bd45	Bac3197	Bd27	Bac4364				Bd14	Bac2762	Bd54	Bac576			Bx167	Bac2148	Bx156	Bac1776			Bd85	Bac2181	Bd27	Bac1867
Bd41	Bac2269	Bx2	Bac2977			Bd27	Bac3604	Bd15	Bac3860			Bd45	Bac3242	Bd32	Bac953				Bd8	Bac2762	Bd42	Bac601			Bx201	Bac2151	Bx8	Bac1776			Bx29	Bac2212	Bd84	Bac1867
Bd41	Bac2933	Bx2	Bac3070			Bd27	Bac3516	Bd15	Bac4283			Bd45	Bac2682	Bd32	Bac966				Bx100	Bac2762	Bd95	Bac664			Bd38	Bac2169	Bd70	Bac1780			Bx191	Bac2218	Bx114	Bac1867
Bd42	Bac3319	Bx219	Bac2831			Bd27	Bac3431	Bd16	Bac332			Bd45	Bac3315	Bd32	Bac946				Bd11	Bac2825	Bd11	Bac713			Bx135	Bac2174	Bd113	Bac18			Bd33	Bac2261	Bd13	Bac1875
Bd42	Bac3853	Bx219	Bac3284			Bd29	Bac688	Bd16	Bac345			Bd45	Bac2425	Bd32	Bac627				Bd39	Bac2825	Bd3	Bac713			Bd86	Bac2177	Bd94	Bac18			Bd61	Bac2291	Bd37	Bac1875
Bd42	Bac3495	Bx251	Bac3939			Bd29	Bac1983	Bd16	Bac1119			Bd57	Bac4225	Bd32	Bac1011				Bd39	Bac285	Bd118	Bac758			Bd111	Bac2191	Bx57	Bac18			Bd68	Bac2291	Bx190	Bac1875
Bd42	Bac2370	Bx251	Bac2817			Bd35	Bac797	Bd16	Bac1205			Bd60	Bac3313	Bd32	Bac1470				Bd11	Bac2862	Bd26	Bac782			Bd25	Bac2191	Bd11	Bac1802			Bx39	Bac2416	Bx229	Bac1875
Bd42	Bac3693	Bx26	Bac500			Bd35	Bac874	Bd16	Bac1769			Bd61	Bac3159	Bd32	Bac3494				Bd12	Bac2862	Bd28	Bac782			Bd86	Bac2191	Bd49	Bac1802			Bd26	Bac2425	Bx262	Bac1875
Bd42	Bac4079	Bx26	Bac3081			Bd35	Bac458	Bd16	Bac3860			Bd61	Bac2687	Bd32	Bac2633				Bd37	Bac2862	Bd35	Bac782			Bx167	Bac2191	Bd71	Bac1802			Bd45	Bac2425	Bd18	Bac1883
Bd43	Bac52	Bx26	Bac2559			Bd35	Bac1414	Bd16	Bac3033			Bd61	Bac2291	Bd32	Bac2747				Bx39	Bac2862	Bd48	Bac782			Bd117	Bac2211	Bd45	Bac1819			Bd61	Bac2476	Bd33	Bac1892
Bd43	Bac924	Bx30	Bac1282			Bd35	Bac1931	Bd16	Bac3259			Bd61	Bac2903	Bd32	Bac2783				Bd73	Bac2895	Bd63	Bac782			Bd38	Bac2215	Bd70	Bac1835			Bd18	Bac2486	Bx8	Bac1892
Bd43	Bac886	Bx32	Bac3853			Bd35	Bac2941	Bd16	Bac2853			Bd61	Bac2476	Bd32	Bac2726				Bd39	Bac2915	Bd80	Bac782			Bd111	Bac2218	Bx45	Bac1852			Bd30	Bac2503	Bd18	Bac1896
Bd43	Bac889	Bx4	Bac1037			Bd35	Bac4158	Bd16	Bac3897			Bd62	Bac695	Bd32	Bac2577				Bd73	Bac2918	Bd3	Bac784			Bd25	Bac2218	Bd71	Bac1869			Bx43	Bac2503	Bd84	Bac1897
Bd43	Bac1248	Bx46	Bac1077			Bd35	Bac3922	Bd16	Bac2898			Bd68	Bac57	Bd32	Bac3567				Bx111	Bac2918	Bd51	Bac789			Bx201	Bac2218	Bx45	Bac1937			Bd33	Bac2512	Bd27	Bac1907
Bd43	Bac1856	Bx46	Bac1127			Bd35	Bac3658	Bd16	Bac3904			Bd68	Bac106	Bd32	Bac3780				Bd41	Bac2933	Bd54	Bac789			Bx7	Bac2218	Bd113	Bac1945			Bx43	Bac2526	Bd84	Bac1907
Bd43	Bac3098	Bx59	Bac2780			Bd35	Bac4023	Bd17	Bac473			Bd68	Bac700	Bd33	Bac53				Bd127	Bac2977	Bx13	Bac789			Bd35	Bac2226	Bx177	Bac1976			Bd32	Bac2535	Bx114	Bac1907
Bd43	Bac3513	Bx84	Bac890			Bd35	Bac2226	Bd17	Bac947			Bd68	Bac1160	Bd33	Bac1222				Bd37	Bac2980	Bd85	Bac801			Bd86	Bac2226	Bx4	Bac1976			Bd75	Bac2545	Bd37	Bac1912
Bd43	Bac4011	Bx89	Bac1127			Bd35	Bac2441	Bd17	Bac988			Bd68	Bac3159	Bd33	Bac1966				Bd39	Bac3006	Bd1	Bac809			Bx7	Bac2226	Bd11	Bac1978			Bx229	Bac2548	Bx35	Bac1925
Bd45	Bac2598	Bx89	Bac1472			Bd35	Bac2657	Bd17	Bac380			Bd68	Bac2291	Bd33	Bac1892				Bd76	Bac3047	Bd65	Bac863			Bx135	Bac2230	Bd49	Bac1978			Bx39	Bac2555	Bd27	Bac1956
Bd47	Bac432	Bx94	Bac1067			Bd35	Bac2631	Bd17	Bac465			Bd68	Bac3239	Bd33	Bac2736				Bd39	Bac3098	Bx84	Bac890			Bx201	Bac2230	Bd71	Bac1978			Bx43	Bac2555	Bd84	Bac1956
Bd47	Bac863	Bx94	Bac3679			Bd35	Bac2235	Bd17	Bac302			Bd68	Bac2181	Bd33	Bac3102				Bd43	Bac3098	Bd3	Bac942			Bd86	Bac2233	Bd113	Bac1983			Bx70	Bac2555	Bx166	Bac1956
Bd47	Bac576					Bd35	Bac2148	Bd17	Bac1006			Bd7	Bac106	Bd33	Bac3134				Bd39	Bac3102					Bd35	Bac2234	Bx7	Bac2021			Bd38	Bac2573	Bd18	Bac1965
Bd47	Bac597					Bd35	Bac2598	Bd17	Bac1205			Bd7	Bac90	Bd34	Bac3004				Bd2	Bac3113					Bd86	Bac2234	Bx45	Bac2174			Bd32	Bac2591	Bx8	Bac1965
Bd47	Bac2034					Bd35	Bac2303	Bd17	Bac1084			Bd7	Bac1160	Bd36	Bac522				Bd39	Bac3123					Bd111	Bac2235	Bx125	Bac2190			Bx113	Bac2591	Bd33	Bac1966
Bd47	Bac3447					Bd35	Bac2236	Bd17	Bac1504			Bd7	Bac1203	Bd36	Bac482				Bd41	Bac3123					Bd35	Bac2235	Bd47	Bac2238			Bd84	Bac2611	Bd27	Bac1994
Bd47	Bac2228					Bd35	Bac2234	Bd17	Bac1769			Bd7	Bac2181	Bd36	Bac1805				Bx46	Bac3123					Bd85	Bac2235	Bx45	Bac2238			Bx190	Bac2611	Bd84	Bac1994
Bd47	Bac2620					Bd35	Bac2497	Bd17	Bac1772			Bd7	Bac3315	Bd36	Bac4099				Bd39	Bac3159					Bd86	Bac2235	Bd65	Bac2263			Bx29	Bac2611	Bx128	Bac2003
Bd47	Bac2194					Bd35	Bac3709	Bd17	Bac4109			Bd7	Bac3197	Bd36	Bac2218				Bx2	Bac3227					Bx135	Bac2235	Bd11	Bac2280			Bx190	Bac2626	Bx190	Bac2003
Bd47	Bac2512					Bd35	Bac2528	Bd17	Bac4041			Bd7	Bac3242	Bd36	Bac4181				Bx58	Bac3227					Bx167	Bac2235	Bd12	Bac2282			Bx29	Bac2626	Bx198	Bac2003
Bd47	Bac4097					Bd35	Bac1991	Bd17	Bac3704			Bd7	Bac2814	Bd36	Bac3421				Bd11	Bac3230					Bx201	Bac2235	Bd31	Bac2323			Bd32	Bac2632	Bx229	Bac2003
Bd47	Bac2124					Bd38	Bac557	Bd17	Bac3864			Bd7	Bac2682	Bd36	Bac3579				Bd17	Bac3236					Bd35	Bac2236	Bd71	Bac2340			Bx113	Bac2632	Bx29	Bac2003
Bd47	Bac2163					Bd38	Bac3780	Bd17	Bac2862			Bd7	Bac2752	Bd36	Bac2243				Bx213	Bac3238					Bd86	Bac2236	Bx8	Bac2343			Bx39	Bac2632	Bx80	Bac2003
Bd48	Bac863					Bd38	Bac2215	Bd17	Bac3904			Bd72	Bac106	Bd36	Bac4113				Bd76	Bac3245					Bx135	Bac2236	Bd49	Bac2368			Bd32	Bac2658	Bd49	Bac2004
Bd48	Bac2013					Bd38	Bac2169	Bd17	Bac3328			Bd72	Bac1160	Bd36	Bac4363				Bx84	Bac3245					Bx167	Bac2236	Bx125	Bac2368			Bx113	Bac2658	Bx578	Bac2004
Bd48	Bac3447					Bd38	Bac2598	Bd17	Bac3870			Bd72	Bac1267	Bd37	Bac58				Bd39	Bac3250					Bd117	Bac2238	Bx85	Bac2368			Bx58	Bac2658	Bx198	Bac2008
Bd51	Bac500					Bd4	Bac867	Bd17	Bac3897			Bd72	Bac2181	Bd37	Bac69				Bd15	Bac3275					Bx135	Bac2238	Bd19	Bac2373			Bx87	Bac2658	Bx229	Bac2008
Bd51	Bac758					Bd4	Bac943	Bd17	Bac3869			Bd72	Bac2752	Bd37	Bac70				Bx15	Bac3275					Bx167	Bac2238	Bd38	Bac2496			Bx43	Bac2664	Bd27	Bac2019
Bd51	Bac782					Bd4	Bac894	Bd17	Bac3033			Bd72	Bac2682	Bd37	Bac287				Bx137	Bac3316					Bx201	Bac2238	Bd68	Bac2496			Bd45	Bac2682	Bd84	Bac2019
Bd51	Bac2163					Bd4	Bac885	Bd17	Bac3900			Bd74	Bac1003	Bd37	Bac698				Bx30	Bac3316					Bx135	Bac2249	Bd85	Bac2496			Bd7	Bac2682	Bx114	Bac2019
Bd51	Bac2598					Bd42	Bac4055	Bd17	Bac3657			Bd74	Bac1267	Bd37	Bac883				Bx89	Bac3316					Bd119	Bac2253	Bx177	Bac2515			Bd72	Bac2682	Bx190	Bac2019
Bd51	Bac1980					Bd42	Bac3461	Bd17	Bac2736			Bd74	Bac1416	Bd37	Bac1875				Bd41	Bac3319					Bd25	Bac2260	Bd113	Bac2522			Bd74	Bac2682	Bd18	Bac2035
Bd51	Bac2559					Bd45	Bac549	Bd17	Bac3680			Bd74	Bac3231	Bd37	Bac1912				Bd42	Bac3319					Bd86	Bac2260	Bd49	Bac2522			Bd82	Bac2682	Bd27	Bac2037
Bd53	Bac432					Bd45	Bac1357	Bd17	Bac3865			Bd74	Bac2716	Bd37	Bac3451				Bx200	Bac3321					Bd23	Bac2263	Bd71	Bac2522			Bd85	Bac2682	Bx190	Bac2038
Bd53	Bac863					Bd45	Bac1517	Bd17	Bac4000			Bd74	Bac2121	Bd37	Bac3118				Bd39	Bac3343					Bx12	Bac2275	Bd94	Bac2522			Bd98	Bac2682	Bx262	Bac2038
Bd53	Bac3447					Bd45	Bac3259	Bd17	Bac3693			Bd74	Bac4084	Bd37	Bac4194				Bd39	Bac3353					Bd35	Bac2303	Bx125	Bac2522			Bx18	Bac2682	Bx190	Bac2039
Bd53	Bac4309					Bd45	Bac2829	Bd17	Bac2843			Bd74	Bac3991	Bd37	Bac2070				Bd36	Bac3447					Bd86	Bac2303	Bx128	Bac2522			Bx99	Bac2682	Bx198	Bac2039
Bd54	Bac758					Bd46	Bac85	Bd17	Bac4002			Bd74	Bac4173	Bd38	Bac548				Bd47	Bac3447					Bd113	Bac2368	Bx156	Bac2522			Bd61	Bac2687	Bx229	Bac2039
Bd54	Bac385					Bd46	Bac898	Bd17	Bac3648			Bd74	Bac4071	Bd38	Bac3006				Bd48	Bac3447					Bd49	Bac2368	Bx57	Bac2522			Bd96	Bac2703	Bd9	Bac2057
Bd54	Bac1398					Bd46	Bac712	Bd17	Bac2546			Bd74	Bac2682	Bd38	Bac3569				Bd53	Bac3447					Bd52	Bac2368	Bx85	Bac2522			Bd74	Bac2716	Bx176	Bac2059
Bd54	Bac1766					Bd46	Bac1809	Bd17	Bac2858			Bd74	Bac2988	Bd39	Bac587				Bd73	Bac3459					Bd71	Bac2368	Bd113	Bac2533			Bx41	Bac2716	Bx176	Bac2064
Bd54	Bac1767					Bd46	Bac2923	Bd17	Bac3767			Bd75	Bac2545	Bd39	Bac1207				Bx15	Bac3466					Bx125	Bac2368	Bd113	Bac2545			Bd33	Bac2733	Bd37	Bac2070
Bd6	Bac438					Bd46	Bac2040	Bd17	Bac3854			Bd75	Bac4196	Bd41	Bac962				Bx84	Bac3466					Bx57	Bac2368	Bd17	Bac2546			Bx8	Bac2735	Bd49	Bac2070
Bd6	Bac2163					Bd46	Bac3682	Bd17	Bac3154			Bd75	Bac2169	Bd41	Bac957				Bx200	Bac3469					Bd107	Bac2373	Bd88	Bac2584			Bx59	Bac2738	Bd84	Bac2089
Bd6	Bac3827					Bd48	Bac2444	Bd17	Bac3887			Bd82	Bac106	Bd41	Bac1066				Bd127	Bac3490					Bd117	Bac2389	Bx151	Bac2591			Bd26	Bac2752	Bd11	Bac2103
Bd63	Bac438					Bd48	Bac1992	Bd17	Bac3926			Bd82	Bac1160	Bd41	Bac1338				Bd17	Bac3490					Bx326	Bac2391	Bx7	Bac2591			Bd7	Bac2752	Bx176	Bac2114
Bd7	Bac758					Bd48	Bac2148	Bd17	Bac3257			Bd82	Bac1267	Bd41	Bac16				Bd41	Bac3490					Bx523	Bac2391	Bd71	Bac2621			Bd72	Bac2752	Bd27	Bac2135
Bd7	Bac2163					Bd48	Bac2528	Bd17	Bac3930			Bd82	Bac1418	Bd41	Bac2568				Bx328	Bac3490					Bd22	Bac2394	Bd76	Bac2625			Bd82	Bac2752	Bx114	Bac2135
Bd73	Bac758					Bd49	Bac80	Bd17	Bac2789			Bd82	Bac3242	Bd41	Bac3491				Bd29	Bac3495					Bd69	Bac2426	Bd113	Bac2628			Bd15	Bac2772	Bd84	Bac2139
Bd73	Bac764					Bd49	Bac688	Bd18	Bac80			Bd82	Bac2181	Bd41	Bac2579				Bd41	Bac3495					Bd25	Bac2438	Bx128	Bac2658			Bd18	Bac2772	Bd84	Bac2144
Bd73	Bac576					Bd49	Bac723	Bd18	Bac1165			Bd82	Bac2752	Bd43	Bac3695				Bd42	Bac3495					Bx7	Bac2438	Bx151	Bac2673			Bd33	Bac2798	Bd84	Bac2168
Bd73	Bac789					Bd49	Bac906	Bd18	Bac1323			Bd82	Bac2682	Bd45	Bac657				Bx39	Bac3495					Bd111	Bac2441	Bd113	Bac2681			Bd44	Bac2814	Bx114	Bac2168
Bd73	Bac515					Bd49	Bac765	Bd18	Bac4175			Bd84	Bac1354	Bd45	Bac488				Bx46	Bac3495					Bd117	Bac2441	Bx128	Bac2681			Bd7	Bac2814	Bd84	Bac2170
Bd73	Bac1398					Bd49	Bac1006	Bd19	Bac828			Bd84	Bac2611	Bd45	Bac1277				Bd39	Bac3513					Bd35	Bac2441	Bx156	Bac2681			Bd98	Bac2814	Bx322	Bac2180
Bd73	Bac1766					Bd49	Bac1248	Bd19	Bac2373			Bd84	Bac4046	Bd45	Bac1778				Bd41	Bac3513					Bd85	Bac2441	Bx177	Bac2681			Bx39	Bac2846	Bd27	Bac2181
Bd73	Bac1767					Bd49	Bac1505	Bd19	Bac3469			Bd84	Bac3944	Bd45	Bac3336				Bd43	Bac3513					Bd86	Bac2441	Bx29	Bac2681			Bx29	Bac286	Bd84	Bac2181
Bd73	Bac4097					Bd49	Bac1802	Bd20	Bac739			Bd84	Bac3740	Bd45	Bac2415				Bx30	Bac3513					Bx135	Bac2441	Bd113	Bac2725			Bd26	Bac2903	Bd84	Bac2198
Bd73	Bac2895					Bd49	Bac3136	Bd20	Bac986			Bd85	Bac355	Bd45	Bac2912				Bd39	Bac3553					Bx167	Bac2441	Bd71	Bac2725			Bd61	Bac2903	Bx176	Bac2212
Bd73	Bac2124					Bd49	Bac4032	Bd20	Bac3549			Bd85	Bac1003	Bd45	Bac2918				Bd42	Bac3693					Bx201	Bac2441	Bd113	Bac2736			Bd4	Bac2958	Bx35	Bac2212
Bd73	Bac2918					Bd49	Bac3083	Bd23	Bac2889			Bd85	Bac1267	Bd45	Bac3435				Bx30	Bac3720					Bx7	Bac2441	Bd17	Bac2736			Bd38	Bac2977	Bd36	Bac2218
Bd73	Bac2211					Bd49	Bac3327	Bd23	Bac3977			Bd85	Bac2150	Bd45	Bac4309				Bd11	Bac3743					Bd48	Bac2444	Bd71	Bac2736			Bd74	Bac2988	Bx176	Bac2223
Bd73	Bac2163					Bd49	Bac3854	Bd23	Bac3941			Bd85	Bac2181	Bd45	Bac4317				Bx15	Bac3743					Bd56	Bac2444	Bx156	Bac2736			Bd18	Bac2994	Bd36	Bac2243
Bd73	Bac2228					Bd49	Bac2368	Bd25	Bac701			Bd85	Bac3242	Bd46	Bac4360				Bx30	Bac3743					Bd86	Bac2444	Bd113	Bac2789			Bx29	Bac2994	Bx274	Bac2256
Bd73	Bac3459					Bd49	Bac3257	Bd26	Bac351			Bd85	Bac3197	Bd49	Bac840				Bx46	Bac3743					Bd86	Bac2464	Bd17	Bac2789			Bd17	Bac3024	Bd18	Bac2291
Bd76	Bac3245					Bd49	Bac3930	Bd26	Bac298			Bd85	Bac3487	Bd49	Bac2004				Bx84	Bac3743					Bd117	Bac2490	Bd94	Bac2789			Bx113	Bac3024	Bx409	Bac2291
Bd76	Bac3047					Bd49	Bac3141	Bd26	Bac1028			Bd85	Bac2682	Bd49	Bac2070				Bx182	Bac3755					Bx167	Bac2490	Bx125	Bac2789			Bx43	Bac3024	Bx229	Bac2396
Bd8	Bac2598					Bd49	Bac2829	Bd26	Bac1323			Bd85	Bac4100	Bd49	Bac3118				Bx173	Bac3807					Bd23	Bac2497	Bx57	Bac2789			Bd15	Bac3026	Bx578	Bac2396
Bd8	Bac2762					Bd49	Bac3490	Bd26	Bac1510			Bd87	Bac106	Bd49	Bac3424				Bd6	Bac3827					Bd35	Bac2497	Bx8	Bac2789			Bx154	Bac3039	Bd19	Bac2415
Bd8	Bac1980					Bd49	Bac4176	Bd26	Bac4175			Bd87	Bac725	Bd49	Bac3560				Bd54	Bac385					Bd66	Bac2502	Bx85	Bac2789			Bd18	Bac3070	Bd26	Bac2415
Bd83	Bac2467					Bd49	Bac4201	Bd26	Bac4050			Bd87	Bac591	Bd52	Bac1425				Bd33	Bac3853					Bd35	Bac2528	Bx8	Bac2829			Bx119	Bac3078	Bd45	Bac2415
Bd90	Bac828					Bd49	Bac4200	Bd26	Bac4284			Bd87	Bac1267	Bd6	Bac502				Bd42	Bac3853					Bd48	Bac2528	Bd113	Bac2843			Bx229	Bac3082	Bd68	Bac2415
Bd90	Bac2523					Bd49	Bac4211	Bd27	Bac3994			Bd87	Bac1418	Bd6	Bac960				Bx143	Bac3854					Bd86	Bac2528	Bd17	Bac2843			Bx29	Bac3082	Bd7	Bac2415
Bd95	Bac432					Bd49	Bac4217	Bd27	Bac3682			Bd87	Bac2150	Bd61	Bac1277				Bx58	Bac3854					Bd86	Bac2577	Bx156	Bac2843			Bd13	Bac3085	Bd72	Bac2415
Bd95	Bac1392					Bd49	Bac4226	Bd27	Bac3983			Bd87	Bac3242	Bd65	Bac1136				Bx130	Bac3924					Bd35	Bac2598	Bx85	Bac2843			Bd37	Bac3085	Bd84	Bac2446
Bd95	Bac2620					Bd52	Bac765	Bd27	Bac3960			Bd96	Bac1160	Bd66	Bac4332				Bx173	Bac3931					Bd38	Bac2598	Bd47	Bac285			Bd32	Bac3087	Bx114	Bac2446
Bd95	Bac2087					Bd52	Bac1503	Bd27	Bac3963			Bd96	Bac1390	Bd68	Bac2597				Bx13	Bac3932					Bd107	Bac2619	Bd16	Bac2853			Bx39	Bac3092	Bd27	Bac2454
Bd95	Bac4097					Bd52	Bac2368	Bd27	Bac3941			Bd96	Bac2703	Bd68	Bac2415				Bx173	Bac3932					Bd86	Bac2620	Bx4	Bac2853			Bx99	Bac3131	Bd84	Bac2454
Bd95	Bac4309					Bd52	Bac2977	Bd31	Bac337			Bd98	Bac1386	Bd7	Bac488				Bx100	Bac3960					Bd35	Bac2631	Bd17	Bac2858			Bd18	Bac3141	Bx14	Bac2464
Bd95	Bac4337					Bd52	Bac3136	Bd31	Bac2323			Bd98	Bac3242	Bd7	Bac828				Bx111	Bac3960					Bd86	Bac2631	Bd113	Bac2860			Bx8	Bac3142	Bx43	Bac2467
Bx100	Bac2598					Bd52	Bac3657	Bd31	Bac3573			Bd98	Bac2814	Bd7	Bac741				Bd43	Bac4011					Bd25	Bac2632	Bd49	Bac2860			Bd61	Bac3159	Bx14	Bac2469
Bx100	Bac1980					Bd52	Bac3257	Bd32	Bac813			Bd98	Bac2682	Bd7	Bac960				Bx200	Bac4011					Bx7	Bac2632	Bd71	Bac2860			Bd68	Bac3159	Bx41	Bac2477
Bx100	Bac2762					Bd52	Bac3930	Bd32	Bac4338			Bx11	Bac1416	Bd7	Bac1023				Bd17	Bac4041					Bd35	Bac2657	Bx125	Bac2860			Bd18	Bac3196	Bx409	Bac2478
Bx100	Bac3960					Bd52	Bac4226	Bd35	Bac514			Bx111	Bac4153	Bd7	Bac1277				Bd42	Bac4079					Bd86	Bac2657	Bd17	Bac2862			Bd45	Bac3197	Bx43	Bac2479
Bx111	Bac2918					Bd55	Bac1926	Bd35	Bac3941			Bx111	Bac4246	Bd7	Bac3508				Bx328	Bac4079					Bd111	Bac2724	Bx29	Bac2862			Bd7	Bac3197	Bx61	Bac2486
Bx111	Bac2048					Bd56	Bac2019	Bd38	Bac2496			Bx113	Bac2658	Bd7	Bac2415				Bd39	Bac4091					Bd23	Bac2813	Bd113	Bac2863			Bd85	Bac3197	Bx141	Bac2488
Bx111	Bac3960					Bd56	Bac2444	Bd42	Bac813			Bx113	Bac2632	Bd7	Bac3493				Bd40	Bac4091					Bd86	Bac2813	Bx125	Bac2863			Bx39	Bac3197	Bx70	Bac2496
Bx111	Bac2598					Bd56	Bac4103	Bd43	Bac307			Bx113	Bac3024	Bd7	Bac4007				Bd1	Bac4097					Bd111	Bac2817	Bx128	Bac2863			Bd74	Bac3231	Bd18	Bac2502
Bx13	Bac3932					Bd56	Bac1981	Bd43	Bac353			Bx113	Bac2591	Bd7	Bac2912				Bd28	Bac4097					Bd85	Bac2817	Bd23	Bac2889			Bx293	Bac3231	Bx198	Bac2502
Bx130	Bac3924					Bd57	Bac80	Bd43	Bac3688			Bx119	Bac3078	Bd7	Bac2918				Bd47	Bac4097					Bd103	Bac2823	Bd68	Bac2889			Bx39	Bac3231	Bx229	Bac2502
Bx137	Bac3316					Bd57	Bac688	Bd43	Bac3689			Bx119	Bac3520	Bd7	Bac2574				Bd73	Bac4097					Bd15	Bac2829	Bd85	Bac2889			Bx43	Bac3231	Bx409	Bac2502
Bx143	Bac3854					Bd57	Bac906	Bd43	Bac3129			Bx119	Bac4207	Bd7	Bac3336				Bd95	Bac4097					Bd45	Bac2829	Bx7	Bac2889			Bd68	Bac3239	Bx122	Bac2530
Bx15	Bac3275					Bd57	Bac1505	Bd44	Bac3635			Bx121	Bac1449	Bd72	Bac828				Bx24	Bac4097					Bd49	Bac2829	Bd113	Bac2895			Bd44	Bac3242	Bx190	Bac2546
Bx15	Bac3743					Bd57	Bac1802	Bd45	Bac316			Bx121	Bac3851	Bd72	Bac880				Bd28	Bac4099					Bd7	Bac2829	Bd71	Bac2895			Bd45	Bac3242	Bx229	Bac2546
Bx15	Bac2030					Bd57	Bac3136	Bd45	Bac1119			Bx122	Bac1036	Bd72	Bac1052				Bd35	Bac4099					Bx12	Bac2829	Bx156	Bac2895			Bd7	Bac3242	Bd41	Bac2568
Bx15	Bac3466					Bd57	Bac3083	Bd45	Bac1250			Bx122	Bac1416	Bd72	Bac1277				Bx89	Bac429					Bd69	Bac2846	Bx8	Bac2895			Bd82	Bac3242	Bx229	Bac2568
Bx173	Bac81					Bd57	Bac3566	Bd45	Bac1479			Bx122	Bac3497	Bd72	Bac3529				Bd39	Bac4307					Bx326	Bac285	Bd11	Bac2898			Bd85	Bac3242	Bx262	Bac2568
Bx173	Bac515					Bd57	Bac1983	Bd45	Bac1517			Bx122	Bac3484	Bd72	Bac3518				Bd53	Bac4309					Bx523	Bac285	Bd16	Bac2898			Bd87	Bac3242	Bd7	Bac2574
Bx173	Bac3932					Bd57	Bac4160	Bd45	Bac1819			Bx128	Bac955	Bd72	Bac3435				Bd95	Bac4309					Bd86	Bac289	Bd45	Bac2898			Bd98	Bac3242	Bd32	Bac2577
Bx173	Bac3807					Bd57	Bac4201	Bd45	Bac3877			Bx128	Bac1280	Bd72	Bac3493				Bd36	Bac432					Bx7	Bac289	Bd49	Bac2898			Bx14	Bac3242	Bd41	Bac2579
Bx173	Bac3931					Bd57	Bac4200	Bd45	Bac3770			Bx128	Bac3428	Bd72	Bac2772				Bd47	Bac432					Bd71	Bac2895	Bd7	Bac2898			Bx131	Bac3273	Bd68	Bac2597
Bx18	Bac782					Bd57	Bac4265	Bd45	Bac3987			Bx131	Bac3273	Bd72	Bac2415				Bd53	Bac432					Bd111	Bac2899	Bx4	Bac2898			Bx39	Bac3273	Bx198	Bac2618
Bx182	Bac1766					Bd58	Bac2936	Bd45	Bac4198			Bx135	Bac1390	Bd72	Bac3508				Bd95	Bac432					Bd85	Bac2899	Bx94	Bac2898			Bx43	Bac3273	Bx229	Bac2618
Bx182	Bac3755					Bd61	Bac1860	Bd45	Bac2898			Bx135	Bac2148	Bd72	Bac4377				Bd95	Bac4337					Bx135	Bac2914	Bd52	Bac2909			Bx70	Bac3273	Bx70	Bac2620
Bx185	Bac2512					Bd64	Bac951	Bd45	Bac4318			Bx14	Bac1319	Bd75	Bac911				Bd127	Bac4358					Bx201	Bac2914	Bd113	Bac2971			Bd38	Bac3289	Bx304	Bac2631
Bx2	Bac3227					Bd64	Bac880	Bd45	Bac4324			Bx14	Bac1811	Bd79	Bac3540				Bd6	Bac438					Bd46	Bac2923	Bx156	Bac2971			Bd4	Bac3301	Bd32	Bac2633
Bx200	Bac4011					Bd64	Bac936	Bd47	Bac285			Bx14	Bac3497	Bd82	Bac960				Bd63	Bac438					Bd58	Bac2936	Bx8	Bac2971			Bx29	Bac3307	Bd27	Bac2686
Bx200	Bac3321					Bd65	Bac1450	Bd47	Bac488			Bx14	Bac3242	Bd82	Bac1470				Bx30	Bac464					Bd23	Bac2941	Bd113	Bac2977			Bd17	Bac3313	Bd84	Bac2686
Bx200	Bac3469					Bd66	Bac2502	Bd47	Bac691			Bx14	Bac3487	Bd82	Bac3095				Bd51	Bac500					Bd35	Bac2941	Bx8	Bac2977			Bd60	Bac3313	Bx114	Bac2686
Bx213	Bac3238					Bd69	Bac80	Bd47	Bac1338			Bx14	Bac4367	Bd82	Bac4007				Bd73	Bac515					Bd86	Bac2941	Bd11	Bac298			Bx43	Bac3313	Bx229	Bac2686
Bx24	Bac789					Bd69	Bac963	Bd47	Bac2238			Bx154	Bac3039	Bd82	Bac2800				Bx173	Bac515					Bx39	Bac2965	Bd26	Bac298			Bd45	Bac3315	Bx43	Bac2724
Bx24	Bac764					Bd69	Bac885	Bd47	Bac4280			Bx155	Bac1266	Bd84	Bac42				Bd43	Bac52					Bd52	Bac2977	Bd49	Bac298			Bd7	Bac3315	Bd17	Bac2726
Bx24	Bac1767					Bd69	Bac984	Bd49	Bac80			Bx18	Bac82	Bd84	Bac70				Bd39	Bac54					Bd71	Bac2977	Bd71	Bac298			Bx39	Bac3349	Bd32	Bac2726
Bx24	Bac4097					Bd69	Bac3006	Bd49	Bac298			Bx18	Bac1036	Bd84	Bac284				Bd126	Bac575					Bd69	Bac3006	Bd113	Bac2989			Bx43	Bac3349	Bx61	Bac2726
Bx24	Bac1980					Bd69	Bac2846	Bd49	Bac1012			Bx18	Bac3497	Bd84	Bac601				Bd26	Bac576					Bx12	Bac3033	Bd113	Bac2990			Bx70	Bac3349	Bx113	Bac2732
Bx24	Bac2598					Bd69	Bac3041	Bd49	Bac1028			Bx18	Bac2682	Bd84	Bac609				Bd28	Bac576					Bd69	Bac3041	Bd113	Bac3004			Bd4	Bac338	Bx43	Bac2732
Bx24	Bac1988					Bd69	Bac2426	Bd49	Bac1205			Bx18	Bac4084	Bd84	Bac957				Bd47	Bac576					Bd86	Bac3081	Bd71	Bac3004			Bx128	Bac3428	Bd33	Bac2736
Bx24	Bac2346					Bd69	Bac3100	Bd49	Bac1091			Bx190	Bac891	Bd84	Bac857				Bd73	Bac576					Bd49	Bac3083	Bx156	Bac3004			Bx29	Bac343	Bx39	Bac2737
Bx24	Bac2559					Bd69	Bac3323	Bd49	Bac1323			Bx190	Bac2626	Bd84	Bac829				Bx26	Bac576					Bd57	Bac3083	Bx29	Bac3004			Bd32	Bac3432	Bd32	Bac2747
Bx26	Bac576					Bd69	Bac3134	Bd49	Bac1461			Bx190	Bac2611	Bd84	Bac1284				Bd1	Bac597					Bx85	Bac3085	Bx8	Bac3004			Bx29	Bac3453	Bx70	Bac2747
Bx30	Bac464					Bd69	Bac4200	Bd49	Bac1505			Bx190	Bac4279	Bd84	Bac1394				Bd47	Bac597					Bd94	Bac3092	Bd113	Bac3006			Bd33	Bac3472	Bd85	Bac2753
Bx30	Bac942					Bd69	Bac4211	Bd49	Bac1510			Bx191	Bac2218	Bd84	Bac1441				Bd39	Bac64					Bd69	Bac3100	Bd71	Bac3006			Bx122	Bac3484	Bx72	Bac2756
Bx30	Bac841					Bd7	Bac549	Bd49	Bac1802			Bx229	Bac969	Bd84	Bac1447				Bx84	Bac64					Bd69	Bac3134	Bx156	Bac3006			Bd85	Bac3487	Bx14	Bac2759
Bx30	Bac1507					Bd7	Bac1357	Bd49	Bac1978			Bx229	Bac2548	Bd84	Bac1473				Bd39	Bac713					Bx29	Bac3134	Bx8	Bac3006			Bx14	Bac3487	Bd85	Bac2765
Bx30	Bac1769					Bd7	Bac1517	Bd49	Bac3908			Bx229	Bac3082	Bd84	Bac1809				Bx39	Bac728					Bd15	Bac3136	Bx8	Bac3007			Bx43	Bac3487	Bd72	Bac2772
Bx30	Bac3743					Bd7	Bac2829	Bd49	Bac4032			Bx229	Bac4288	Bd84	Bac1867				Bx7	Bac755					Bd49	Bac3136	Bd113	Bac3009			Bx122	Bac3497	Bd32	Bac2783
Bx30	Bac3513					Bd7	Bac3259	Bd49	Bac2898			Bx242	Bac3851	Bd84	Bac1855				Bd1	Bac758					Bd52	Bac3136	Bx156	Bac3009			Bx14	Bac3497	Bx176	Bac2793
Bx30	Bac3720					Bd7	Bac3657	Bd49	Bac3010			Bx29	Bac286	Bd84	Bac1897				Bd28	Bac758					Bd57	Bac3136	Bd113	Bac3010			Bx18	Bac3497	Bx35	Bac2793
Bx30	Bac3316					Bd71	Bac765	Bd49	Bac3930			Bx29	Bac969	Bd84	Bac1956				Bd51	Bac758					Bd49	Bac3141	Bd49	Bac3010			Bx41	Bac3497	Bd82	Bac2800
Bx328	Bac3490					Bd71	Bac841	Bd49	Bac2368			Bx29	Bac640	Bd84	Bac1907				Bd54	Bac758					Bx186	Bac3180	Bd71	Bac3010			Bx96	Bac3497	Bx70	Bac2800
Bx328	Bac4079					Bd71	Bac893	Bd49	Bac4050			Bx29	Bac343	Bd84	Bac1836				Bd7	Bac758					Bx12	Bac3206	Bx125	Bac3010			Bx99	Bac3497	Bx14	Bac2807
Bx385	Bac1766					Bd71	Bac1082	Bd49	Bac3127			Bx29	Bac1374	Bd84	Bac3446				Bd73	Bac758					Bd15	Bac3257	Bd113	Bac3011			Bd18	Bac3510	Bx70	Bac2818
Bx39	Bac728					Bd71	Bac1296	Bd49	Bac3928			Bx29	Bac2212	Bd84	Bac3231				Bd73	Bac764					Bd16	Bac3257	Bd71	Bac3011			Bd37	Bac3510	Bx114	Bac2839
Bx39	Bac2862					Bd71	Bac1505	Bd49	Bac2522			Bx29	Bac2611	Bd84	Bac1994				Bx24	Bac764					Bd49	Bac3257	Bx125	Bac3011			Bx119	Bac3520	Bd27	Bac284
Bx39	Bac3495					Bd71	Bac1802	Bd49	Bac3259			Bx29	Bac3082	Bd84	Bac2963				Bd51	Bac782					Bd52	Bac3257	Bd17	Bac302			Bx39	Bac3520	Bd84	Bac284
Bx46	Bac1769					Bd71	Bac3928	Bd49	Bac2860			Bx29	Bac3453	Bd84	Bac2181				Bx18	Bac782					Bd45	Bac3259	Bd52	Bac302			Bd18	Bac3530	Bx114	Bac284
Bx46	Bac3495					Bd71	Bac2368	Bd49	Bac4201			Bx29	Bac3307	Bd84	Bac2983				Bd73	Bac789					Bd7	Bac3259	Bx128	Bac302			Bd85	Bac355	Bx229	Bac284
Bx46	Bac3123					Bd71	Bac2895	Bd49	Bac4318			Bx29	Bac2626	Bd84	Bac2686				Bx24	Bac789					Bx172	Bac3259	Bx57	Bac302			Bx96	Bac3602	Bx18	Bac2840
Bx46	Bac3743					Bd71	Bac3930	Bd49	Bac4284			Bx29	Bac2994	Bd84	Bac4159				Bd27	Bac801					Bx4	Bac3259	Bx85	Bac302			Bx43	Bac3623	Bx190	Bac2844
Bx58	Bac3227					Bd71	Bac4032	Bd52	Bac302			Bx29	Bac4354	Bd84	Bac2168				Bx7	Bac801					Bd111	Bac3282	Bd113	Bac3028			Bx70	Bac3623	Bx198	Bac2844
Bx58	Bac3854					Bd71	Bac3490	Bd52	Bac947			Bx29	Bac4375	Bd84	Bac2454				Bd39	Bac807					Bd85	Bac3282	Bd113	Bac3033			Bx43	Bac3629	Bx29	Bac2844
Bx7	Bac801					Bd71	Bac2977	Bd52	Bac473			Bx293	Bac1003	Bd84	Bac2939				Bx173	Bac81					Bd86	Bac3282	Bd16	Bac3033			Bd27	Bac3740	Bx80	Bac2844
Bx7	Bac755					Bd71	Bac4226	Bd52	Bac988			Bx293	Bac1267	Bd84	Bac2019				Bd90	Bac828					Bx135	Bac3282	Bd17	Bac3033			Bd84	Bac3740	Bx8	Bac286
Bx7	Bac1980					Bd71	Bac4230	Bd52	Bac356			Bx293	Bac1290	Bd84	Bac2964				Bd11	Bac841					Bd104	Bac3298	Bd52	Bac3033			Bd36	Bac3780	Bd37	Bac287
Bx7	Bac2302					Bd76	Bac358	Bd52	Bac1119			Bx293	Bac1416	Bd84	Bac2089				Bx30	Bac841					Bd69	Bac3323	Bd94	Bac3033			Bd41	Bac3843	Bx262	Bac287
Bx7	Bac2598					Bd76	Bac1525	Bd52	Bac1110			Bx293	Bac11	Bd84	Bac4096				Bd47	Bac863					Bd15	Bac3327	Bx125	Bac3033			Bx121	Bac3851	Bd45	Bac2912
Bx7	Bac2346					Bd85	Bac491	Bd52	Bac1205			Bx293	Bac2000	Bd84	Bac2446				Bd48	Bac863					Bd49	Bac3327	Bx128	Bac3033			Bx242	Bac3851	Bd7	Bac2912
Bx7	Bac2718					Bd85	Bac826	Bd52	Bac1504			Bx293	Bac3231	Bd84	Bac2144				Bd53	Bac863					Bx12	Bac3327	Bx156	Bac3033			Bx39	Bac3851	Bx18	Bac2912
Bx84	Bac64					Bd85	Bac724	Bd52	Bac1772			Bx39	Bac1003	Bd84	Bac2139				Bd3	Bac867					Bd27	Bac3431	Bx29	Bac3033			Bd27	Bac3944	Bd26	Bac2918
Bx84	Bac1083					Bd85	Bac980	Bd52	Bac1769			Bx39	Bac1267	Bd84	Bac2170				Bd18	Bac874					Bx57	Bac3443	Bx30	Bac3033			Bd84	Bac3944	Bd45	Bac2918
Bx84	Bac1507					Bd85	Bac631	Bd52	Bac4041			Bx39	Bac11	Bd84	Bac2198				Bd28	Bac874					Bd42	Bac3461	Bx4	Bac3033			Bd110	Bac3968	Bd7	Bac2918
Bx84	Bac3743					Bd85	Bac3994	Bd52	Bac3033			Bx39	Bac3991	Bd84	Bac4357				Bd41	Bac876					Bx523	Bac3468	Bx57	Bac3033			Bd4	Bac3975	Bx18	Bac2918
Bx84	Bac3245					Bd85	Bac2817	Bd52	Bac4002			Bx39	Bac3273	Bd84	Bac4359				Bd43	Bac886					Bx7	Bac348	Bx8	Bac3033			Bd74	Bac3991	Bd27	Bac2939
Bx84	Bac3466					Bd85	Bac2235	Bd52	Bac3648			Bx39	Bac3349	Bd85	Bac2753				Bd43	Bac889					Bd49	Bac3490	Bx85	Bac3033			Bx39	Bac3991	Bd84	Bac2939
Bx84	Bac2269					Bd85	Bac3964	Bd52	Bac3860			Bx39	Bac3092	Bd85	Bac2765				Bd43	Bac924					Bd71	Bac3490	Bd71	Bac3041			Bd13	Bac4045	Bx114	Bac2939
Bx89	Bac429					Bd85	Bac3282	Bd52	Bac3864			Bx39	Bac2555	Bd85	Bac4375				Bd11	Bac942					Bx12	Bac3490	Bd88	Bac3045			Bx8	Bac4045	Bx29	Bac2939
Bx89	Bac1099					Bd85	Bac3604	Bd52	Bac3657			Bx39	Bac3851	Bd9	Bac630				Bd41	Bac942					Bx30	Bac3495	Bd113	Bac3060			Bd84	Bac4046	Bx166	Bac2959
Bx89	Bac1476					Bd85	Bac3658	Bd52	Bac4109			Bx39	Bac3197	Bd9	Bac1301				Bx30	Bac942					Bx4	Bac3495	Bx156	Bac3060			Bd74	Bac4071	Bx274	Bac2959
Bx89	Bac3316					Bd85	Bac3747	Bd52	Bac2909			Bx39	Bac2121	Bd9	Bac2057				Bd12	Bac963					Bd25	Bac3516	Bx177	Bac3060			Bd74	Bac4084	Bd27	Bac2963
						Bd85	Bac1995	Bd52	Bac3257			Bx39	Bac3520	Bd93	Bac3004										Bd27	Bac3516	Bx4	Bac3060			Bx18	Bac4084	Bd84	Bac2963
						Bd85	Bac2141	Bd52	Bac3259			Bx39	Bac2416	Bd96	Bac332										Bd86	Bac3516	Bd71	Bac3069			Bd4	Bac4086	Bx114	Bac2963
						Bd85	Bac2441	Bd52	Bac3328			Bx39	Bac3231	Bx11	Bac305										Bx7	Bac3516	Bd43	Bac307			Bd33	Bac4092	Bd27	Bac2964
						Bd85	Bac2899	Bd52	Bac3869			Bx39	Bac2846	Bx113	Bac2732										Bd25	Bac3530	Bx156	Bac307			Bx59	Bac4094	Bd84	Bac2964
						Bd85	Bac3632	Bd52	Bac3833			Bx39	Bac2632	Bx114	Bac284										Bd57	Bac3566	Bx177	Bac307			Bd85	Bac4100	Bx190	Bac2964
						Bd85	Bac4088	Bd52	Bac3870			Bx39	Bac4112	Bx114	Bac601										Bd76	Bac358	Bx4	Bac307			Bx39	Bac4112	Bx229	Bac2964
						Bd85	Bac4315	Bd52	Bac3680			Bx41	Bac904	Bx114	Bac587										Bd111	Bac3604	Bx13	Bac3081			Bd27	Bac4132	Bx29	Bac2977
						Bd86	Bac289	Bd52	Bac3865			Bx41	Bac1036	Bx114	Bac857										Bd27	Bac3604	Bx177	Bac3110			Bd33	Bac4135	Bx409	Bac2977
						Bd86	Bac874	Bd52	Bac3704			Bx41	Bac1449	Bx114	Bac609										Bd85	Bac3604	Bx29	Bac3110			Bx111	Bac4153	Bx80	Bac2977
						Bd86	Bac500	Bd52	Bac3904			Bx41	Bac1416	Bx114	Bac1207										Bx29	Bac3610	Bd113	Bac3113			Bd74	Bac4173	Bd27	Bac2983
						Bd86	Bac828	Bd52	Bac3900			Bx41	Bac2716	Bx114	Bac1284										Bd111	Bac3632	Bx4	Bac3113			Bx41	Bac4173	Bd84	Bac2983
						Bd86	Bac797	Bd52	Bac4283			Bx41	Bac4173	Bx114	Bac1473										Bd25	Bac3632	Bx94	Bac3113			Bx70	Bac4173	Bx114	Bac2983
						Bd86	Bac455	Bd55	Bac1522			Bx41	Bac3497	Bx114	Bac3										Bd85	Bac3632	Bx156	Bac3114			Bd75	Bac4196	Bx262	Bac2986
						Bd86	Bac698	Bd64	Bac1043			Bx421	Bac701	Bx114	Bac1809										Bd52	Bac3657	Bx172	Bac3115			Bx45	Bac4197	Bx274	Bac2994
						Bd86	Bac809	Bd65	Bac433			Bx43	Bac860	Bx114	Bac1907										Bd7	Bac3657	Bx35	Bac3118			Bx59	Bac4197	Bx114	Bac3
						Bd86	Bac926	Bd65	Bac2263			Bx43	Bac809	Bx114	Bac1867										Bx8	Bac3657	Bd113	Bac3126			Bx119	Bac4207	Bd34	Bac3004
						Bd86	Bac887	Bd68	Bac2889			Bx43	Bac1003	Bx114	Bac1855										Bd111	Bac3658	Bd49	Bac3127			Bd57	Bac4225	Bd93	Bac3004
						Bd86	Bac1414	Bd68	Bac2496			Bx43	Bac1063	Bx114	Bac2019										Bd19	Bac3658	Bd43	Bac3129			Bx43	Bac4231	Bd38	Bac3006
						Bd86	Bac1387	Bd7	Bac316			Bx43	Bac1811	Bx114	Bac2939										Bd23	Bac3658	Bd113	Bac3131			Bd110	Bac4246	Bx190	Bac3024
						Bd86	Bac1923	Bd7	Bac1479			Bx43	Bac3231	Bx114	Bac2983										Bd35	Bac3658	Bx156	Bac3131			Bx111	Bac4246	Bd24	Bac3036
						Bd86	Bac1937	Bd7	Bac1517			Bx43	Bac2526	Bx114	Bac2135										Bd85	Bac3658	Bd71	Bac3136			Bx43	Bac4246	Bx11	Bac305
						Bd86	Bac1931	Bd7	Bac3877			Bx43	Bac2555	Bx114	Bac2446										Bd86	Bac3658	Bd113	Bac3137			Bx70	Bac4246	Bx279	Bac305
						Bd86	Bac2941	Bd7	Bac2898			Bx43	Bac3623	Bx114	Bac2168										Bx167	Bac3658	Bx156	Bac3137			Bd36	Bac4273	Bx279	Bac308
						Bd86	Bac2234	Bd7	Bac3259			Bx43	Bac3349	Bx114	Bac4024										Bx7	Bac3658	Bx8	Bac3137			Bd33	Bac4275	Bd18	Bac3092
						Bd86	Bac2236	Bd7	Bac4318			Bx43	Bac3313	Bx114	Bac4104										Bd46	Bac3682	Bd71	Bac3141			Bx190	Bac4279	Bd82	Bac3095
						Bd86	Bac1995	Bd70	Bac1509			Bx43	Bac2664	Bx114	Bac2686										Bd35	Bac3709	Bd17	Bac3154			Bx229	Bac4288	Bx122	Bac3099
						Bd86	Bac2528	Bd70	Bac1780			Bx43	Bac3487	Bx114	Bac4159										Bd117	Bac3718	Bx57	Bac3156			Bd27	Bac4354	Bd33	Bac3102
						Bd86	Bac2235	Bd70	Bac1835			Bx43	Bac2503	Bx114	Bac4089										Bx184	Bac3718	Bx85	Bac3156			Bx29	Bac4354	Bd18	Bac3118
						Bd86	Bac2441	Bd70	Bac3674			Bx43	Bac3024	Bx114	Bac2839										Bd85	Bac3747	Bd45	Bac316			Bx59	Bac4365	Bd37	Bac3118
						Bd86	Bac4158	Bd71	Bac765			Bx43	Bac3629	Bx114	Bac2963										Bd38	Bac3780	Bd7	Bac316			Bx14	Bac4367	Bd49	Bac3118
						Bd86	Bac2444	Bd71	Bac848			Bx43	Bac3273	Bx114	Bac4359										Bd15	Bac3833	Bd113	Bac3180			Bx70	Bac4367	Bx198	Bac3118
						Bd86	Bac3658	Bd71	Bac473			Bx43	Bac4246	Bx114	Bac4364										Bd16	Bac3833	Bx125	Bac3180			Bd27	Bac4375	Bx229	Bac3118
						Bd86	Bac2631	Bd71	Bac351			Bx43	Bac4231	Bx122	Bac2530										Bx12	Bac3833	Bd86	Bac3184			Bx29	Bac4375	Bx125	Bac3126
						Bd86	Bac3964	Bd71	Bac298			Bx45	Bac4197	Bx122	Bac3099										Bd94	Bac3836	Bx128	Bac320			Bd33	Bac441	Bd33	Bac3134
						Bd86	Bac2226	Bd71	Bac832			Bx58	Bac1416	Bx122	Bac3963										Bx29	Bac3836	Bx177	Bac320			Bd18	Bac454	Bd18	Bac3174
						Bd86	Bac4023	Bd71	Bac357			Bx58	Bac2658	Bx122	Bac4317										Bx72	Bac3839	Bd113	Bac3257			Bd4	Bac488	Bd18	Bac3216
						Bd86	Bac3282	Bd71	Bac616			Bx59	Bac4197	Bx125	Bac1353										Bd49	Bac3854	Bd17	Bac3257			Bx8	Bac519	Bd27	Bac3231
						Bd86	Bac1981	Bd71	Bac1012			Bx59	Bac4094	Bx125	Bac3126										Bx125	Bac3854	Bd52	Bac3257			Bd26	Bac57	Bd84	Bac3231
						Bd86	Bac2093	Bd71	Bac1091			Bx59	Bac2738	Bx125	Bac3782										Bx326	Bac3861	Bd94	Bac3257			Bd68	Bac57	Bx14	Bac3261
						Bd86	Bac2657	Bd71	Bac1105			Bx59	Bac4365	Bx128	Bac856										Bd94	Bac3869	Bx125	Bac3257			Bd4	Bac572	Bd96	Bac332
						Bd86	Bac2620	Bd71	Bac1165			Bx61	Bac860	Bx128	Bac2003										Bd15	Bac3897	Bx156	Bac3257			Bd33	Bac589	Bd26	Bac3336
						Bd86	Bac2260	Bd71	Bac1062			Bx70	Bac82	Bx135	Bac1319										Bd23	Bac390	Bx30	Bac3257			Bd87	Bac591	Bd45	Bac3336
						Bd86	Bac3516	Bd71	Bac1323			Bx70	Bac809	Bx135	Bac3835										Bd35	Bac3922	Bx57	Bac3257			Bd33	Bac617	Bd7	Bac3336
						Bd86	Bac2191	Bd71	Bac1461			Bx70	Bac904	Bx14	Bac506										Bd86	Bac3922	Bx8	Bac3257			Bd41	Bac621	Bx190	Bac3342
						Bd86	Bac2577	Bd71	Bac1471			Bx70	Bac1003	Bx14	Bac2469										Bd71	Bac3928	Bx85	Bac3257			Bd18	Bac627	Bx80	Bac3342
						Bd86	Bac2148	Bd71	Bac1505			Bx70	Bac1319	Bx14	Bac2759										Bd49	Bac3930	Bd11	Bac3259			Bx29	Bac640	Bx8	Bac3407
						Bd86	Bac2104	Bd71	Bac5			Bx70	Bac1811	Bx14	Bac3966										Bd52	Bac3930	Bd113	Bac3259			Bd38	Bac67	Bd36	Bac3421
						Bd86	Bac3081	Bd71	Bac10			Bx70	Bac3349	Bx14	Bac2464										Bd71	Bac3930	Bd16	Bac3259			Bd62	Bac695	Bd13	Bac3424
						Bd86	Bac3922	Bd71	Bac1776			Bx70	Bac4173	Bx14	Bac3261										Bd111	Bac3964	Bd49	Bac3259			Bd68	Bac700	Bd18	Bac3424
						Bd86	Bac2233	Bd71	Bac1802			Bx70	Bac3273	Bx14	Bac2807										Bd85	Bac3964	Bd52	Bac3259			Bx421	Bac701	Bd49	Bac3424
						Bd86	Bac2081	Bd71	Bac1978			Bx70	Bac2555	Bx141	Bac930										Bd86	Bac3964	Bd7	Bac3259			Bd87	Bac725	Bx198	Bac3426
						Bd86	Bac1992	Bd71	Bac1869			Bx70	Bac3623	Bx141	Bac922										Bd111	Bac3994	Bd94	Bac3259			Bd18	Bac737	Bx229	Bac3426
						Bd86	Bac2464	Bd71	Bac3010			Bx70	Bac4246	Bx141	Bac583										Bd85	Bac3994	Bx125	Bac3259			Bx43	Bac809	Bx30	Bac3426
						Bd86	Bac1991	Bd71	Bac3004			Bx70	Bac4367	Bx141	Bac4065										Bx135	Bac3994	Bx128	Bac3259			Bx70	Bac809	Bd45	Bac3435
						Bd86	Bac2813	Bd71	Bac3836			Bx8	Bac91	Bx141	Bac3518										Bx326	Bac40	Bx156	Bac3259			Bx18	Bac82	Bd72	Bac3435
						Bd86	Bac2303	Bd71	Bac3136			Bx8	Bac519	Bx141	Bac3435										Bd19	Bac4023	Bx177	Bac3259			Bx70	Bac82	Bx141	Bac3435
						Bd86	Bac2177	Bd71	Bac3695			Bx8	Bac1298	Bx141	Bac2488										Bd35	Bac4023	Bx30	Bac3259			Bd41	Bac857	Bx29	Bac3439
						Bd94	Bac947	Bd71	Bac3006			Bx8	Bac1483	Bx141	Bac3554										Bd86	Bac4023	Bx4	Bac3259			Bx43	Bac860	Bd27	Bac3446
						Bd94	Bac834	Bd71	Bac3069			Bx8	Bac1792	Bx166	Bac93										Bx7	Bac4023	Bx57	Bac3259			Bx61	Bac860	Bd84	Bac3446
						Bd94	Bac765	Bd71	Bac2860			Bx8	Bac4045	Bx166	Bac1956										Bd49	Bac4032	Bx85	Bac3259			Bx190	Bac891	Bd13	Bac3451
						Bd94	Bac963	Bd71	Bac3011			Bx8	Bac3142	Bx166	Bac2959										Bd71	Bac4032	Bx7	Bac3268			Bd7	Bac90	Bd18	Bac3451
						Bd94	Bac1505	Bd71	Bac2736			Bx8	Bac2735	Bx176	Bac2212										Bd119	Bac4042	Bx35	Bac3282			Bd18	Bac901	Bd37	Bac3451
						Bd94	Bac1855	Bd71	Bac3141			Bx8	Bac1979	Bx176	Bac2114										Bd42	Bac4055	Bd16	Bac332			Bx41	Bac904	Bx198	Bac3451
						Bd94	Bac3836	Bd71	Bac4175			Bx87	Bac2658	Bx176	Bac2064										Bd111	Bac4088	Bx94	Bac332			Bx70	Bac904	Bx229	Bac3451
						Bd94	Bac3092	Bd71	Bac2340			Bx96	Bac3602	Bx176	Bac2059										Bd85	Bac4088	Bd113	Bac3328			Bd18	Bac907	Bx409	Bac3468
						Bd94	Bac3869	Bd71	Bac4083			Bx96	Bac3497	Bx176	Bac2223										Bd56	Bac4103	Bd17	Bac3328			Bx8	Bac91	Bd13	Bac3485
						Bd94	Bac4211	Bd71	Bac2522			Bx99	Bac3497	Bx176	Bac2793										Bd25	Bac4156	Bd52	Bac3328			Bx128	Bac955	Bd18	Bac3485
						Bd94	Bac4226	Bd71	Bac2895			Bx99	Bac3131	Bx18	Bac2912										Bd35	Bac4158	Bx128	Bac3328			Bx229	Bac969	Bx262	Bac3485
						Bd97	Bac80	Bd71	Bac3908			Bx99	Bac2682	Bx18	Bac2840										Bd86	Bac4158	Bx177	Bac3328			Bx29	Bac969	Bx8	Bac3485
						Bd97	Bac688	Bd71	Bac2725					Bx18	Bac2918										Bx135	Bac4158	Bx4	Bac3328					Bd41	Bac3491
						Bd97	Bac1802	Bd71	Bac4050					Bx18	Bac4317										Bx201	Bac4158	Bx128	Bac3343					Bx29	Bac3491
						Bd97	Bac4201	Bd71	Bac2621					Bx190	Bac962										Bx326	Bac4158	Bx177	Bac3343					Bd19	Bac3493
						Bx12	Bac727	Bd71	Bac3041					Bx190	Bac869										Bd57	Bac4160	Bx8	Bac3344					Bd7	Bac3493
						Bx12	Bac3206	Bd71	Bac3831					Bx190	Bac352										Bd49	Bac4176	Bx4	Bac3348					Bd72	Bac3493
						Bx12	Bac2829	Bd71	Bac4201					Bx190	Bac884										Bd49	Bac4200	Bd31	Bac337					Bd32	Bac3494
						Bx12	Bac3327	Bd71	Bac4200					Bx190	Bac1048										Bd57	Bac4200	Bx45	Bac3394					Bd26	Bac3508
						Bx12	Bac3033	Bd71	Bac4226					Bx190	Bac1171										Bd69	Bac4200	Bd113	Bac3443					Bd7	Bac3508
						Bx12	Bac2275	Bd71	Bac4286					Bx190	Bac1233										Bx12	Bac4200	Bx125	Bac3443					Bd72	Bac3508
						Bx12	Bac3490	Bd71	Bac4331					Bx190	Bac1284										Bx186	Bac4200	Bx30	Bac3443					Bx96	Bac3508
						Bx12	Bac3833	Bd71	Bac4318					Bx190	Bac1428										Bd49	Bac4201	Bd16	Bac345					Bd72	Bac3518
						Bx12	Bac4200	Bd76	Bac2625					Bx190	Bac16										Bd57	Bac4201	Bx94	Bac345					Bx141	Bac3518
						Bx12	Bac4211	Bd85	Bac3960					Bx190	Bac11										Bd97	Bac4201	Bd19	Bac3469					Bx190	Bac352
						Bx125	Bac765	Bd85	Bac2889					Bx190	Bac1809										Bd49	Bac4211	Bx23	Bac3490					Bd72	Bac3529
						Bx125	Bac889	Bd85	Bac3977					Bx190	Bac1824										Bd69	Bac4211	Bx29	Bac3490					Bd79	Bac3540
						Bx125	Bac723	Bd85	Bac3682					Bx190	Bac1875										Bd94	Bac4211	Bd113	Bac3502					Bx141	Bac3554
						Bx125	Bac2368	Bd85	Bac3941					Bx190	Bac2038										Bx12	Bac4211	Bx156	Bac3502					Bd49	Bac3560
						Bx125	Bac3854	Bd85	Bac2496					Bx190	Bac2003										Bd49	Bac4217	Bx8	Bac3502					Bx8	Bac3560
						Bx125	Bac4217	Bd86	Bac3184					Bx190	Bac2844										Bx125	Bac4217	Bd26	Bac351					Bd32	Bac3567
						Bx125	Bac4226	Bd88	Bac69					Bx190	Bac3342										Bd49	Bac4226	Bd71	Bac351					Bd38	Bac3569
						Bx135	Bac809	Bd88	Bac2584					Bx190	Bac2039										Bd52	Bac4226	Bx45	Bac3513					Bd36	Bac3579
						Bx135	Bac1414	Bd88	Bac3045					Bx190	Bac3024										Bd71	Bac4226	Bx177	Bac352					Bd13	Bac3599
						Bx135	Bac1374	Bd94	Bac889					Bx190	Bac2964										Bd94	Bac4226	Bd43	Bac353					Bd13	Bac3620
						Bx135	Bac1443	Bd94	Bac988					Bx190	Bac2019										Bx125	Bac4226	Bd20	Bac3549					Bx577	Bac3620
						Bx135	Bac1923	Bd94	Bac1205					Bx190	Bac3848										Bd71	Bac4230	Bd113	Bac355					Bx8	Bac3620
						Bx135	Bac1937	Bd94	Bac1461					Bx190	Bac2546										Bd57	Bac4265	Bx156	Bac355					Bd17	Bac3632
						Bx135	Bac2230	Bd94	Bac18					Bx198	Bac70										Bx57	Bac4284	Bx177	Bac355					Bd43	Bac3695
						Bx135	Bac2235	Bd94	Bac1519					Bx198	Bac39										Bx8	Bac4284	Bx4	Bac355					Bd27	Bac3718
						Bx135	Bac2238	Bd94	Bac1518					Bx198	Bac883										Bd85	Bac4315	Bx8	Bac355					Bx43	Bac378
						Bx135	Bac2441	Bd94	Bac3864					Bx198	Bac856										Bd15	Bac44	Bd113	Bac356					Bd32	Bac3780
						Bx135	Bac3994	Bd94	Bac3033					Bx198	Bac819										Bx289	Bac443	Bd52	Bac356					Bx125	Bac3782
						Bx135	Bac4158	Bd94	Bac3257					Bx198	Bac698										Bx523	Bac443	Bx125	Bac356					Bx80	Bac3801
						Bx135	Bac1988	Bd94	Bac3900					Bx198	Bac957										Bd25	Bac455	Bx128	Bac356					Bx229	Bac3804
						Bx135	Bac2249	Bd94	Bac2522					Bx198	Bac715										Bd27	Bac455	Bx177	Bac356					Bx135	Bac3835
						Bx135	Bac2104	Bd94	Bac3259					Bx198	Bac1222										Bd86	Bac455	Bd11	Bac357					Bx190	Bac3848
						Bx135	Bac3282	Bd94	Bac3761					Bx198	Bac1848										Bx7	Bac455	Bd71	Bac357					Bd18	Bac39
						Bx135	Bac2174	Bd94	Bac3836					Bx198	Bac4026										Bd35	Bac458	Bx29	Bac3572					Bx198	Bac39
						Bx135	Bac2236	Bd94	Bac3704					Bx198	Bac3118										Bd111	Bac486	Bd31	Bac3573					Bx229	Bac39
						Bx135	Bac2914	Bd94	Bac3904					Bx198	Bac3451										Bd107	Bac488	Bx4	Bac3627					Bx29	Bac39
						Bx135	Bac2097	Bd94	Bac3930					Bx198	Bac2003										Bd117	Bac488	Bd44	Bac3635					Bd26	Bac391
						Bx156	Bac616	Bd94	Bac2789					Bx198	Bac2618										Bx167	Bac488	Bd17	Bac3648					Bx122	Bac3963
						Bx167	Bac488	Bd94	Bac4311					Bx198	Bac2008										Bx201	Bac488	Bd52	Bac3648					Bx14	Bac3966
						Bx167	Bac809	Bd94	Bac4314					Bx198	Bac3426										Bd111	Bac491	Bx177	Bac3650					Bx61	Bac3966
						Bx167	Bac495	Bd97	Bac889					Bx198	Bac2844										Bd85	Bac491	Bx4	Bac3650					Bx61	Bac3999
						Bx167	Bac797	Bx125	Bac889					Bx198	Bac2039										Bd107	Bac495	Bd113	Bac3657					Bx43	Bac4005
						Bx167	Bac1374	Bx125	Bac356					Bx198	Bac2502										Bd117	Bac495	Bd17	Bac3657					Bd7	Bac4007
						Bx167	Bac2441	Bx125	Bac1205					Bx198	Bac4194										Bx167	Bac495	Bd52	Bac3657					Bd82	Bac4007
						Bx167	Bac2238	Bx125	Bac1082					Bx198	Bac4357										Bd111	Bac500	Bx128	Bac3657					Bx114	Bac4024
						Bx167	Bac2236	Bx125	Bac1461					Bx229	Bac55										Bd23	Bac500	Bx156	Bac3657					Bx198	Bac4026
						Bx167	Bac2490	Bx125	Bac1505					Bx229	Bac70										Bd86	Bac500	Bx177	Bac3657					Bx229	Bac4026
						Bx167	Bac1991	Bx125	Bac4095					Bx229	Bac119										Bx370	Bac539	Bx4	Bac3657					Bd18	Bac4055
						Bx167	Bac2044	Bx125	Bac2190					Bx229	Bac39										Bd45	Bac549	Bx8	Bac3657					Bx141	Bac4065
						Bx167	Bac2235	Bx125	Bac3908					Bx229	Bac284										Bd7	Bac549	Bx4	Bac3668					Bx114	Bac4089
						Bx167	Bac2124	Bx125	Bac2368					Bx229	Bac715										Bd38	Bac557	Bd70	Bac3674					Bd84	Bac4096
						Bx167	Bac3658	Bx125	Bac3704					Bx229	Bac609										Bx156	Bac616	Bd17	Bac3680					Bd36	Bac4099
						Bx167	Bac2191	Bx125	Bac3864					Bx229	Bac819										Bd111	Bac631	Bd52	Bac3680					Bx114	Bac4104
						Bx167	Bac2148	Bx125	Bac3010					Bx229	Bac957										Bd85	Bac631	Bd27	Bac3682					Bx80	Bac4104
						Bx172	Bac1822	Bx125	Bac3033					Bx229	Bac883										Bx370	Bac631	Bd85	Bac3682					Bx70	Bac4108
						Bx172	Bac3259	Bx125	Bac3904					Bx229	Bac856										Bx39	Bac644	Bd43	Bac3688					Bd36	Bac4113
						Bx18	Bac847	Bx125	Bac3257					Bx229	Bac698										Bd27	Bac675	Bd113	Bac3689					Bx274	Bac4133
						Bx184	Bac3718	Bx125	Bac3900					Bx229	Bac870										Bd23	Bac684	Bd43	Bac3689					Bd27	Bac4148
						Bx186	Bac3180	Bx125	Bac2522					Bx229	Bac1284										Bd29	Bac688	Bx156	Bac3689					Bd27	Bac4159
						Bx186	Bac4200	Bx125	Bac3259					Bx229	Bac16										Bd49	Bac688	Bx4	Bac3689					Bd84	Bac4159
						Bx201	Bac488	Bx125	Bac2860					Bx229	Bac1875										Bd57	Bac688	Bd17	Bac3693					Bx114	Bac4159
						Bx201	Bac1374	Bx125	Bac3011					Bx229	Bac1848										Bd97	Bac688	Bd113	Bac3695					Bd36	Bac4181
						Bx201	Bac2441	Bx125	Bac3714					Bx229	Bac2003										Bx85	Bac688	Bd71	Bac3695					Bd37	Bac4194
						Bx201	Bac2238	Bx125	Bac3443					Bx229	Bac2686										Bx7	Bac691	Bx128	Bac3695					Bx198	Bac4194
						Bx201	Bac2218	Bx125	Bac3930					Bx229	Bac3451										Bd107	Bac698	Bx156	Bac3695					Bx229	Bac4194
						Bx201	Bac2230	Bx125	Bac2789					Bx229	Bac4026										Bd86	Bac698	Bx177	Bac3695					Bd84	Bac42
						Bx201	Bac2235	Bx125	Bac2863					Bx229	Bac2396										Bd111	Bac701	Bx29	Bac3695					Bd18	Bac4205
						Bx201	Bac2078	Bx125	Bac3180					Bx229	Bac2008										Bx326	Bac707	Bx4	Bac3695					Bd27	Bac4226
						Bx201	Bac2914	Bx125	Bac4209					Bx229	Bac2964										Bd46	Bac712	Bd113	Bac3704					Bx229	Bac4226
						Bx201	Bac2151	Bx125	Bac4331					Bx229	Bac2618										Bd49	Bac723	Bd17	Bac3704					Bx262	Bac4226
						Bx201	Bac4158	Bx128	Bac473					Bx229	Bac3118										Bx125	Bac723	Bd52	Bac3704					Bx80	Bac4226
						Bx218	Bac2078	Bx128	Bac988					Bx229	Bac2039										Bd27	Bac724	Bd94	Bac3704					Bd13	Bac4262
						Bx26	Bac2078	Bx128	Bac356					Bx229	Bac4194										Bd85	Bac724	Bx125	Bac3704					Bd26	Bac4309
						Bx289	Bac443	Bx128	Bac302					Bx229	Bac2568										Bx7	Bac724	Bx128	Bac3704					Bd45	Bac4309
						Bx289	Bac2051	Bx128	Bac320					Bx229	Bac3426										Bx12	Bac727	Bx29	Bac3704					Bd45	Bac4317
						Bx29	Bac963	Bx128	Bac1205					Bx229	Bac2502										Bd119	Bac730	Bx57	Bac3704					Bx122	Bac4317
						Bx29	Bac834	Bx128	Bac1519					Bx229	Bac2546										Bd113	Bac765	Bx8	Bac3704					Bx18	Bac4317
						Bx29	Bac3836	Bx128	Bac1769					Bx229	Bac3804										Bd49	Bac765	Bx85	Bac3704					Bd66	Bac4332
						Bx29	Bac3134	Bx128	Bac3695					Bx229	Bac4226										Bd52	Bac765	Bd113	Bac3710					Bd27	Bac4357
						Bx29	Bac3610	Bx128	Bac3657					Bx229	Bac4359										Bd71	Bac765	Bx29	Bac3710					Bd84	Bac4357
						Bx30	Bac1508	Bx128	Bac4109					Bx262	Bac69										Bd94	Bac765	Bx4	Bac3710					Bx198	Bac4357
						Bx30	Bac3495	Bx128	Bac4041					Bx262	Bac287										Bx125	Bac765	Bd113	Bac3712					Bd27	Bac4359
						Bx326	Bac40	Bx128	Bac3259					Bx262	Bac869										Bd19	Bac789	Bx4	Bac3712					Bd84	Bac4359
						Bx326	Bac285	Bx128	Bac3714					Bx262	Bac698										Bd19	Bac797	Bd113	Bac3714					Bx114	Bac4359
						Bx326	Bac707	Bx128	Bac2681					Bx262	Bac1066										Bd35	Bac797	Bx125	Bac3714					Bx229	Bac4359
						Bx326	Bac1443	Bx128	Bac2658					Bx262	Bac1160										Bd86	Bac797	Bx128	Bac3714					Bd46	Bac4360
						Bx326	Bac2081	Bx128	Bac3770					Bx262	Bac1284										Bx167	Bac797	Bx177	Bac3714					Bd36	Bac4363
						Bx326	Bac3861	Bx128	Bac3704					Bx262	Bac1376										Bd49	Bac80	Bx7	Bac3716					Bd27	Bac4364
						Bx326	Bac1992	Bx128	Bac3864					Bx262	Bac1875										Bd57	Bac80	Bx151	Bac3735					Bx114	Bac4364
						Bx326	Bac2391	Bx128	Bac3033					Bx262	Bac2568										Bd69	Bac80	Bx7	Bac3746					Bd85	Bac4375
						Bx326	Bac4158	Bx128	Bac3904					Bx262	Bac2038										Bd97	Bac80	Bx151	Bac3747					Bd72	Bac4377
						Bx370	Bac539	Bx128	Bac2522					Bx262	Bac3485										Bd86	Bac809	Bd113	Bac3755					Bd13	Bac473
						Bx370	Bac631	Bx128	Bac2863					Bx262	Bac2986										Bx135	Bac809	Bx177	Bac3755					Bx8	Bac473
						Bx39	Bac644	Bx128	Bac3328					Bx262	Bac4226										Bx167	Bac809	Bx4	Bac3755					Bd36	Bac482
						Bx39	Bac2965	Bx128	Bac3343					Bx274	Bac118										Bd85	Bac826	Bd94	Bac3761					Bd45	Bac488
						Bx4	Bac1357	Bx13	Bac503					Bx274	Bac1065										Bd86	Bac828	Bd17	Bac3767					Bd7	Bac488
						Bx4	Bac3259	Bx13	Bac3081					Bx274	Bac2959										Bd94	Bac834	Bd113	Bac3770					Bx96	Bac488
						Bx4	Bac3495	Bx151	Bac2591					Bx274	Bac2994										Bx29	Bac834	Bd45	Bac3770					Bd15	Bac489
						Bx45	Bac926	Bx151	Bac3735					Bx274	Bac2256										Bd71	Bac841	Bx128	Bac3770					Bx70	Bac493
						Bx523	Bac285	Bx151	Bac3932					Bx274	Bac4133										Bx18	Bac847	Bx156	Bac3770					Bd6	Bac502
						Bx523	Bac443	Bx151	Bac2673					Bx279	Bac305										Bd46	Bac85	Bx177	Bac3770					Bx70	Bac503
						Bx523	Bac3468	Bx151	Bac3747					Bx279	Bac308										Bd15	Bac850	Bx4	Bac3770					Bx14	Bac506
						Bx523	Bac2051	Bx156	Bac355					Bx279	Bac1813										Bd4	Bac867	Bd113	Bac3772					Bd17	Bac521
						Bx523	Bac2391	Bx156	Bac473					Bx29	Bac70										Bd107	Bac874	Bx156	Bac3772					Bx61	Bac521
						Bx57	Bac2368	Bx156	Bac988					Bx29	Bac39										Bd35	Bac874	Bx29	Bac3772					Bd36	Bac522
						Bx57	Bac3443	Bx156	Bac986					Bx29	Bac870										Bd86	Bac874	Bx4	Bac3772					Bd33	Bac53
						Bx57	Bac4284	Bx156	Bac307					Bx29	Bac609										Bd64	Bac880	Bd17	Bac380					Bd38	Bac548
						Bx661	Bac2140	Bx156	Bac549					Bx29	Bac1048										Bd4	Bac885	Bx29	Bac380					Bx229	Bac55
						Bx7	Bac289	Bx156	Bac1205					Bx29	Bac1284										Bd69	Bac885	Bd71	Bac3831					Bd18	Bac551
						Bx7	Bac724	Bx156	Bac1504					Bx29	Bac1290										Bd107	Bac887	Bd113	Bac3832					Bd37	Bac58
						Bx7	Bac455	Bx156	Bac1776					Bx29	Bac2844										Bd86	Bac887	Bd15	Bac3833					Bx141	Bac583
						Bx7	Bac691	Bx156	Bac4002					Bx29	Bac2003										Bx125	Bac889	Bd52	Bac3833					Bd39	Bac587
						Bx7	Bac348	Bx156	Bac2895					Bx29	Bac3439										Bx85	Bac889	Bd113	Bac3836					Bx114	Bac587
						Bx7	Bac1326	Bx156	Bac3004					Bx29	Bac2977										Bd71	Bac893	Bd71	Bac3836					Bx80	Bac587
						Bx7	Bac1853	Bx156	Bac2681					Bx29	Bac2939										Bd4	Bac894	Bd94	Bac3836					Bx70	Bac594
						Bx7	Bac1931	Bx156	Bac3657					Bx29	Bac3491										Bd46	Bac898	Bx156	Bac3836					Bx409	Bac60
						Bx7	Bac2226	Bx156	Bac3695					Bx30	Bac856										Bd49	Bac906	Bx29	Bac3836					Bd27	Bac601
						Bx7	Bac4023	Bx156	Bac3869					Bx30	Bac957										Bd57	Bac906	Bx57	Bac3836					Bd84	Bac601
						Bx7	Bac2218	Bx156	Bac3006					Bx30	Bac1394										Bd107	Bac92	Bx8	Bac3836					Bx114	Bac601
						Bx7	Bac2438	Bx156	Bac3689					Bx30	Bac3426										Bd86	Bac926	Bx85	Bac3836					Bd13	Bac602
						Bx7	Bac2632	Bx156	Bac3770					Bx304	Bac1376										Bx45	Bac926	Bd113	Bac385					Bd27	Bac609
						Bx7	Bac3516	Bx156	Bac3060					Bx304	Bac2631										Bd64	Bac936	Bx4	Bac385					Bd84	Bac609
						Bx7	Bac3658	Bx156	Bac3772					Bx32	Bac693										Bd4	Bac943	Bd17	Bac3854					Bx114	Bac609
						Bx7	Bac2441	Bx156	Bac3009					Bx322	Bac2180										Bd94	Bac947	Bd15	Bac3860					Bx229	Bac609
						Bx72	Bac3839	Bx156	Bac3836					Bx35	Bac1925										Bd64	Bac951	Bd16	Bac3860					Bx29	Bac609
						Bx8	Bac3657	Bx156	Bac2971					Bx35	Bac2212										Bd69	Bac963	Bd52	Bac3860					Bd32	Bac627
						Bx8	Bac4284	Bx156	Bac3864					Bx35	Bac2793										Bd94	Bac963	Bx4	Bac3860					Bx70	Bac627
						Bx85	Bac889	Bx156	Bac3033					Bx39	Bac2737										Bx29	Bac963	Bd113	Bac3864					Bx43	Bac629
						Bx85	Bac688	Bx156	Bac3257					Bx409	Bac60										Bd111	Bac980	Bd17	Bac3864					Bd9	Bac630
						Bx85	Bac1802	Bx156	Bac3900					Bx409	Bac847										Bd85	Bac980	Bd52	Bac3864					Bx70	Bac640
						Bx85	Bac3085	Bx156	Bac2522					Bx409	Bac1290										Bd69	Bac984	Bd94	Bac3864					Bd26	Bac657
								Bx156	Bac3259					Bx409	Bac1355												Bx125	Bac3864					Bd45	Bac657
								Bx156	Bac3114					Bx409	Bac3468												Bx128	Bac3864					Bd13	Bac69
								Bx156	Bac3502					Bx409	Bac2291												Bx156	Bac3864					Bd18	Bac69
								Bx156	Bac2843					Bx409	Bac2478												Bx29	Bac3864					Bd37	Bac69
								Bx156	Bac3921					Bx409	Bac2977												Bx57	Bac3864					Bx262	Bac69
								Bx156	Bac3137					Bx409	Bac2502												Bx8	Bac3864					Bx32	Bac693
								Bx156	Bac2736					Bx41	Bac2477												Bx85	Bac3864					Bd37	Bac698
								Bx156	Bac3131					Bx421	Bac949												Bd17	Bac3865					Bx198	Bac698
								Bx156	Bac3923					Bx421	Bac1447												Bd52	Bac3865					Bx229	Bac698
								Bx156	Bac4041					Bx43	Bac629												Bd113	Bac3869					Bx262	Bac698
								Bx172	Bac3893					Bx43	Bac378												Bd17	Bac3869					Bd27	Bac70
								Bx172	Bac4120					Bx43	Bac803												Bd52	Bac3869					Bd37	Bac70
								Bx172	Bac3115					Bx43	Bac953												Bx156	Bac3869					Bd84	Bac70
								Bx172	Bac3987					Bx43	Bac1011												Bx29	Bac3869					Bx198	Bac70
								Bx177	Bac988					Bx43	Bac1250												Bx4	Bac3869					Bx229	Bac70
								Bx177	Bac473					Bx43	Bac2467												Bx8	Bac3869					Bx29	Bac70
								Bx177	Bac307					Bx43	Bac2732												Bd17	Bac3870					Bx198	Bac715
								Bx177	Bac356					Bx43	Bac2724												Bd52	Bac3870					Bx229	Bac715
								Bx177	Bac355					Bx43	Bac4005												Bx8	Bac3870					Bd26	Bac741
								Bx177	Bac352					Bx43	Bac2479												Bd45	Bac3877					Bd7	Bac741
								Bx177	Bac320					Bx577	Bac1786												Bd7	Bac3877					Bd27	Bac78
								Bx177	Bac1205					Bx577	Bac3620												Bd17	Bac3887					Bx43	Bac803
								Bx177	Bac1976					Bx578	Bac840												Bx29	Bac3887					Bd27	Bac819
								Bx177	Bac3695					Bx578	Bac1428												Bx172	Bac3893					Bx198	Bac819
								Bx177	Bac2681					Bx578	Bac2004												Bd16	Bac3897					Bx229	Bac819
								Bx177	Bac3657					Bx578	Bac2396												Bd17	Bac3897					Bd26	Bac828
								Bx177	Bac3343					Bx61	Bac521												Bx29	Bac3897					Bd7	Bac828
								Bx177	Bac3770					Bx61	Bac3999												Bx4	Bac3897					Bd72	Bac828
								Bx177	Bac3060					Bx61	Bac3966												Bd113	Bac3900					Bd84	Bac829
								Bx177	Bac3755					Bx61	Bac2726												Bd17	Bac3900					Bd49	Bac840
								Bx177	Bac3110					Bx61	Bac2486												Bd52	Bac3900					Bx578	Bac840
								Bx177	Bac3650					Bx70	Bac640												Bd94	Bac3900					Bx409	Bac847
								Bx177	Bac2515					Bx70	Bac627												Bx125	Bac3900					Bx128	Bac856
								Bx177	Bac3259					Bx70	Bac503												Bx156	Bac3900					Bx198	Bac856
								Bx177	Bac3714					Bx70	Bac493												Bx29	Bac3900					Bx229	Bac856
								Bx177	Bac3328					Bx70	Bac594												Bx57	Bac3900					Bx30	Bac856
								Bx18	Bac1524					Bx70	Bac1011												Bx8	Bac3900					Bd27	Bac857
								Bx23	Bac3490					Bx70	Bac1250												Bx85	Bac3900					Bd84	Bac857
								Bx26	Bac3977					Bx70	Bac1398												Bd113	Bac3904					Bx114	Bac857
								Bx26	Bac3906					Bx70	Bac2620												Bd16	Bac3904					Bx190	Bac869
								Bx26	Bac3985					Bx70	Bac2818												Bd17	Bac3904					Bx262	Bac869
								Bx29	Bac988					Bx70	Bac2747												Bd52	Bac3904					Bx80	Bac869
								Bx29	Bac473					Bx70	Bac2800												Bd94	Bac3904					Bx229	Bac870
								Bx29	Bac380					Bx70	Bac4108												Bx125	Bac3904					Bx29	Bac870
								Bx29	Bac1205					Bx70	Bac2496												Bx128	Bac3904					Bd72	Bac880
								Bx29	Bac1105					Bx72	Bac2756												Bx29	Bac3904					Bd18	Bac883
								Bx29	Bac2681					Bx8	Bac286												Bx4	Bac3904					Bd37	Bac883
								Bx29	Bac3704					Bx8	Bac473												Bx57	Bac3904					Bx198	Bac883
								Bx29	Bac3904					Bx8	Bac913												Bx85	Bac3904					Bx229	Bac883
								Bx29	Bac3864					Bx8	Bac1078												Bx26	Bac3906					Bx190	Bac884
								Bx29	Bac3930					Bx8	Bac1160												Bd11	Bac3908					Bx80	Bac884
								Bx29	Bac3004					Bx8	Bac1220												Bd49	Bac3908					Bd18	Bac904
								Bx29	Bac3710					Bx8	Bac1965												Bd71	Bac3908					Bd75	Bac911
								Bx29	Bac3572					Bx8	Bac1892												Bx125	Bac3908					Bx8	Bac913
								Bx29	Bac4109					Bx8	Bac3620												Bx30	Bac3908					Bx141	Bac922
								Bx29	Bac3695					Bx8	Bac3485												Bx85	Bac3908					Bx166	Bac93
								Bx29	Bac3772					Bx8	Bac3407												Bx156	Bac3921					Bx141	Bac930
								Bx29	Bac3836					Bx8	Bac3560												Bx156	Bac3923					Bd32	Bac946
								Bx29	Bac3110					Bx80	Bac869												Bx8	Bac3923					Bx421	Bac949
								Bx29	Bac3869					Bx80	Bac884												Bd17	Bac3926					Bd32	Bac953
								Bx29	Bac3490					Bx80	Bac962												Bd49	Bac3928					Bx43	Bac953
								Bx29	Bac2862					Bx80	Bac587												Bd113	Bac3930					Bd27	Bac957
								Bx29	Bac3897					Bx80	Bac1284												Bd17	Bac3930					Bd41	Bac957
								Bx29	Bac3887					Bx80	Bac1376												Bd49	Bac3930					Bd84	Bac957
								Bx29	Bac3033					Bx80	Bac16												Bd94	Bac3930					Bx198	Bac957
								Bx29	Bac3900					Bx80	Bac1842												Bx125	Bac3930					Bx229	Bac957
								Bx29	Bac4209					Bx80	Bac4104												Bx29	Bac3930					Bx30	Bac957
								Bx29	Bac4314					Bx80	Bac3342												Bx57	Bac3930					Bd19	Bac960
								Bx29	Bac4311					Bx80	Bac2003												Bx85	Bac3930					Bd6	Bac960
								Bx30	Bac1119					Bx80	Bac2977												Bx151	Bac3932					Bd7	Bac960
								Bx30	Bac3908					Bx80	Bac2844												Bd23	Bac3941					Bd82	Bac960
								Bx30	Bac3033					Bx80	Bac3801												Bd27	Bac3941					Bd18	Bac961
								Bx30	Bac3257					Bx80	Bac4226												Bd35	Bac3941					Bd41	Bac962
								Bx30	Bac3259					Bx96	Bac488												Bd85	Bac3941					Bx190	Bac962
								Bx30	Bac3443					Bx96	Bac3508												Bx7	Bac3941					Bx80	Bac962
								Bx30	Bac4318					Bx99	Bac1813												Bd27	Bac3960					Bd32	Bac966
								Bx32	Bac789																		Bd85	Bac3960
								Bx35	Bac3118																		Bx7	Bac3960
								Bx35	Bac3282																		Bd27	Bac3963
								Bx4	Bac385																		Bd23	Bac3977
								Bx4	Bac988																		Bd85	Bac3977
								Bx4	Bac355																		Bx26	Bac3977
								Bx4	Bac473																		Bd27	Bac3983
								Bx4	Bac307																		Bx26	Bac3985
								Bx4	Bac1119																		Bd45	Bac3987
								Bx4	Bac1205																		Bx172	Bac3987
								Bx4	Bac1504																		Bd27	Bac3994
								Bx4	Bac1769																		Bd17	Bac4000
								Bx4	Bac1976																		Bd113	Bac4002
								Bx4	Bac3770																		Bd17	Bac4002
								Bx4	Bac3657																		Bd52	Bac4002
								Bx4	Bac3689																		Bx156	Bac4002
								Bx4	Bac3060																		Bx4	Bac4002
								Bx4	Bac3712																		Bx8	Bac4002
								Bx4	Bac4002																		Bd10	Bac4005
								Bx4	Bac3869																		Bd49	Bac4032
								Bx4	Bac3710																		Bd17	Bac4041
								Bx4	Bac3755																		Bd52	Bac4041
								Bx4	Bac3772																		Bx128	Bac4041
								Bx4	Bac3860																		Bx156	Bac4041
								Bx4	Bac3668																		Bx57	Bac4041
								Bx4	Bac3033																		Bx85	Bac4041
								Bx4	Bac3259																		Bd11	Bac4050
								Bx4	Bac3328																		Bd26	Bac4050
								Bx4	Bac3695																		Bd49	Bac4050
								Bx4	Bac3113																		Bd71	Bac4050
								Bx4	Bac3627																		Bd71	Bac4083
								Bx4	Bac3650																		Bx125	Bac4095
								Bx4	Bac2853																		Bd17	Bac4109
								Bx4	Bac3897																		Bd52	Bac4109
								Bx4	Bac2898																		Bx128	Bac4109
								Bx4	Bac3904																		Bx29	Bac4109
								Bx4	Bac3348																		Bx57	Bac4109
								Bx45	Bac887																		Bx172	Bac4120
								Bx45	Bac682																		Bx7	Bac4156
								Bx45	Bac1852																		Bd18	Bac4175
								Bx45	Bac1937																		Bd26	Bac4175
								Bx45	Bac3513																		Bd71	Bac4175
								Bx45	Bac2174																		Bd45	Bac4198
								Bx45	Bac3394																		Bd71	Bac4200
								Bx45	Bac2238																		Bd11	Bac4201
								Bx45	Bac4307																		Bd49	Bac4201
								Bx45	Bac4300																		Bd71	Bac4201
								Bx57	Bac988																		Bd113	Bac4209
								Bx57	Bac473																		Bx125	Bac4209
								Bx57	Bac302																		Bx29	Bac4209
								Bx57	Bac889																		Bd11	Bac4226
								Bx57	Bac814																		Bd71	Bac4226
								Bx57	Bac1205																		Bd47	Bac4280
								Bx57	Bac1461																		Bd15	Bac4283
								Bx57	Bac18																		Bd52	Bac4283
								Bx57	Bac1519																		Bd26	Bac4284
								Bx57	Bac3836																		Bd49	Bac4284
								Bx57	Bac3864																		Bd71	Bac4286
								Bx57	Bac3033																		Bx45	Bac4300
								Bx57	Bac3257																		Bx57	Bac4302
								Bx57	Bac3900																		Bx45	Bac4307
								Bx57	Bac2522																		Bd113	Bac4311
								Bx57	Bac3259																		Bd94	Bac4311
								Bx57	Bac3704																		Bx29	Bac4311
								Bx57	Bac3904																		Bx57	Bac4311
								Bx57	Bac3930																		Bx94	Bac4311
								Bx57	Bac2789																		Bd113	Bac4314
								Bx57	Bac3156																		Bd94	Bac4314
								Bx57	Bac4109																		Bx29	Bac4314
								Bx57	Bac4041																		Bx57	Bac4314
								Bx57	Bac4314																		Bd45	Bac4318
								Bx57	Bac4302																		Bd49	Bac4318
								Bx57	Bac4311																		Bd7	Bac4318
								Bx7	Bac501																		Bd71	Bac4318
								Bx7	Bac1187																		Bx30	Bac4318
								Bx7	Bac2889																		Bd45	Bac4324
								Bx7	Bac4156																		Bd65	Bac433
								Bx7	Bac3941																		Bd71	Bac4331
								Bx7	Bac2591																		Bx125	Bac4331
								Bx7	Bac3960																		Bd32	Bac4338
								Bx7	Bac2021																		Bd12	Bac4350
								Bx7	Bac3268																		Bd11	Bac4361
								Bx7	Bac3716																		Bd17	Bac465
								Bx7	Bac3746																		Bd113	Bac473
								Bx8	Bac473																		Bd17	Bac473
								Bx8	Bac355																		Bd52	Bac473
								Bx8	Bac988																		Bd71	Bac473
								Bx8	Bac1001																		Bx128	Bac473
								Bx8	Bac1084																		Bx156	Bac473
								Bx8	Bac1504																		Bx177	Bac473
								Bx8	Bac1776																		Bx29	Bac473
								Bx8	Bac3502																		Bx4	Bac473
								Bx8	Bac2343																		Bx57	Bac473
								Bx8	Bac4002																		Bx8	Bac473
								Bx8	Bac3869																		Bd47	Bac488
								Bx8	Bac3864																		Bd71	Bac5
								Bx8	Bac3033																		Bx7	Bac501
								Bx8	Bac3257																		Bx13	Bac503
								Bx8	Bac3900																		Bd35	Bac514
								Bx8	Bac3657																		Bx156	Bac549
								Bx8	Bac3836																		Bx85	Bac549
								Bx8	Bac2971																		Bd71	Bac616
								Bx8	Bac2895																		Bx45	Bac682
								Bx8	Bac3137																		Bd88	Bac69
								Bx8	Bac2977																		Bd47	Bac691
								Bx8	Bac2829																		Bd107	Bac701
								Bx8	Bac3007																		Bd25	Bac701
								Bx8	Bac3344																		Bd20	Bac739
								Bx8	Bac3004																		Bd11	Bac765
								Bx8	Bac3006																		Bd71	Bac765
								Bx8	Bac3870																		Bx32	Bac789
								Bx8	Bac3923																		Bd113	Bac795
								Bx8	Bac3704																		Bd11	Bac80
								Bx8	Bac2789																		Bd18	Bac80
								Bx85	Bac549																		Bd49	Bac80
								Bx85	Bac947																		Bd32	Bac813
								Bx85	Bac988																		Bd42	Bac813
								Bx85	Bac302																		Bx57	Bac814
								Bx85	Bac1205																		Bd19	Bac828
								Bx85	Bac1461																		Bd71	Bac832
								Bx85	Bac1772																		Bd71	Bac848
								Bx85	Bac3908																		Bx45	Bac887
								Bx85	Bac3864																		Bd94	Bac889
								Bx85	Bac3033																		Bd97	Bac889
								Bx85	Bac3257																		Bx125	Bac889
								Bx85	Bac3900																		Bx57	Bac889
								Bx85	Bac2522																		Bd17	Bac947
								Bx85	Bac3259																		Bd52	Bac947
								Bx85	Bac2368																		Bx85	Bac947
								Bx85	Bac3704																		Bd20	Bac986
								Bx85	Bac3904																		Bx156	Bac986
								Bx85	Bac3930																		Bd113	Bac988
								Bx85	Bac2789																		Bd17	Bac988
								Bx85	Bac2843																		Bd52	Bac988
								Bx85	Bac3156																		Bd94	Bac988
								Bx85	Bac3836																		Bx128	Bac988
								Bx85	Bac4041																		Bx156	Bac988
								Bx94	Bac332																		Bx177	Bac988
								Bx94	Bac345																		Bx29	Bac988
								Bx94	Bac1205																		Bx4	Bac988
								Bx94	Bac2898																		Bx57	Bac988
								Bx94	Bac3113																		Bx8	Bac988
								Bx94	Bac4311																		Bx85	Bac988
