# Supplementary material for: Community and single cell analyses reveal complex predatory interactions between bacteria in high diversity systems
Source: Nat Commun. 2021 Sep 16;12:5481. doi: 10.1038/s41467-021-25824-9 (PMC8446003; doi:10.1038/s41467-021-25824-9)
Supplement: Supplementary file 6 — Supplementary Data 3 [file 41467_2021_25824_MOESM6_ESM.xls]

## Sheet: Sheet1
P1 OTUs	Network OTUs	Identity (%)	E-Value	Kendall Value	Kendall Predator	Phyla	Class	Order	Family	Genus	P1 Rel abundance
Otu00343	Bac1416	99.3	1e-158	-0.77263	Bd74	Chloroflexi	Chloroflexia	Chloroflexales	Roseiflexaceae	Roseiflexus	1.19e-05
Otu00009	Bac1470	100	2e-163	-0.73333	Bd32	Cyanobacteria	Melainabacteria	Obscuribacterales	uncult. bacterium	uncult. bacterium	0.0169
Otu00109	Bac1533	97.25	8e-147	-0.71678	Bx176	Firmicutes	Bacilli	Lactobacillales	Carnobacteriaceae	Trichococcus	6.64e-06
Otu00262	Bac1776	97.56	8e-147	-0.76599	Bd33	Fusobacteria	Fusobacteriia	Fusobacteriales	Leptotrichiaceae	uncultured	6.64e-06
Otu00262	Bac1778	100	2e-163	-0.72059	Bd27	Fusobacteria	Fusobacteriia	Fusobacteriales	Leptotrichiaceae	uncultured	6.64e-06
Otu00262	Bac1778	100	2e-163	-0.72728	Bd45	Fusobacteria	Fusobacteriia	Fusobacteriales	Leptotrichiaceae	uncultured	6.64e-06
Otu00326	Bac2019	99.28	6e-154	-0.83369	Bx114	Proteobacteria	Alphaproteobacteria	DB1-14	uncult. bacterium	uncult. bacterium	1.99e-05
Otu00156	Bac2464	99.65	4e-161	-0.73333	Bx14	Proteobacteria	Betaproteobacteria	Burkholderiales	Comamonadaceae	Acidovorax	7.93e-06
Otu00054	Bac2496	100	2e-163	-0.70046	Bx70	Proteobacteria	Betaproteobacteria	Burkholderiales	Comamonadaceae	Albidiferax	0.000118
Otu00322	Bac2574	99.3	1e-158	-0.71429	Bd7	Proteobacteria	Betaproteobacteria	Burkholderiales	Comamonadaceae	Leptothrix	3.96e-06
Otu00194	Bac2591	99.3	9e-159	-0.73233	Bd32	Proteobacteria	Betaproteobacteria	Burkholderiales	Comamonadaceae	Paucibacter	8.21e-05
Otu00034	Bac2618	99.65	4e-161	-0.76667	Bx198	Proteobacteria	Betaproteobacteria	Burkholderiales	Comamonadaceae	Simplicispira	1.52e-05
Otu00156	Bac2620	100	2e-163	-0.76738	Bx70	Proteobacteria	Betaproteobacteria	Burkholderiales	Comamonadaceae	Simplicispira	7.93e-06
Otu00171	Bac2658	99.3	9e-159	-0.74864	Bd32	Proteobacteria	Betaproteobacteria	Burkholderiales	Comamonadaceae	uncultured	5.48e-06
Otu00156	Bac2724	99.3	1e-158	-0.73091	Bx43	Proteobacteria	Betaproteobacteria	Burkholderiales	Comamonadaceae	uncultured	7.93e-06
Otu00115	Bac2752	99.65	4e-161	-0.76122	Bd26	Proteobacteria	Betaproteobacteria	Burkholderiales	Comamonadaceae	Variovorax	1.54e-05
Otu00054	Bac2793	99.65	4e-161	-0.72753	Bx35	Proteobacteria	Betaproteobacteria	Burkholderiales	Oxalobacteraceae	Massilia	0.000118
Otu00156	Bac2818	99.3	1e-158	-0.73753	Bx70	Proteobacteria	Betaproteobacteria	Hot Creek 32	uncultured Acinetobacter sp.	uncultured Acinetobacter sp.	7.93e-06
Otu00296	Bac2839	97.94	1e-151	-0.71385	Bx114	Proteobacteria	Betaproteobacteria	Hydrogenophilales	Hydrogenophilaceae	Ferritrophicum	5.22e-06
Otu00296	Bac2840	97.17	5e-142	-0.74642	Bx18	Proteobacteria	Betaproteobacteria	Hydrogenophilales	Hydrogenophilaceae	Ferritrophicum	5.22e-06
Otu00128	Bac3004	100	2e-163	-0.73091	Bd34	Proteobacteria	Betaproteobacteria	Rhodocyclales	Rhodocyclaceae	Candidatus Accumulibacter	1.83e-05
Otu00128	Bac3006	98.95	2e-156	-0.71429	Bd38	Proteobacteria	Betaproteobacteria	Rhodocyclales	Rhodocyclaceae	Candidatus Accumulibacter	1.83e-05
Otu00005	Bac3026	100	2e-163	-0.72178	Bd15	Proteobacteria	Betaproteobacteria	Rhodocyclales	Rhodocyclaceae	Dechloromonas	1.03e-05
Otu00061	Bac3070	100	7e-166	-0.70111	Bd18	Proteobacteria	Betaproteobacteria	Rhodocyclales	Rhodocyclaceae	Sulfuritalea	6.64e-06
Otu00064	Bac3239	100	2e-163	-0.70688	Bd68	Proteobacteria	Deltaproteobacteria	Bdellovibrionales	Bdellovibrionaceae	Bdellovibrio	0.00343
Otu00177	Bac3242	99.65	4e-161	-0.78261	Bd85	Proteobacteria	Deltaproteobacteria	Bdellovibrionales	Bdellovibrionaceae	Bdellovibrio	0.00296
Otu00406	Bac3289	99.66	1e-161	-0.73063	Bd38	Proteobacteria	Deltaproteobacteria	Bdellovibrionales	Bdellovibrionaceae	Bdellovibrio	9.18e-06
Otu00258	Bac3426	97.21	2e-144	-0.74066	Bx198	Proteobacteria	Deltaproteobacteria	Myxococcales	Haliangiaceae	Haliangium	4.7e-05
Otu00258	Bac3435	100	2e-163	-0.76123	Bd72	Proteobacteria	Deltaproteobacteria	Myxococcales	Haliangiaceae	Haliangium	4.7e-05
Otu00487	Bac3468	100	7e-166	-0.78278	Bx409	Proteobacteria	Deltaproteobacteria	Myxococcales	mle1-27	uncult. bacterium	0.00029
Otu01008	Bac3472	99.31	4e-161	-0.73063	Bd33	Proteobacteria	Deltaproteobacteria	Myxococcales	mle1-27	uncult. bacterium	9.18e-06
Otu00702	Bac3484	98.97	1e-158	-0.70588	Bx122	Proteobacteria	Deltaproteobacteria	Myxococcales	MSB-4B10	uncult. bacterium	0.000353
Otu00154	Bac3491	98.95	2e-156	-0.74066	Bd41	Proteobacteria	Deltaproteobacteria	Myxococcales	Nannocystaceae	Nannocystis	1.61e-05
Otu00154	Bac3493	100	2e-163	-0.74066	Bd72	Proteobacteria	Deltaproteobacteria	Myxococcales	Nannocystaceae	Nannocystis	1.61e-05
Otu00154	Bac3494	98.26	3e-149	-0.77143	Bd32	Proteobacteria	Deltaproteobacteria	Myxococcales	Nannocystaceae	Nannocystis	1.61e-05
Otu00154	Bac3497	99.65	4e-161	-0.85559	Bx122	Proteobacteria	Deltaproteobacteria	Myxococcales	Nannocystaceae	Nannocystis	1.61e-05
Otu00222	Bac3510	98.95	2e-156	-0.76015	Bd37	Proteobacteria	Deltaproteobacteria	Myxococcales	Phaselicystidaceae	Phaselicystis	0.00105
Otu00094	Bac3632	100	7e-166	-0.72728	Bd17	Proteobacteria	Epsilonproteobacteria	Campylobacterales	Campylobacteraceae	Arcobacter	9.09e-06
Otu00374	Bac39	98.28	6e-154	-0.74066	Bx198	Acidobacteria	Acidobacteria	Subgroup 17	uncult. bacterium	uncult. bacterium	5.01e-06
Otu00894	Bac4005	100	2e-163	-0.73091	Bx43	Proteobacteria	Gammaproteobacteria	Pseudomonadales	Pseudomonadaceae	Pseudomonas	9.75e-05
Otu00067	Bac4065	100	2e-163	-0.76665	Bx141	Proteobacteria	Gammaproteobacteria	Xanthomonadales	Xanthomonadaceae	Dokdonella	7.18e-05
Otu00067	Bac4084	99.3	2e-156	-0.74608	Bd74	Proteobacteria	Gammaproteobacteria	Xanthomonadales	Xanthomonadaceae	Rhodanobacter	7.18e-05
Otu00309	Bac4108	98.61	6e-154	-0.70065	Bx70	Proteobacteria	Gammaproteobacteria	Xanthomonadales	Xanthomonadaceae	uncultured	6.64e-06
Otu00309	Bac4113	100	2e-163	-0.716	Bd36	Proteobacteria	Gammaproteobacteria	Xanthomonadales	Xanthomonadaceae	uncultured	6.64e-06
Otu00507	Bac4194	99.31	4e-161	-0.74038	Bd37	Proteobacteria	TA18	uncultured proteobacterium	uncultured proteobacterium	uncultured proteobacterium	2.61e-05
Otu00461	Bac4275	99.3	1e-158	-0.70418	Bd33	Verrucomicrobia	OPB35 soil group	uncult. bacterium	uncult. bacterium	uncult. bacterium	6.64e-06
Otu00565	Bac473	100	2e-163	-0.74642	Bd13	Bacteroidetes	Flavobacteriia	Flavobacteriales	Flavobacteriaceae	Cloacibacterium	2.05e-05
Otu00500	Bac493	100	7e-166	-0.72157	Bx70	Bacteroidetes	Flavobacteriia	Flavobacteriales	Flavobacteriaceae	Flavobacterium	1.19e-05
Otu00149	Bac502	99.3	1e-158	-0.74015	Bd6	Bacteroidetes	Flavobacteriia	Flavobacteriales	Flavobacteriaceae	Flavobacterium	1.33e-05
Otu00367	Bac583	98.95	2e-156	-0.70613	Bx141	Bacteroidetes	Sphingobacteriia	Sphingobacteriales	AKYH767	uncult. bacterium	6.64e-05
Otu00106	Bac589	98.26	1e-151	-0.81481	Bd33	Bacteroidetes	Sphingobacteriia	Sphingobacteriales	Chitinophagaceae	Ferruginibacter	0.000564
Otu00022	Bac594	98.26	1e-151	-0.72157	Bx70	Bacteroidetes	Sphingobacteriia	Sphingobacteriales	Chitinophagaceae	Ferruginibacter	0.0297
Otu00106	Bac640	97.91	3e-149	-0.71458	Bx29	Bacteroidetes	Sphingobacteriia	Sphingobacteriales	Chitinophagaceae	Ferruginibacter	0.000564
Otu00106	Bac640	97.91	3e-149	-0.74513	Bx70	Bacteroidetes	Sphingobacteriia	Sphingobacteriales	Chitinophagaceae	Ferruginibacter	0.000564
Otu00073	Bac695	99.65	4e-161	-0.71458	Bd62	Bacteroidetes	Sphingobacteriia	Sphingobacteriales	Chitinophagaceae	uncultured	6.46e-05
Otu00098	Bac82	97.21	2e-144	-0.72606	Bx70	Acidobacteria	Acidobacteria	Subgroup 4	Unknown Family	Blastocatella	0.00561
Otu00758	Bac840	100	7e-166	-0.83054	Bx578	Bacteroidetes	Sphingobacteriia	Sphingobacteriales	Saprospiraceae	uncultured	2e-05
Otu00015	Bac856	100	2e-163	-0.89254	Bx30	Bacteroidetes	Sphingobacteriia	Sphingobacteriales	Saprospiraceae	uncultured	0.0121
Otu00023	Bac857	97.21	2e-144	-0.72274	Bd41	Bacteroidetes	Sphingobacteriia	Sphingobacteriales	Saprospiraceae	uncultured	0.00579
Otu00111	Bac857	100	2e-163	-0.749	Bd27	Bacteroidetes	Sphingobacteriia	Sphingobacteriales	Saprospiraceae	uncultured	0.000141
Otu00043	Bac860	99.65	4e-161	-0.72905	Bx43	Bacteroidetes	Sphingobacteriia	Sphingobacteriales	Saprospiraceae	uncultured	0.000225
Otu00758	Bac870	97.59	3e-149	-0.75238	Bx29	Bacteroidetes	Sphingobacteriia	Sphingobacteriales	Saprospiraceae	uncultured	2e-05
Otu00165	Bac880	99.65	4e-161	-0.72039	Bd72	Bacteroidetes	Sphingobacteriia	Sphingobacteriales	Saprospiraceae	uncultured	0.000531
Otu00336	Bac884	100	2e-163	-0.76556	Bx80	Bacteroidetes	Sphingobacteriia	Sphingobacteriales	Saprospiraceae	uncultured	0.000391
Otu00030	Bac953	100	2e-163	-0.81168	Bd32	Bacteroidetes	Sphingobacteriia	Sphingobacteriales	Saprospiraceae	uncultured	0.000284
Otu00023	Bac957	100	2e-163	-0.84762	Bx30	Bacteroidetes	Sphingobacteriia	Sphingobacteriales	Saprospiraceae	uncultured	0.00579
Otu00387	Bac962	98.21	8e-147	-0.76123	Bd41	Bacteroidetes	Sphingobacteriia	Sphingobacteriales	Saprospiraceae	uncultured	0.000101
Otu00030	Bac969	97.49	5e-142	-0.72059	Bx29	Bacteroidetes	Sphingobacteriia	Sphingobacteriales	Saprospiraceae	uncultured	0.000284
P14 OTUs	Network OTUs	Identity (%)	E-Value	Kendall Value	Kendall Predator	Phyla	Class	Order	Family	Genus	P14 Rel abundance
Otu00005	Bac3026	100	2e-163	-0.72178	Bd15	Proteobacteria	Betaproteobacteria	Rhodocyclales	Rhodocyclaceae	Dechloromonas	6.6e-05
Otu00009	Bac1470	100	2e-163	-0.73333	Bd32	Cyanobacteria	Melainabacteria	Obscuribacterales	uncult. bacterium	uncult. bacterium	0.0683
Otu00015	Bac856	100	2e-163	-0.89254	Bx30	Bacteroidetes	Sphingobacteriia	Sphingobacteriales	Saprospiraceae	uncultured	0.00217
Otu00022	Bac594	98.26	1e-151	-0.72157	Bx70	Bacteroidetes	Sphingobacteriia	Sphingobacteriales	Chitinophagaceae	Ferruginibacter	0.00223
Otu00023	Bac857	97.21	2e-144	-0.72274	Bd41	Bacteroidetes	Sphingobacteriia	Sphingobacteriales	Saprospiraceae	uncultured	0.00943
Otu00023	Bac957	100	2e-163	-0.84762	Bx30	Bacteroidetes	Sphingobacteriia	Sphingobacteriales	Saprospiraceae	uncultured	0.00943
Otu00030	Bac969	97.49	5e-142	-0.72059	Bx29	Bacteroidetes	Sphingobacteriia	Sphingobacteriales	Saprospiraceae	uncultured	0.00675
Otu00030	Bac953	100	2e-163	-0.81168	Bd32	Bacteroidetes	Sphingobacteriia	Sphingobacteriales	Saprospiraceae	uncultured	0.00675
Otu00033	Bac493	98.61	6e-154	-0.72157	Bx70	Bacteroidetes	Flavobacteriia	Flavobacteriales	Flavobacteriaceae	Flavobacterium	0.00126
Otu00043	Bac860	99.65	4e-161	-0.72905	Bx43	Bacteroidetes	Sphingobacteriia	Sphingobacteriales	Saprospiraceae	uncultured	0.000328
Otu00054	Bac2793	99.65	4e-161	-0.72753	Bx35	Proteobacteria	Betaproteobacteria	Burkholderiales	Oxalobacteraceae	Massilia	0.000425
Otu00054	Bac2496	100	2e-163	-0.70046	Bx70	Proteobacteria	Betaproteobacteria	Burkholderiales	Comamonadaceae	Albidiferax	0.000425
Otu00064	Bac3239	100	2e-163	-0.70688	Bd68	Proteobacteria	Deltaproteobacteria	Bdellovibrionales	Bdellovibrionaceae	Bdellovibrio	0.00828
Otu00073	Bac695	99.65	4e-161	-0.71458	Bd62	Bacteroidetes	Sphingobacteriia	Sphingobacteriales	Chitinophagaceae	uncultured	0.000812
Otu00079	Bac1533	97.56	8e-147	-0.71678	Bx176	Firmicutes	Bacilli	Lactobacillales	Carnobacteriaceae	Trichococcus	0.000364
Otu00094	Bac3632	100	7e-166	-0.72728	Bd17	Proteobacteria	Epsilonproteobacteria	Campylobacterales	Campylobacteraceae	Arcobacter	9.19e-05
Otu00098	Bac82	97.21	2e-144	-0.72606	Bx70	Acidobacteria	Acidobacteria	Subgroup 4	Unknown Family	Blastocatella	4.66e-05
Otu00106	Bac589	98.26	1e-151	-0.81481	Bd33	Bacteroidetes	Sphingobacteriia	Sphingobacteriales	Chitinophagaceae	Ferruginibacter	0.00306
Otu00106	Bac640	97.91	3e-149	-0.71458	Bx29	Bacteroidetes	Sphingobacteriia	Sphingobacteriales	Chitinophagaceae	Ferruginibacter	0.00306
Otu00106	Bac640	97.91	3e-149	-0.74513	Bx70	Bacteroidetes	Sphingobacteriia	Sphingobacteriales	Chitinophagaceae	Ferruginibacter	0.00306
Otu00110	Bac4359	99.65	4e-161	-0.75523	Bx114	WCHB1-60	uncult. bacterium	uncult. bacterium	uncult. bacterium	uncult. bacterium	0.00391
Otu00111	Bac857	100	2e-163	-0.749	Bd27	Bacteroidetes	Sphingobacteriia	Sphingobacteriales	Saprospiraceae	uncultured	0.000377
Otu00165	Bac880	99.65	4e-161	-0.72039	Bd72	Bacteroidetes	Sphingobacteriia	Sphingobacteriales	Saprospiraceae	uncultured	4.32e-05
Otu00177	Bac3242	99.65	4e-161	-0.78261	Bd85	Proteobacteria	Deltaproteobacteria	Bdellovibrionales	Bdellovibrionaceae	Bdellovibrio	0.00034
Otu00222	Bac3510	98.95	2e-156	-0.76015	Bd37	Proteobacteria	Deltaproteobacteria	Myxococcales	Phaselicystidaceae	Phaselicystis	4.57e-05
Otu00225	Bac869	99.65	4e-161	-0.80238	Bx80	Bacteroidetes	Sphingobacteriia	Sphingobacteriales	Saprospiraceae	uncultured	0.000311
Otu00227	Bac828	99.65	4e-161	-0.80384	Bd7	Bacteroidetes	Sphingobacteriia	Sphingobacteriales	Saprospiraceae	Haliscomenobacter	8.76e-05
Otu00244	Bac700	99.3	9e-159	-0.7284	Bd68	Bacteroidetes	Sphingobacteriia	Sphingobacteriales	Chitinophagaceae	uncultured	0.000181
Otu00244	Bac601	98.95	2e-156	-0.89254	Bd27	Bacteroidetes	Sphingobacteriia	Sphingobacteriales	Chitinophagaceae	Ferruginibacter	0.000181
Otu00254	Bac3718	100	2e-163	-0.73561	Bd27	Proteobacteria	Gammaproteobacteria	Alteromonadales	Alteromonadaceae	BD1-7 clade	2.89e-05
Otu00258	Bac3435	100	2e-163	-0.76123	Bd72	Proteobacteria	Deltaproteobacteria	Myxococcales	Haliangiaceae	Haliangium	3.25e-05
Otu00258	Bac3426	97.21	2e-144	-0.74066	Bx198	Proteobacteria	Deltaproteobacteria	Myxococcales	Haliangiaceae	Haliangium	3.25e-05
Otu00274	Bac955	97.21	2e-144	-0.70636	Bx128	Bacteroidetes	Sphingobacteriia	Sphingobacteriales	Saprospiraceae	uncultured	0.000592
Otu00336	Bac884	100	2e-163	-0.76556	Bx80	Bacteroidetes	Sphingobacteriia	Sphingobacteriales	Saprospiraceae	uncultured	0.000139
Otu00370	Bac3520	97.03	1e-116	-0.71013	Bx39	Proteobacteria	Deltaproteobacteria	Myxococcales	Polyangiaceae	Byssovorax	2.43e-05
Otu00376	Bac4231	97.56	1e-80	-0.76296	Bx43	TM6	uncult. bacterium	uncult. bacterium	uncult. bacterium	uncult. bacterium	0.000767
Otu00387	Bac962	98.21	8e-147	-0.76123	Bd41	Bacteroidetes	Sphingobacteriia	Sphingobacteriales	Saprospiraceae	uncultured	0.00012
Otu00399	Bac4332	99.66	4e-161	-0.76123	Bd66	Verrucomicrobia	Verrucomicrobiae	Verrucomicrobiales	DEV007	uncultured verrucomicrobium DEV019	0.000342
Otu00406	Bac3289	99.66	1e-161	-0.73063	Bd38	Proteobacteria	Deltaproteobacteria	Bdellovibrionales	Bdellovibrionaceae	Bdellovibrio	0.000931
Otu00415	Bac819	98.92	1e-151	-0.76123	Bx229	Bacteroidetes	Sphingobacteriia	Sphingobacteriales	PHOS-HE51	uncult. bacterium	5.58e-05
Otu00442	Bac1136	97.21	2e-144	-0.74066	Bd65	Candidate division OD1	uncult. bacterium	uncult. bacterium	uncult. bacterium	uncult. bacterium	2.99e-05
Otu00551	Bac960	99.64	6e-157	-0.76665	Bd7	Bacteroidetes	Sphingobacteriia	Sphingobacteriales	Saprospiraceae	uncultured	0.00041
Otu00565	Bac473	100	2e-163	-0.74642	Bd13/Bx8	Bacteroidetes	Flavobacteriia	Flavobacteriales	Flavobacteriaceae	Cloacibacterium	3.73e-05
Otu00588	Bac69	99.64	2e-156	-0.80273	Bd18	Acidobacteria	Acidobacteria	Subgroup 4	DS-100	uncultured Acidobacteria bacterium	0.000152
Otu00722	Bac1203	97.85	2e-144	-0.73363	Bd62	Candidate division OD1	uncult. soil bacterium	uncult. soil bacterium	uncult. soil bacterium	uncult. soil bacterium	3.73e-05
Otu00722	Bac1203	97.85	2e-144	-0.70814	Bd18	Candidate div. OD1	uncult. soil bacterium	uncult. soil bacterium	uncult. soil bacterium	uncult. soil bacterium	3.73e-05
Otu00758	Bac840	100	7e-166	-0.83054	Bx578	Bacteroidetes	Sphingobacteriia	Sphingobacteriales	Saprospiraceae	uncultured	3.85e-05
Otu00758	Bac870	97.59	3e-149	-0.75238	Bx29	Bacteroidetes	Sphingobacteriia	Sphingobacteriales	Saprospiraceae	uncultured	3.85e-05
Otu00817	Bac1023	97.56	8e-147	-0.70276	Bd26/Bd7	BD1-5	uncult. bacterium	uncult. bacterium	uncult. bacterium	uncult. bacterium	9.78e-05
Otu01008	Bac3472	99.31	4e-161	-0.73063	Bd33	Proteobacteria	Deltaproteobacteria	Myxococcales	mle1-27	uncult. bacterium	2.75e-05
