# Supplementary material for: Community and single cell analyses reveal complex predatory interactions between bacteria in high diversity systems
Source: Nat Commun. 2021 Sep 16;12:5481. doi: 10.1038/s41467-021-25824-9 (PMC8446003; doi:10.1038/s41467-021-25824-9)
Supplement: Supplementary file 8 — Source Data [file 41467_2021_25824_MOESM8_ESM.xlsx]

## Sheet: Figure 1
	OTU Name	Sequence
Bdellovibriocacceae	Bd01	TGACCCCTTCAGTGACGGAGCTAACGCGTTAAGTATCCCGCCTGGGGAGTACGGTCGCAAGATTAAAACTCAAAGAAATTGACGGGGGCCCGCGCAAGCGGTGGAGTATGTGGTTTAATTCGATGCAACGCGAAAAACCTTACCTAGGCTTGACATGTACTGGAAGACTGGCGGAAACGTCGTCGCCCGCAAGGGTCGGTACACAGGTGCTGCATGGCTGTCGTCAGCTCGTGTCGTGAGATGTTGGGTTAAGTCCCGCAACGAGCGCAACCCCTGCCTTTAGTTGCCAGCATTTAGTTGGGCACTCTAGAGGGACTGCCGGTGTTAAACCGGAGGAAGGTGGGGATGACGTCAAGTCCTCATGGCCCTTATGTCTAGGGCTACACACGT
	Bd02	TGACCCCTTCAGTGCCGCAGCTAACGCGTTAAGTATCCCGCCTGGGGAGTACGGTCGCAAGATTAAAACTCAAAGAAATTGACGGGGGCCCGCACAAGCGGTGGAGCATGTGGTTCAATTCGATGCAACGCGAAAAACCTTACCTAGATTTGACATGTATTGGAAGGATCTCAGAAATGAGTCCGCCTTCGGGCCGATACACAGGTGCTGCATGGCTGTCGTCAGCTCGTGTCGTGAGATGTTGGGTTAAGTCCCGCAACGAGCGCAACCCTTATGTTTAGTTGCCAGCATTTAGTTGGGCACTCTAAACAGACTGCCGACGTTAAGTCGGAGGAAGGTGGGGATGACGTCAAGTCCTCATGGCCTTTATATCTAGGGCTACACACGTGC
	Bd03	TGACCCCTTCAGTGACGAAGCTAACGCGTTAAGTATCCCGCCTGGGGAGTACGGTCGCAAGATTAAAACTCAAAGAAATTGACGGGGGCCCGCACAAGCGGTGGAGCATGTGGTTTAATTCGATGCAACGCGAAGAACCTTACCTAGGCTTGACATGTACTGGAAGATTGGCGGAAACGCCGTCGCCCGCAAGGGCCGGTACACAGGTGCTGCATGGCTGTCGTCAGCTCGTGTCGTGAGATGTTGGGTTAAGTCCCGCAACGAGCGCAACCCCTGCATTTAGTTGCCAGCATTAAGTTGGGCACTCTAGATGGACTGCCGGTGTTAAACCGGAGGAAGGTGGGGATGACGTCAAGTCCTCATGGCCCTTATGCCTAGGGCTACACACGT
	Bd04	TGACCCCTTCAGTGACGAAGCTAACGCGTTAAGTGTCCCGCCTGGGGAGTACGGCCGCAAGGTTAAAACTCAAAGAAATTGACGGGGGCCCGCACAAGCGGTGGAGCATGTGGTTTAATTCCATGCAACGCGCAGAACCTTACCTAGATTTGACATAAAATGGAAGACTGGCAGAAATGTCGTCGCTCGCAAGAGCCGTTTTACAGGTGCTGCATGGCTGTCGTCAGCTCGTGTCGTGAGATGTTGGGTTAAGTCCCGCAACGAGCGCAACCCCTATGTTTAGTTGCCAGCATTCAGTTGGGCACTCTAGACAGACTGCCGGTGTTAAACCGGAGGAAGGTGGGGATGACGTCAAGTCCTCATGGCCTTTATATCTAGGGCTACACACGT
	Bd05	TGACCCCTTCAGTGCCGAAGCTAACGCGTTAAGTGATCCGCCTGGGAAGTACGGTCGCAAGATTAAAACTCAAAGAAATTGACGGGGGCCCGCACAAGCGGTGGAGCATGTGGTTTAATTCGATGCAACGCGCAAAACCTTACCTGGGCTCGAAATGTAGTGGAAGTTAGTAGAGATATTAACGCTCGCAAGAGCCGCTATATAGGTGCTGCATGGCTGTCGTCAGCTCGTGTCGTGAGATGTTGGGTTAAGTCCCGCAACGAGCGCAACCCCTGTCTTTAGTTGCCAGCATTCAGTTGGGCACTCTAAAGAGACTGCCGGTGTTAAACCGGAGGAAGGTGGGGATGACGTCAAGTCCTCATGGCCCTTATGTCCAGGGCTACACACGTG
	Bd06	TGACCCTTTCAGTGGCGTAGCTAACGCGTTAAGTATCCCGCCTGGGGAGTACGGTCGCAAGATTAAAACTCAAAGAAATTGACGGGGGCCCGCACAAGCGGTGGAGCATGTGGTTTAATTCGATGCAACGCGAAGAACCTTACCTGGGTTTGACATGTACTGGAAGACTGGCAGAAATGTCGTCGCCCGCAAGGGTCGGTACACAGGTGCTGCATGGCTGTCGTCAGCTCGTGTCGTGAGATGTTGGGTTAAGTCCCGCAACGAGCGCAACCCCTGCTTTTAGTTGCCAGCATTTAGTTGGGCACTCTAAAAGGACTGCCTGCGTTAAGCAGGAGGAAGGTGGGGATGACGTCAAGTCCTCATGGCCCTTATATCCAGGGCTACACACGT
	Bd07	TGACCCCTTCAGTGACGAAGCTAACGCGTTAAGTATCCCGCCTGGGGAGTACGGTCGCAAGATTAAAACTCAAAGAAATTGACGGGGGCCCGCACAAGCGGTGGAGCATGTGGTTTAATTCGATGCAACGCGAAGAACCTTACCTAGGCTTGACATGTACTGGAAGACTGGCAGAAATGTCGTCGCTCGCAAGAGTCGGTACACAGGTGCTGCATGGCTGTCGTCAGCTCGTGTCGTGAGATGTTGGGTTAAGTCCCGCAACGAGCGCAACCCCTGCATTTAGTTGCCAGCATTCAGTCGGGCACTCTAGATGGACTGCCGGTGTTAAACCGGAGGAAGGTGGGGATGACGTCAAGTCCTCATGGCCCTTATGCCTAGGGCTACACACGT
	Bd08	TGACCCCTTCAGTGACGAAGCTAACGCGTTAAGTATCCCGCCTGGGGAGTACGGCCGCAAGGTTAAAACTCAAAGAAATTGACGGGGGCCCGCACAAGCGGTGGAGCATGTGGTTCAATTCGATGCAACGCGCAGAACCTTACCTGGGTTTGACATGGTTTGGAGGGCTACCAGAGATGGTGCCGCCCGCAAGGGCCGAATCACAGGTGCTGCATGGCTGTCGTCAGCTCGTGTCGTGAGATGTTGGGTTAAGTCCCGCAACGAGCGCAACCCCTATGTTTAGTTGCCAGCATTCAGTTGGGCACTCTAGACAGACTGCCGACGTTAAGTCGGAGGAAGGTGGGGATGACGTCAAGTCCTCATGGCCTTTATATCCAGGGCTACACACGT
	Bd09	TGACCCCATCAGTGACGAAGCTAACGCGTTAAGTATCCCGCCTGGGAAGTACGGTCGCAAGATTAAAACTCAAAGAAATTGACGGGGGCCCGCACAAGCGGTGGAGTATGTGGTTTAATTCGATGCAACGCGCAAAACCTTACCTGGGTTTGACATACAGTGGAAGACGGCAGAGATGTCGTCGCTCGCAAGAGTCGCTGTACAGGTGCTGCATGGCTGTCGTCAGCTCGTGTCGTGAGATGTTGGGTTAAGTCCCGCAACGAGCGCAACCCCTGCCTTTAGTTGCCAGCATTAAGTTGGGCACTCTAAAGGGACTGCCGACGTTAAGTCGGAGGAAGGTGGGGATGACGTCAAGTCCTCATGGCCTTTATATCCAGGGCTACACACGTA
	Bd10	TGACCCCTTTAGTGACGTAGCTAACGCGTTAAGTGTCCCGCCTGGGGAGTACGGTCGCAAGATTAAAACTCAAAGAAATTGACGGGGGCCCGCACAAGCGGTGGAGCATGTGGTTTAATTCGATGCAACGCGAAGAACCTTACCTAGGCTTGACATGTACTGGAAGAGTGGCAGAAATGTCCTCGCTCGCAAGAGTCGGTACACAGGTGCTGCATGGCTGTCGTCAGCTCGTGTCGTGAGATGTTGGGTTAAGTCCCGCAACGAGCGCAACCCTTACCTTTAGTTGCCAGCATTCAGTTGGGCACTCTAAAGGGACTGCCTGCGTTAAGCAGGAGGAAGGTGGGGATGACGTCAAGTCCTCATGGCCCTTATGTCTAGGGCTACACACGT
	Bd11	TGACCCCTTCAGTGCCGAAGCTAACGCGTTAAGTGTCCCGCCTGGGGAGTACGGCCGCAAGGTTAAAACTCAAAGAAATTGACGGGGGCCCGCACAAGCGGTGGAGCATGTGGTTTAATTCGATGCAACGCGAAGAACCTTACCTAGATTTGACATGGAATGGAAGGCTACCAGAAATGGTGCCGCCCGCAAGGGCCGTTTCACAGGTGCTGCATGGCTGTCATCAGCTCGTGTCGTGAGATGTTGGGTTAAGTCCCGCAACGAGCGCAACCCCTATGTTTAGTTGCCAGCATTCAGTTGGGCACTCTAAACAGACTGCCGACGTTAAGTCGGAGGAAGGTGGGGATGACGTCAAGTCCTCATGGCCTTTATATCTAGGGCCACACACGT
	Bd12	TGACCCCTTCAGTGCCGAAGCTAACGCGTTAAGTGTCCCGCCTGGGAAGTACGGTCGCAAGATTAAAACTCAAAGAAATTGACGGGGGCCCGCACAAGCGGTGGAGCATGTGGTTTAATTCGATGCAACGCGAAAAACCTTACCTGGGCTCGAAATGTTATGGAATAAGGTAGAGATATCTTAGTTCTTCGGAACTGTAATATAGGTGCTGCATGGCTGTCGTCAGCTCGTGTCGTGAGATGTCGGGTTAAGTCCCATAACGAGCGCAACCCCTGTCGTTAGTTGCCAGCATTTAGTTGGGCACTCTAGCGAGACTGCCGACGTTAAGTCGGAGGAAGGTGGGGATGACGTCAAGTCCTCATGGCCTTTATGTCCAGGGCTACACACGTG
	Bd13	TGACCCCTCTAGTGACGTAGCTAACGCGTTAAGTATCCCGCCTGGGGAGTACGGTCGCAAGATTAAAACTCAAAGAAATTGACGGGGGCCCGCACAAGCGGTGGAGCATGTGGTTTAATTCGATGCAACGCGAAGAACCTTACCCGGGCTTGACATGAACTGGAAGAGTGGCAGAGATGTCCTCGCTCGCAAGAGTCGGTTCACAGGTGCTGCATGGCTGTCGTCAGCTCGTGTCGTGAGATGTTGGGTTAAGTCCCGCAACGAGCGCAACCCTTACCTTTAGTTGCCAGCATTTAGTTGGGCACTCTAAAGGGACTGCCTGCGTTAAGCAGGAGGAAGGTGGGGATGACGTCAAGTCCTCATGGCCCTTATGTCCGGGGCTACACACGT
	Bd14	TGACCCCTTCAGTGACGAAGCTAACGCGTTAAGTATCCCGCCTGGGGAGTACGGTCGCAAGATTAAAACTCAAAGAAATTGACGGGGGCCCGCACAAGCGGTGGAGCATGTGGTTCAATTCGATGCAACGCGAAAAACCTTACCTAGATTTGACATACTGTGGAAGATTCTGAGAAATCAGGTCGCCTTCGGGCCGCAGTGCAGGTGCTGCATGGCTGTCGTCAGCTCGTGTCGTGAGATGTTGGGTTAAGTCCCGCAACGAGCGCAACCCCTGTCTTTAGTTGCCAGCATTTAGTTGGGCACTCTAAAGAGACTGCCGACGTTAAGTCGGAGGAAGGTGGGGATGACGTCAAGTCCTCATGGCCTTTATATCTAGGGCTACACACGTGC
	Bd15	TGACCCCTTTCAGTGACGAAGCTAACGCGTTAAGTGTTCCGCCTGGGGAGTACGGTCGCAAGATTAAAACTCAAAGAAATTGACGGGGGCCCGCACAAGCGGTGGAGCATGTGGTTTAATTCGATGCAACGCGAAAAACCTTACCTAGGCTCGAAATGTACAGGAAGTTAGCAGAGATGTTAACGTCTTCGGACCTGTATATAGGTGCTGCATGGCTGTCGTCAGCTCGTGTCGTGAGATGTTGGGTTAAGTCCCGCAACGAGCGCAACCCTTGCCTTTAGTTGCCAGCATTAAGTTGGGCACTCTAAAGGGACTGCCGGTGTTAAACCGGAGGAAGGTGGGGATGACGTCAAGTCCTCATGGCCCTTATGTCTAGGGCTACACACGTGC
	Bd16	TGACCCCTTCAGTGACGAAGCTAACGCGTTAAGTATCCCGCCTGGGGAGTACGGCCGCGAGGTTAAAACTCAAAGAAATTGACGGGGGCCCGCACAAGCGGTGGAGCATGTGGTTTGATTCGATGCAACGCGCAGAACCTTACCTAGGTTTGACATGAATTGGAAGAGTGGCAGAAATGTCCTCGCCCGCAAGGGCCGATTCACAGGTGCTGCATGGCTGTCGTCAGCTCGTGTCGTGAGATGTTGGGTTAAGTCCCGCAACGAGCGCAACCCCTATGTTTAGTTGCCAGCATTCAGTTGGGCACTCTAGACAGACTGCCGGTGTTAAACCGGAGGAAGGTGGGGATGACGTCAAGTCCCCATGGCCTTTATATCTAGGGCTACACACGT
	Bd17	TGACCCCTTCAGTGACGGAGCTAACGCGTTAAGTATCCCGCCTTGGGGAGTACGGTCGCAAGATTAAAACTCAAAGAAATTGACGGGGGCCCGCACAAGCGGTGGAGTATGTGGTTTAATTCGATGCAACGCGAAAAACCTTACCTGGGCTTGACATGAATTGGAAGAGTAGCAGAGATGCTCTCGCCCGCAAGGGTCGATTCACAGGTGCTGCATGGCTGTCGTCAGCTCGTGTCGTGAGATGTTGGGTTAAGTCCCGCAACGAGCGCAACCCCTGCCTTTAGTTGCCAGCATTAAGTTGGGCACTCTAGAGGGACTGCCGACGTTAAGTCGGAGGAAGGTGGGGATGACGTCAAGTCCTCATGGCCCTTATGTCCAGGGCTACACACG
	Bd18	TGACCCCTTCAGTGCCGAAGCAAACGCGTTAAGTATCCCGCCTGGGGAGTACGGCCGCAAGGTTAAAACTCAAAGAAATTGACGGGGGCCCGCACAAGCGGTGGAGCATGTGGTTTAATTCGATGCAACGCGAAAAACCTTACCTGGGCTCGAAATGTAGTGGAAGTAAGCAGAAATGTTTACGCCTTCGGGCCGCTATATAGGTGCTGCATGGCTGTCGTCAGCTCGTGTCGTGAGATGTTGGGTTAAGTCCCGCAACGAGCGCAACCCCTGCCTTTAGTTGCCAGCATTCAGTTGGGCACTCTAGAGGGACTGCCGACGTTAAGTCGGAGGAAGGTGGGGATGACGTCAAGTCCTCATGGCCCTTATGTCCAGGGCTACACACGTGCT
	Bd19	TGACCCCTTCAGTGCCGAAGCTAACGCGTTAAGTACCCCGCCTGGGGAGTACGGCCGCAAGGTTAAAACTCAAAGAAATTGACGGGGGCCCGCACAAGCGGTGGAGCATGTGGTTTAATTCGATGCAACGCGAAAAACCTTACCTGGGCTCGAAATGCAGTGGAAGACAGCAGAGATGTTGTCGCCTTCGGGCCGCTGCATAGGTGCTGCATGGCTGTCGTCAGCTCGTGTCGTGAGATGTTGGGTTAAGTCCCGCAACGAGCGCAACCCTTGCCTTTAGTTGCCAGCATTAAGTTGGGCACTCTAAAGGGACTGCCGACGTTAAGTCGGAGGAAGGTGGGGATGACGTCAAGTCCTCATGGCCCTTATGTCCAGGGCTACACACGTGCT
	Bd20	TGACCCCTTCAGTGACGAAGCTAACGCGTTAAGTATCCCGCTTGGGAAGTACGGTCGCAAGATTAAAACTCAAAGAAATTGACGGGGGCCCGCACAAGCGGTGGAGCATGTGGTTTAATTCGATGCAACGCGAAAAACCTTACCTGGGTTTGAAATAGACAAGAAAAGTACCAGAAATGGTCTTCTCGCAAGAGCTTGTTTACAGGTGCTGCATGGCTGTCGTCAGCTCGTGTCGTGAGATGTTGGGTTAAGTCCCGCAACGAGCGCAACCCTTGCCTTTAGTTGCCAGCATTTAGTTGGGCACTCTAGAGGGACTGCCGACGTTAAGTCGGAGGAAGGTGGGGATGACGTCAAGTCCTCATGGCCCTTATATCCAGGGCTACACACGTG
	Bd21	TGACCCCTTCAGTGTCGGAGCTAACGCGTTAAGTGTCCCGCCTGGGGAGTACGGCCGCAAGGTTAAAACTCAAAGAAATTGACGGGGGCCCGCACAAGCGGTGGAGCATGTGGTTTAATTCGATGCAACGCGAAAAACCTTACCTGGGCTCGAAATGTAATGGAAGTCTCCTGGAAACAGGGACGCCTTCGGGCCGTTATATAGGTGCTGCATGGCTGTCGTCAGCTCGTGTCGTGAGATGTTGGGTTAAGTCCCGCAACGAGCGCAACCCCTATCTTTAGTTGCCAGCATTCAGTTGGGCACTCTAGAGAGACTGCCGACGTTAAGTCGGAGGAAGGTGGGGATGACGTCAAGTCCTCATGGCCTTTATGTCCAGGGCTACACACGTGC
	Bd22	TGACCCCTTCAGTGCCGAAGCTAACGCGTTAAGTGATCCGCCTGGGGAGTACGGTCGCAAGATTAAAACTCAAAGAAATTGACGGGGGCCCGCACAAGCGGTGGAGCATGTGGTTTAATTCGATGCAACGCGAAGAACCTTACCTAGATTTGACATGGTTTGGAAGGGTGGCAGAAATGTCCCCGCCCGCAAGGGCCGAATCACAGGTGCTGCATGGCTGTCGTCAGCTCGTGTCGTGAGATGTTGGGTTAAGTCCCGCAACGAGCGCAACCCCTATGTTTAGTTGCCAGCATTCAGTTGGGCACTCTAGACAGACTGCCGACGTTAAGTCGGAGGAAGGTGGGGATGACGTCAAGTCCTCATGGCCTTTATATCTAGGGCCACACACGT
	Bd23	TGACCCCTTTAGTGACGAAGCTAACGCGTTAAGTATCCCGCCTGGGGAGTACGGTCGCAAGATTAAAACTCAAAGAAATTGACGGGGGCCCGCACAAGCGGTGGAGCATGTGGTTTAATTCGATGCAACGCGAAGAACCTTACCTAGGCTTGACATGTACTGGAAGATTGGCGGAAACGCCGTCGCCCGCAAGGGTCGGTACACAGGTGCTGCATGGCTGTCGTCAGCTCGTGTCGTGAGATGTTGGGTTAAGTCCCGCAACGAGCGCAACCCCTGCATTTAGTTGCCAGCATTCAGTTGGGCACTCTAGATGGACTGCCGGTGTTAAACCGGAGGAAGGTGGGGATGACGTCAAGTCCTCATGGCCCTTATGCCTAGGGCTACACACGT
	Bd24	TGACCCCTCTAGTGACGTAGCTAACGCGTTAAGTATCCCGCCTGGGGAGTACGGTCGCAAGATTAAAACTCAAAGAAATTGACGGGGGCCCGCACAAGCGGTGGAGCATGTGGTTTAATTCGATGCAACGCGAAGAACCTTACCTAGGCTTGACATAAACTGGAAGAGTGGCAGAAATGTCCTCGCTCGCAAGAGTCGGTTTACAGGTGCTGCATGGCTGTCGTCAGCTCGTGTCGTGAGATGTTGGGTTAAGTCCCGCAACGAGCGCAACCCTTACCTTTAGTTGTCARCATRTAGTTGGACACTCTAGAGGGACTGCCTGCGTTAAGCAGGAGGAAGGTGGGGATGACGTCAAGTCCTCATGGCCCTTATGCCTAGGGCTACACACGT
	Bd25	TGACCCCTTCAGTGCCGAAGCTAACGCGTTAAGTATCCCGCCTGGGGAGTACGGCCGCAAGGTTAAAACTCAAAGAAATTGACGGGGGCCCGCACAAGCGGTGGAGCATGTGGTTTAATTCGATGCAACGCGAAAAACCTTACCTGGGCTCGAAATGTAGTGGAAGACACCTGGAGACAGGGTCGCCTTCGGGCCGCTATATAGGTGCTGCATGGCTGTCGTCAGCTCGTGTCGTGAGATGTTGGGTTAAGTCCCGCAACGAGCGCAACCCCTATCTTTAGTTGCCAGCATTAAGTTGGGCACTCTAGAGAGACTGCCGACGTTAAGTCGGAGGAAGGTGGGGGATGAACGTTCCAAGTCTTCATGGCCTTTATGTCCAGGGCTACACAC
	Bd26	TGACCCCTTCAGTGACGAAGCTAACGCGTTAAGTATCCCGCCTGGGGAGTACGGTCGCAAGATTAAAACTCAAAGAAATTGACGGGGGCCCGCACAAGCGGTGGAGTATGTGGTTTAATTCGATGCAACGCGAAGAACCTTACCTGGGTTTGACATGGACTGGAAGAGTGGCAGAGGTGTCCTCGCTCGCAAGAGTCGGTTCACAGGTGCTGCATGGCTGTCGTCAGCTCGTGTCGTGAGATGTTGGGTTAAGCCCCGCAACGAGCGCAACCCTTGCCTTTAGTTGCCAGCATTTAGTTGGGCACTCTAGAGGGACTGCCGACGTTAAGTCGGAGGAAGGTGGGGATGACGTCAAGTCCTCATGGCCCTTATATCCAGGGCTACACACGT
	Bd27	TGACCCCTCTAGTGACGCAGCTAACGCGTTAAGTATCCCGCCTGGGGAGTACGGTCGCAAGATTAAAACTCAAAGAAATTGACGGGGGCCCGCACAAGCGGTGGAGCATGTGGTTTAATTCGATGCAACGCGAAGAACCTTACCTAGGCTTGACATAAATTGGAAGAGTGGCAGAAATGTCCTCGCTCGCAAGAGTCGGTTTACAGGTGCTGCATGGCTGTCGTCAGCTCGTGTCGTGAGATGTTGGGTTAAGTCCCGCAACGAGCGCAACCCTTACCTTTAGTTGCCAGCATTTAGTTGGGCACTCTAAAGGGACTGCCTGCGCTAAGCAGGAGGAAGGTGGGGATGACGTCAAGTCCTCATGGCCCTTATGTCTAGGGCTACACACGT
	Bd28	TGACCCCTTCAGTGACGAAGCTAACGCGTTAAGTATCCCGCCTGGGGAGTACGGTCGCAAGATTAAAACTCAAAGAAATTGACGGGGGCCCGCACAAGCGGTGGAGCATGTGGTTTAATTCGATGCAACGCGAAGAACCTTACCTAGGCTTGACATGTACAGGAAGACTGGCGGAAACGTCGTCGCCCGCAAGGGTCTGTACACAGGTGCTGCATGGCTGTCGTCAGCTCGTGTCGTGAGATGTTGGGTTAAGTCCCGCGACGAGCGCAACCCCTGCATTTAGTTGCCAGCATTCAGTTGGGCACTCTAGATGGACTGCCGGTGTTAAACCGGAGGAAGGTGGGGATGACGTCAAGTCCTCATGGCCCTTATGCCTAGGGCTACACACGT
	Bd29	TGACCCCTTCAGTGACGAAGCTAACGCGTTAAGTATCCCGCCTGGGAAGTACGGTCGCAAGATTAAAACTCAAAGAAATTGACGGGGGCCCGCACAAGCGGTGGAGCATGTGGTTTAATTCGATGCAACGCGAAAAACCTTACCTGGGTTTGACATACTGTGGAAGATCTCTAGAGATAGGATCGCCTTCGGGTCGCAGTACAGGTGCTGCATGGCTGTCGTCAGCTCGTGTCGTGAGATGTTGGGTTAAGTCCCGCAACGAGCGCAACCCCTGCAATTAGTTGCCAGCATTCAGTTGGGCACTCTAGTTGGACTGCCGACGTTAAGTCGGAGGAAGGTGGGGATGACGTCAAGTCCTCATGGCCTTTATATCCAGGGCTACACACGTGC
	Bd30	TGACCCCTCCAGTGCCGAAGCTAACGCGTTAAGTATCCCGCCTGGGGAGTACGGTCGCAAGATTAAAACTCAAAGAAATTGACGGGGGCCCGCACAAGCGGTGGAGCATGTGGTTCAATTCGATGCAACGCGAAAAACCTTACCTGGGTTTGACATGTACTGGAAGGATCCCAGAAATGGGTCCGCCCGCAAGGGTCGGTACACAGGTGCTGCATGGCTGTCGTCAGCTCGTGTCGTGAGATGTTGGGTTAAGTCCCGCAACGAGCGCAACCCCTGTGTTTAGTTGCCAGCATTCAGTTGGGCACTCTAAACAGACTGCCGACGTTAAGTCGGAGGAAGGTGGGGATGACGTCAAGTCCTCATGGCCTTTATATCCAGGGCTACACACGT
	Bd31	TGACCCCTTCAGTGACGAAGCTAACGCGTTAAGTATCCCGCCTGGGGAGTACGGTCGCAAGATTAAAACTCAAAGAGATTGACGGGGGCCCGCACAAGCGGTGGAGCATGTGGTTTAATTCGATGCAACGCGAAGAACCTTACCTAGGCTTGACATGGACTGGAAGACTGGCAGAAATGTCGTCGCACGCAAGGGTCGGTTCACAGGTGCTGCATGGCTGTCGTCAGCTCGTGTCGTGAGATGTTGGGTTAAGTCCCGCAACGAGCGCAACCCCTGCATTTAGTTGCCAGCATTCAGTTGGGCACTCTAGATGGACTGCCGGTGTTAAACCGGAGGAAGGTGGGGATGACGTCAAGTCCTCATGGCCCTTATGCCTAGGGCTACACACGT
	Bd32	TGACCCCATCAGTGACGAAGCTAACGCGTTAAGTATCCCGCCTGGGGAGTACGGTCGCAAGATTAAAACTCAAAGAAATTGACGGGGGCCCGCACAAGCGGTGGAGCATGTGGTTTAATTCGATGCAACGCGAAGAACCTTACCTAGGTTTGACATCTACTGGAAGAATCTCAGAAATGAGTTCGCCTTCGGGCCGGTAGACAGGTGCTGCATGGCTGTCGTCAGCTCGTGTCGTGAGATGTTGGGTTAAGTCCCGCAACGAGCGCAACCCTCGTGTTTAGTTGCCAGCATTTAGTTGGGCACTCTAAACAGACTGCCGACGTTAAGTCGGAGGAAGGTGGGGATGACGTCAAGTCCTCATGGCCTTTATATCTAGGGCTACACACGTGC
	Bd33	TGACCCCTTCAGTGACGCAGTTAACACGGTAAGTATCCCGCCTGGGGAGTACGGTCGCAAGATTAAAACTCAAAGAAATTGACGGGGGCCCGCACAAGCGGTGGAGTATGTGGTTTAATTCGATGCAACGCGAAGAACCTTACCTACTTTTGACATGTACTGGAAGACTGGCAGAGATGTCGTCGCTCGCAAGAGCCGGTACACAGGTGCTGCATGGCTGTCGTCAGCTCGTGTCGTGAGATGTTGGGTTAAGTCCCGCAACGAGCGCAACCCCTGCTTTTAGTTGCCAGCATTTAGTTGGGCACTCTAAAAGGACTGCCGGTGTTAAACCGGAGGAAGGTGGGGATGACGTCAAGTCCTCATGGCCCTTATAAGTAGGGCTACACACGT
	Bd34	TGACCCCTTCAGTGACGAAGCTAACGCGTTAAGTATCCCGCCTGGGGAGTACGGTCGCAAGATTAAAACTCAAAGAAATTGACGGGGGCCCGCACAAGCGGTGGAGCATGTGGTTTAATTCGATGCAACGCGAAGAACCTTACCTAGGCTTGACATGTACTGGAAGACTGGCAGAAATGTCGTCGCCTTCGGGCCGGTACACAGGTGCTGCATGGCTGTCGTCAGCTCGTGTCGTGAGATGTTGGGTTAAGTCCCGCAACGAGCGCAACCCCTGCATTTAGTTGCCAGCATTCAGTTGGGCACTCTAGATGGACTGCCGGTGTTAAACCGGAGGAAGGTGGGGATGACGTCAAGTCCTCATGGCCCTTATGCCTAGGGCTACACACGTGC
	Bd35	TGACCCCTTCAGTGGCGAAGCTAACGCGTTAAGTATCCCGCCTGGGGAGTACGGTCGCAAGATTAAAACTCAAAGAAATTGACGGGGGCCCGCACAAGCGGTGGAGCATGTGGTTTAATTCGATGCAACGCGCAAAACCTTACCTAGGCTTGACATGTACTGGAAGAGTGGCGGAGACGTCCTCGCCCGCAAGGGCCGGTACACAGGTGCTGCATGGCTGTCGTCAGCTCGTGTCGTGAGATGTTGGGTTAAGTCCCGCAACGAGCGCAACCCCTGCCTTTAGTTGCCAGCATTTAGTTGGGCACTCTAGAGGGACTGCCTGCGTTAAGCAGGAGGAAGGTGGGGATGACGTCAAGTCCTCATGGCCCTTATGTCTAGGGCTACACACGT
	Bd36	TGACCCCTTCAGTGACGTAGCTAACGCGTTAAGTATCCCGCCTGAGGAGTACGGCCGCAAGGTTAAAACTCAAAGAAATTGACGGGGGCCCGCACAAGCGGTGGAGCATGTGGTTTAATTCGATGCAACGCGAAGAACCTTACCTAGGCTTGACATGTACTGGAAGACTGTTGGAAACAGCGTCGCCCGCAAGGGTCGGTACACAGGTGCTGCATGGCTGTCGTCAGCTCGTGTCGTGAGATGTTGGGTTAAGTCCCGCAACGAGCGCAACCCCTGCATTTAGTTGCCAGCATTCAGTTGGGCACTCTAGATGGACTGCCGGTGTTAAACCGGAGGAAGGTGGGGATGACGTCAAGTCCTCATGGCCCTTATGCCTAGGGCTACACACGT
	Bd37	TGACCCCTTCAGTGCCGTAGCTAACGCGTTAAGTGATCCGCCTGGGAAGTACGGTCGCAAGATTAAAACTCAAAGAAATTGACGGGGGCCCGCACAAGCGGTGGAGCATGTGGTTTAATTCGATGCAACGCGCAAAACCTTACCTAGGTTTGAAATGTACAGGAAGTTAGCAGAGATGTTAACGCCCGCAAGGGTCTGTACACAGGTGCTGCATGGCTGTCGTCAGCTCGTGTCGTGAGATGTTGGGTTAAGTCCCGCAACGAGCGCAACCCCTGTTTTTAGTTGCCAGCATTCAGTTGGGCACTCTAAAAAGACTGCCGGTGTTAAACCGGAGGAAGGTGGGGATGACGTCAAGTCCTCATGGCCCTTATGTCTAGGGCTACACACGTG
	Bd38	TGACCCCTTCAGTGACGAAGCTAACGCGTTAAGTATCCCGCCTGGGGAGTACGGTCGCAAGATTAAAACTCAAAGAAATTGACGGGGGCCCGCACAAGCGGTGGAGCATGTGGTTTAATTCGATGCAACGCGAAGAACCTTACCTAGGCTTGACATGTAATGGAAGACTGGCAGAAATGTCGTCGCCCGCAAGGGTCGTTACACAGGTGCTGCATGGCTGTCGTCAGCTCGTGTCGTGAGATGTTGGGTTAAGTCCCGCAACGAGCGCAACCCCTGCATTTAGTTGCCAGCATTCAGTTGGGCACTCTAGATGGACTGCCGGTGTTAAACCGGAGGAAGGTGGGGATGACGTCAAGTCCTCATGGCCCTTATGCCTAGGGCTACACACGT
	Bd39	TGACCCCTTCAGTGCCGAAGCTAACGCGTTAAGTATCCCGCCTGGGGAGTACGGTCGCAAGATTAAAACTCAAAGAAATTGACGGGGGCCCGCACAAGCGGTGGAGCATGTGGTTTAATTCGATGCAACGCGAAAAACCTTACCTGGGCTCGAAATGTAGTGGAAGATAGCAGAAATGTTATTGCCTTCGGGCCGCTATATAGGTGCTGCATGGCTGTCGTCAGCTCGTGTCGTGAGATGTTGGGTTAAGTCCCGCAACGAGCGCAACCCCTGCCTTTAGTTGCCAGCATTTAGTTGGGCACTCTAGAGGGACTGCCGACGTTAAGTCGGAGGAAGGTGGGGATGACGTCAAGTCCTCATGGCCCTTATGTCCAGGGCTACACACGTGCT
	Bd40	TGACCCCTTCAGTGACGAAGCTAACGCGTTAAGTATCCCGCCTGGGGAGTACGGTCGCAAGATTAAAACTCAAAGAAATCGACGGGGGCCCGCACAAGCGGTGGAGTATGTGGTTTAATTCGATGCAACGCGAAGAACCTTACCTGGGCTTGACATGGACTGGAAGAGTGGCAGAAATGTCCTCGCCCGCAAGGGCCGGTTCACAGGTGCTGCATGGCTGTCGTCAGCTCGTGTCGTGAGATGTTGGGTTAAGTCCCGCAACGAGCGCAACCCTTACCTTTAGTTGCCAGCATTTAGTTGGGCACTCTAAAGGGACTGCCGACGTTAAGTCGGAGGAAGGTGGGGATGACGTCAAGTCCTAATGGCCCTTATGTCCAGGGCTACACACGT
	Bd41	TGACCCCTTCAGTGCCGAAGCTAACGCGTTAAGTGTTCCGCCTGGGGAGTACGGCCGCAAGGTTAAAACTCAAAGAAATTGACGGGGGCCCGCACAAGCGGTGGAGCATGTGGTTTAATTCGATGCAACGCGCAGAACCTTACCTAGATTTGACATGTATTGGAAGGCTACCAGAAATGGTGCCGCCCGCAAGGGCCGATACACAGGTGCTGCATGGCTGTCGTCAGCTCGTGTCGTGAGATGTTGGGTTAAGTCCCGCAACGAGCGCAACCCCTATGTTTAGTTGCCAGCATTCAGTTGGGCACTCTAGACAGACTGCCGACGTTAAGTCGGAGGAAGGTGGGGATGACGTCAAGTCCTCATGGCCTTTATATCTAGGGCTACACACGT
	Bd42	TGACCCCTTCAGTGCCGAAGCTAACGCGTTAAGTATCCCGCCTGGGAAGTACGGTCGCAAGATTAAAACTCAAAGAAATTGACGGGGGCCCGCACAAGCGGTGGAGCATGTGGTTCAATTCGATGCAACGCGAAGAACCTTACCTAGATTTGACATGTATTGGAAGACTACCAGAAATGGTGTCGCCTTCGGGCCGATACACAGGTGCTGCATGGCTGTCGTCAGCTCGTGTCGTGAGATGTTGGGTTAAGTCCCGCAACGAGCGCAACCCCTGCGAATAGTTGCCAGCATTCAGTTGGGCACTCTATTCGGACTGCCGACGTTAAGTCGGAGGAAGGTGGGGATGACGTCAAGTCCTCATGGCCTTTATATCTAGGGCCACACACGTGC
	Bd43	TGACCCCTTCAGTGCCGAAGCTAACGCGTTAAGTATCCCGCCTGGGGAGTACGGCCGCAAGGTTAAAACTCAAAGAAATTGACGGGGGCCCGCACAAGCGGTGGAGCATGTGGTTTAATTCGATGCAACGCGCAGAACCTTACCTAGATTTGACATGGACCGGAAGACTGGCAGAAATGTCGTCGCTCGCAAGAGCTGGTTCACAGGTGCTGCATGGCTGTCGTCAGCTCGTGTCGTGAGATGTTGGGTTAAGTCCCGCAACGAGCGCAACCCCTATGTTTAGTTGCCAGCATTAAGTTGGGCACTCTAGACAGACTGCCGACGTTAAGTCGGAGGAAGGTGGGGATGACGTCAAGTCCTCATGGCCTTTATATCTAGGGCTACACACGT
	Bd44	TGACCCCTTCAGTGCCGAAGCTAACGCGTTAGGTATCCCGCCTGGGAAGTACGGTCGCAAGATTAAAACTCAAAGAAATTGACGGGGGCCCGCACAAGCGGTGGAGCATGTGGTTCAATTCGATGCAACGCGAAGAACCTTACCTAGATTTGACATGTATTGGAAGACTCGTAGAAATACGGTCGCTCGCAAGAGTCGATACACAGGTGCTGCATGGCTGTCGTCAGCTCGTGTCGTGAGATGTTGGGTTAAGTCCCGCAACGAGCGCAACCCTTGCCTTTAGTTGCCAGCATTTAGTTGGGCACTCTAAAGGGACTGCCGACGTTAAGTCGGAGGAAGGTGGGGATGACGTCAAGTCCTCATGGCCTTTATATCTAGGGCTACACACGT
	Bd45	TGACCCCTTCAGTGCCGAAGCTAACGCGTTAAGTATCCCGCCTGGGAAGTACGGTCGCAAGATTAAAACTCAAAGAAATTGACGGGGGCCCGCACAAGCGGTGGAGCATGTGGTTCAATTCGATGCAACGCGAAGAACCTTACCTGGGTTTGACATGTACTGGAAGACTACCAGAGATGGTGTCGCCTTCGGGCCGGTACACAGGTGCTGCATGGCTGTCGTCAGCTCGTGTCGTGAGATGTTGGGTTAAGTCCCGCAACGAGCGCAACCCTTGCCATTAGTTGCCAGCATTCAGTTGGGCACTCTAATGGGACTGCCGACGTTAAGTCGGAGGAAGGTGGGGATGACGTCAAGTCCTCATGGCCTTTATATCCAGGGCCACACACGTGC
	Bd46	TGACCCCTTCAGTGACGAAGCTAACGCGTTAAGTGTCCCGCCTGGGGAGTACGGTCGCAAGATTAAAACTCAAAGAAATTGACGGGGGCCCGCACAAGCGGTGGAGCATGTGGTTTAATTCGATGCAACGCGAAGAACCTTACCTAGGCTTGACATGGACTGGAAGGGTGGCAGAAATGTCCCCGCCCGCAAGGGCCGGTTCACAGGTGCTGCATGGCTGTCGTCAGCTCGTGTCGTGAGATGTTGGGTTAAGTCCCGCAACGAGCGCAACCCTTGCCTTTAGTTGCCAGCATTTAGTTGGGCACTCTAAAGGGACTGCCGACGTTAAGTCGGAGGAAGGTGGGGATGACGTCAAGTCCTCATGGCCCTTATGTCTAGGGCTACACACGT
	Bd47	TGACCCCCTTCAGTGCCGAAGCTAACGCGTTAAGTATTCCGCCTGGGAAGTACGGTCGCAAGATTAAAACTCAAAGAAATTGACGGGGGCCCGCACAAGCGGTGGAGCATGTGGTTCAATTCGATGCAACGCGAAGAACCTTACCTAGATTTGACATGTATTGGAAGACTGCCAGAAATGGCGTCGCTCGCAAGAGTCGATACACAGGTGCTGCATGGCTGTCGTCAGCTCGTGTCGTGAGATGTTGGGTTAAGTCCCGCAACGAGCGCAACCCTTGTGATTAGTTGCCAGCATTTAGTTGGGCACTCTAATCAGACTGCCGACGTTAAGTCGGAGGAAGGTGGGGATGACGTCAAGTCCTCATGGCCTTTATATCTAGGGCCACACACG
	Bd48	TGACCCCTTCAGTGCCGAAGCTAACGCGTTAAGTATCCCGCCTGGGGGAGTACGGCCGCAAGGTTAAAACTCAAAGAAATTGACGGGGGCCCGCACAAGCGGTGGAGCATGTGGTTTAATTCGATGCAACGCGCAGAACCTTACCTAGGCTTGACATGGATTGGAAGGGTGGCAGAAATGTCCCCGCCCGTAAGGGCCGATTCACAGGTGCTGCATGGCTGTCGTCAGCTCGTGTCGTGAGATGTTGGGTTAAGTCCCGCAACGAGCGCAACCCCTATGTTTAGTTGCCAGCATTTAGTTGGGCACTCTAGACAGACTGCCGACGTTAAGTCGGAGGAAGGTGGGGATGACGTCAAGTCCTCATGGCCTTTATGTCTAGGGCTACACACG
	Bd49	TGACCCCTTCAGTGACGAAGCTAACGCGTTAAGTATCCCGCCTGGGGAGTACGGTCGCAAGATTAAAACTCAAAGAAATTGACGGGGGCCCGCACAAGCGGTGGAGCATGCGGTTTAATTCGATGCAACGCGAAGAACCTTACCTAGGTTTGACATGGACTGGAAGACTGGCAGAAATGTCGTCGCCCGCAAGGGTCGGTTCACAGGTGCTGCATGGCTGTCGTCAGCTCGTGTCGTGAGATGTTGGGTTAAGTCCCGCAACGAGCGCAACCCTTGCCATTAGTTGCCAGCATTTAGTTGGGCACTCTAGTGGGACTGCCGACGTTAAGTCGGAGGAAGGTGGGGATGACGTCAAGTCCTCATGGCCCTTATATCTAGGGCTACACACGT
	Bd50	TGACCCCTTCAGTGACGAAGCTAACGCGTTAAGTATCCCGCCTGGGGAGTACGGTCGCAAGATTAAAACTCAAAGAAATTGACGGGGGCCCGCACAAGCGGTGGAGCATGTGGTTTAATTCGATGCAACGCGAAGAACCTTACCTAGGCTTGACATGTACTGGAAGACTGGCGGAAACGTCGTCGCCTTCGGGCCGGTACACAGGTGCTGCATGGCTGTCGTCAGCTCGTGTCGTGAGATGTTGGGTTAAGTCCCGCAACGAGCGCAACCCCTGCATTTAGTTGCCAGCATTCAGTTGGGCACTCTAAATGGACTGCCGGTGTTAAACCGGAGGAAGGCGGGGATGACGTCAAGTCCTCATGGCCCTTATGCCTAGGGCTACACACGTGC
	Bd51	TGACCCCTTCAGTGCCGAAGCTAACGCGTTAAGTACCCCGCCTGGGGAGTACGGTCGCAAGATTAAAACTCAAAGAAATTGACGGGGGCCCGCACAAGCGGTGGAGCATGTGGTTTAATTCGATGCAACGCGAAAAACCTTACCTAGGCTCGAAATGCAGTGGAATTTGGCAGAAACGTCAAAGTCTTCGGACCGCTGTATAGGTGCTGCATGGCTGTCGTCAGCTCGTGTCGTGAGATGTTGGGTTAAGTCCCGCAACGAGCGCAACCCCTGCCTTTAGTTGCCAGCATTAAGTTGGGCACTCTAGAGGGACTGCCGACGTTAAGTCGGAGGAAGGTGGGGATGACGTCAAGTCCTCATGGCCCTTATGTCTAGGGCTACACACGTGCT
	Bd52	TGACCCCTTCAGTGACGAAGCTAACGCGTTAAGTATCCCGCCTGGGGAGTACGGTCGCAAGATTAAAACTCAAAGAAATTGACGGGGGCCCGCACAAGCGGTGGAGCATGTGGTTTAATTCGATGCAACGCGAAGAACCTTACCTAGGCTTGACATGAACTGGAAGAGTGGCAGAAATGTCCTCGCCCGCAAGGGTCGGTTCACAGGTGCTGCATGGCTGTCGTCAGCTCGTGTCGTGAGATGTTGGGTTAAGTCCCGCAACGAGCGCAACCCTTACCTTTAGTTGCCAGCATTTAGTTGGGCACTCTAGAGGGACTGCCTACGTTAAGTAGGAGGAAGGTGGGGATGACGTCAAGTCCTCATGGCCCTTATGTCTAGGGCTACACACGT
	Bd53	TGACCCCTTCAGTGCCGAAGCTAACGCGTTAAGTATCCCGCCTGGGGAGTACGGTCGCAAGATTAAAACTCAAAGAAATTGACGGGGGCCCGCACAAGCGGTGGAGCATGTGGTTTAATTCGATGCAACGCGAAAAACCTTACCTGGGCTCGAAATGTAGTGGAAGATAGCAGAAACGTTATCGCCTTCGGGTCGCTATATAGGTGCTGCATGGCTGTCGTCAGCTCGTGTCGTGAGATGTTGGGTTAAGTCCCGCAACGAGCGCAACCCCTGCCTTTAGTTGCCAGCATTAAGTTGGGCACTCTAGAGGGACTGCCGGTGTTAAACCGGAGGAAGGTGGGGATGACGTCAAGTCCTCATGGCCCTTATGTCCAGGGCTACACACGTGCT
	Bd54	TGACCCCTTCAGTGCCGAAGCTAACGCGTTAAGTATCCCGCCTGGGAAGTACGGTCGCAAGGTTAAAACTCAAAGAAATTGACGGGGGCCCGCACAAGCGGTGGAGCATGTGGTTCAATTCGATGCAACGCGAAGAACCTTACCTAGGTTTGACATGTACTGGAAGTCTACCAGAAATGGTGACGCCTTCGGGCCGGTACACAGGTGCTGCATGGCTGTCGTCAGCTCGTGTCGTGAGATGTTGGGTTAAGTCCCGCAACGAGCGCAACCCCTGCGAATAGTTGCCAGCATTAAGTTGGGCACTCTATTCGGACTGCCGACGTTAAGTCGGAGGAAGGTGGGGATGACGTCAAGTCCTCATGGCCTTTATATCTAGGGCTACACACGTGC
	Bd55	TGACCCCTTCAGTGACGAAGCTAACGCGTTAAGTATCCCGCCTGGGGAGTACGGTCGCAAGATTAAAACTCAAAGAAATTGACGGGGGCCCGCACAAGCGGTGGAGCATGTGGTTCAATTCGATGCAACGCGCAGAACCTTACCTAGATTTGACATGGATTGGAAGGCTACCAGAAATGGTGCCGCCCGCAAGGGCCGATTCACAGGTGCTGCATGGCTGTCGTCAGCTCGTGTCGTGAGATGTTGGGTTAAGTCCCGCAACGAGCGCAACCCCTATGTTTAGTTGCCAGCATTCAGTTGGGCACTCTAGACAGACTGCCGACGTTAAGTCGGAGGAAGGTGGGGATGACGTCAAGTCCTCATGGCCTTTATATCTAGGGCTACACACGT
	Bd56	TGACCCCTCTAGTGACGTAGCTAACGCGATAAGTATCCCGCCTGGGGAGTACGGTCGCAAGATTAAAACTCAAAGAAATTGACGGGGGCCCGCACAAGCGGTGGAGCATGTGGTTTAATTCGATGCAGCGCGAAGAACCTTACCTAGGCTTGACATGAACTGGAAGGGTGGCAGAAATGTCCCCGCCCGCAAGGGTCGGTTCACAGGTGCTGCATGGCTGTCGTCAGCTCGTGTCGTGAGATGTTGGGTTAAGTCCCGCAACGAGCGCAACCCTTACCTTTAGTTGCCAGCATTTAGTTGGGCACTCTAAAGGGACTGCCTGCGTTAAGCAGGAGGAAGGTGGGGATGACGTCAAGTCCTCATGGCCCTTATGTCTAGGGCTACACACGT
	Bd57	TGACCCCTTCAGTGCCGAAGCTAACGCGTTAAGTGTCCCGCCTGGGGAGTACGGTCGCAAGATTAAAACTCAAAGAAATTGACGGGGGCCCGCACAAGCGGTGGAGCATGTGGTTTAATTCGATGCAACGCGAAGAACCTTACCTAGGTTTGACATGTACTGGAAGACTGGCAGAAATGTCGTCGCTCGCAAGAGCCGGTACACAGGTGCTGCATGGCTGTCGTCAGCTCGTGTCGTGAGATGTTGGGTTAAGTCCCGCAACGAGCGCAACCCCTATGTTTAGTTGCCAGCATTTAGTTGGGCACTCTAGACAGACTGCCGACGTTAAGTCGGAGGAAGGTGGGGATGACGTCAAGTCCTCATGGCCTTTATATCTAGGGCTACACACGT
	Bd58	TGACCTCTTCAGTGCCGTAGCTAACGCGTTAAGTGTCCCGCCTGGGGAGTACGGCCGCAAGGTTAAAACTCAAAGAAATTGACGGGGGCCCGCACAAGCGGTGGAGCATGTGGTTTAATTCGATGCAACGCGAAGAACCTTACCTGGGCTTGACATCTAGTGGAAGACTCTCAGAAATGAGGTCGCCTTCGGGCCGCTAGACAGGTGCTGCATGGCTGTCGTCAGCTCGTGTCGTGAGATGTTGGGTTAAGTCCCGCAACGAGCGCAACCCCTGTGTTTAGTTGCCAGCATTTAGTTGGGCACTCTAAACAGACTGCCGACGTTAAGTCGGAGGAAGGTGGGGATGACGTCAAGTCCTCATGGCCCTTATGTCCAGGGCTACACACGTGC
	Bd59	TGACCCCTTCAGTGCCGAAGCTAACGCGTTAAGTGATCCGCCTGGGAAGTACGGTCGCAAGATTAAAACTCAAAGAAATTGACGGGGGCCCGCACAAGCGGTGGAGCATGTGGTTCAATTCGATGCAACGCGAAAAACCTTACCTGGGTTTGAAGTGCTAGTGAATGTGGTAGAGATATCACAGGCCTTCGGGACACTAGTATCAGGTGCTGCATGGCTGTCGTCAGCTCGTGTCGTGAGATGTCGGGTTAAGTCCCATAACGAGCGCAACCCCTATATTTAGTTGCCAGCATTAAGTTGGGCACTCTAGATAGACTGCCGGCGTTAAGCCGGAGGAAGGCGGGGATGACGTCAAGTCCTCATGGCCTTTATGTCCAGGGCTACACACGT
	Bd60	TGACCCCTTCAGTGACGAAGCTAACGCGTTAAGTATCCCGCCTGGGGAGTACGGTCGCAAGATTAAAACTCAAAGAAATTGACGGGGGCCCGCACAAGCGGTGGAGCATGTGGTTTAATTCGATGCAACGCGAAGAACCTTACCTAGGCTTGACATGTACTGGAAGACTGGCAGAAATGTCGTCGCCCGCAAGGGTCGGTACACAGGTGCTGCATGGCTGTCGTCAGCTCGTGTCGTGAGATGTTGGGTTAAGTCCCGCAACGAGCGCAACCCCTGCATTTAGTTGCCAGCATTCAGTTGGGCACTCTAGATGGACTGCCGGTGTTAAACCGGAGGAAGGTGGGGATGACGTCAAGTCCTCATGGCCCTTATGCCTAGGGCTACACACGT
	Bd61	TGACCCCTTCAGTGACGAAGCTAACGCGTTAAGTATCCCGCCTGGGAAGTACGGTCGCAAGATTAAAACTCAAAGAAATTGACGGGGGCCCGCACAAGCGGTGGAGCATGTGGTTTAATTCGATGCAACGCGAAGAACCTTACCTGGGTTTGACATGTATTGGAAGACTACAAGAAATTGTGTCGCTCGCAAGAGTCGATACACAGGTGCTGCATGGCTGTCGTCAGCTCGTGTCGTGAGATGTTGGGTTAAGTCCCGCAACGAGCGCAACCCTTGCCATTAGTTGCCAGCATTTAGTTGGGCACTCTAATGGGACTGCCGACGTTAAGTCGGAGGAAGGTGGGGATGACGTCAAGTCCTCATGGCCTTTATATCCAGGGCTACACACGT
	Bd62	TGACCCCTTCAGTGCCGAAGCTAACGCGTTAAGTGTCCCGCCTGGGAAGTACGGTCGCAAGATTAAAACTCAAAGAAATTGACGGGGGCCCGCACAAGCGGTGGAGCATGTGGTTTAATTCGATGCAACGCGCAAAACCCTACCTGGGCTCGAAATGTAGAGGAATTTGGTAGAGATATCAAAGCCCGCAAGGGTCTCTATATAGGTGCTGCATGGCTGTCGTCAGCTCGTGTCGTGAGATGTTGGGTTAAGTCCCGCAACGAGCGCAACCCCTATCTTTAGTTGCCAGCATTAAGTTGGGCACTCTAAAGAGACTGCCGGTGTTAAACCGGAGGAAGGTGGGGATGACGTCAAGTCCTCATGGCCCTTATGTCCAGGGCTACACACGTG
	Bd63	TGACCCCATCAGTGACGAAGCTAACGCATTAAGTAATCCGCCTGGGGAGTACGGTCGCAAGATTAAAACTCAAAGAAATTGACGGGGGCCCGCACAAGCGGTGGATCATGTGGTTCAATTCGATGCAACGCGCAAAACCTTACCTAGATTTGAAATGTAGTGGAAGATTCCAGGAAACTGGGTCGCCTTCGGGCCGCTACACAGGCGCTGCATGGCTGTCGTCAGCTCGCGTCGTGAGATGTTGGGTTAAGTCCCGCAACGAGCGCAACCCTTGTCTTTAGTTGCCAGCATTCAGTTGGGCACTCTAAAGAGACTGCCGACGTTAAGTCGGAGGAAGGTGGGGATGACGTCAAGTCCTCATGGCCTTTATATCTAGGGCTACACACGTGA
	Bd64	TGACCCCTTCAGTGCCGAAGCTAACGCGTTAAGTATCCCGCCTGGGAAGTACGGTCGCAAGATTAAAACTCAAAGAAATTGACGGGGGCCCGCACAAGCGGTGGAGCATGTGGTTCAATTCGATGCAACGCGAAAAACCTTACCTGGGTTTGAAGTGCTAGTGAATACGGTAGAGATATCGTAGGCCTTCGGGACACTAGTATCAGGTGCTGCATGGCTGTCGTCAGCTCGTGTCGTGAGATGTCGGGTTAAGTCCCATAACGAGCGCAACCCCTGTCTTTAGTTGCCAGCATTAAGTTGGGCACTCTAAAGAGACTGCCGACGTTAAGTCGGAGGAAGGTGGGGATGACGTCAAGTCCTCATGGCCTTTATGTCCAGGGCTACACACGT
	Bd65	TGACCCCTTCAGTGACGAAGCTAACGCGTTAAGTGTCCCGCCTGGGGAGTACGGCCGCAAGGTTAAAACTCAAAGAAATTGACGGGGGCCCGCACAAGCGGTGGAGCATGTGGTTTAATTCGATGCAACGCGAAGAACCTTACCTGGCCTTGACATCTAGTGGAAGTATCCCAGAAATGGGTACGCCTTCGGGCCGCTAGACAGGTGCTGCATGGCTGTCGTCAGCTCGTGTCGTGAGATGTTGGGTTAAGTCCCGCAACGAGCGCAACCCTTATGTTTAGTTGCCAGCATTTAGTTGGGCACTCTAAACAGACTGCCGACGTTAAGTCGGAGGAAGGTGGGGATGACGTCAAGTCCTCATGGCCCTTATGGCCAGGGCTACACACGTGC
	Bd66	TGACCCCTTTAGTGACGAAGCTAACGCGTTAAGTATCCCGCCTGGGGAGTACGGTCGCAAGATTAAAACTCAAAGAAATTGACGGGGGCCCGCACAAGCGGTGGAGCATGTGGTTTAATTCGATGCAACGCGAAGAACCTTACCTAGGCTTGACATGTACTGGAAGACTGGCAGAAATGTCGTCGCCTTCGGGCCGGTACACAGGTGCTGCATGGCTGTCGTCAGCTCGTGTCGTGAGATGTTGGGTTAAGTCCCGCAACGAGCGCAACCCCTGCATTTAGTTGCCAGCATTCAGTTGGGCACTCTAGATGGACTGCCGGTGTTAAACCGGAGGAAGGTGGGGATGACGTCAAGTCCTCATGGCCCTTATGCCTAGGGCTACACACGTGC
	Bd67	TGACCCCTTCAGTGCCGAAGCTAACGCGTTAAGTGTTCCGCCTGGGGAGTACGGTCGCAAGATTAAAACTCAAAGAAATTGACGGGGGCCCGCACAAGCGGTGGAGCATGTGGTTTAATTCGATGCAACGCGCAGAACCTTACCTAGATTTGACATATATTGGAAGGGTGGCAGAAATGTCCCCGCCCGCAAGGGCCGATATACAGGTGCTGCATGGCTGTCGTCAGCTCGTGTCGTGAGATGTTGGGTTAAGTCCCGCAACGAGCGCAACCCCTATGTTTAGTTGCCAGCATTCAGTTGGGCACTCTAGACAGACTGCCGACGTTAAGTCGGAGGAAGGTGGGGATGACGTCAAGTCCTCATGGCCTTTATATCTAGGGCTACACACGT
	Bd68	TGACCCCTTCAGTGACGAAGCTAACGCGTTAAGTATCCCGCCTGGGGAGTACGGTCGCAAGATTAAAACTCAAAGAAATTGACGGGGGCCCGCACAAGCGGTGGAGCATGTGGTTTAATTCGATGCAACGCGAAAAACCTTACCTAGGCTTGACATGTACTGGAAGACTGGCAGAAATGTCGTCGCCTTCGGGCCGGTACACAGGTGCTGCATGGCTGTCGTCAGCTCGTGTCGTGAGATGTTGGGTTAAGTCCCGCAACGAGCGCAACCCCTGCATTTAGTTGCCAGCATTAAGTTGGGCACTCTAGATGGACTGCCGGTGTTAAACCGGAGGAAGGTGGGGATGACGTCAAGTCCTCATGGCTCTTATGCCTAGGGCTACACACGTGC
	Bd69	TGACCCCTTCAGTGCCGAAGCTAACGCGATAAGTGCCCCGCCTGGGGAGTACGGCCGCAAGGTTAAAACTCAAAGAAATTGACGGGGGCCCGCACAAGCGGTGGAGCATGTGGTTTAATTCGATGCAACGCGAAAAACCTTACCTGGGCTCGAAATGCAGTGGAAGACAGTAGAGATATTGTCGCCTTCGGGCCGCTGCATAGGTGCTGCATGGCTGTCGTCAGCTCGTGTCGTGAGATGTTGGGTTAAGTCCCGCAACGAGCGCAACCCCTGCCTTTAGTTGCCAGCATTTAGTTGGGCACTCTAGAGGGACTGCCGACGTTAAGTCGGAGGAAGGTGGGGATGACGTCAAGTCCTCATGGCCCTTATGTCCAGGGCTACACACGTGCT
	Bd70	TGACCCCTTCAGTGACGAAGCTAACGCGTTAAGTATCCCGCCTGGGGAGTACGGTCGCAAGATTAAAACTCAAAGAAATTGACGGGGGCCCGCACAAGCGGTGGAGCATGTGGTTTAATTCGATGCAACGCGAAGAACCTTACCTAGGCTTGACATGTACTGGAAGGGTGGCAGAAATGCCCCCGCCTTCGGGCCGGTACACAGGTGCTGCATGGCTGTCGTCAGCTCGTGTCGTGAGATGTTGGGTTAAGTCCCGCAACGAGCGCAACCCCTGCCTTTAGTTGCCAGCATTTAGTTGGGCACTCTAAAGGGACTGCCGACGTTAAGTCGGAGGAAGGTGGGGATGACGTCAAGTCCTCATGGCCCTTATGTCTAGGGCTACACACGTGC
	Bd71	TGACCCCTTCAGTGGCGTAGCTAACGCGTTAAGTATCCCGCCTGGGGAGTACGGTCGCAAGATTAAAACTCAAAGAAATTGACGGGGGCCCGCACAAGCGGTGGAGCATGTGGTTTAATTCGATGCAACGCGAAGAACCTTACCTAGGCTTGACATGTACCGGAAGACTGGCAGAAACGTCGTCGCCCGCAAGGGTCGGTATACAGGTGCTGCATGGCTGTCGTCAGCTCGTGTCGTGAGATGTTGGGTTAAGTCCCGCAACGAGCGCAACCCCTGCTTTTAGTTGCCAGCATTTAGTTGGGCACTCTAGAAGGACTGCCTGCGTTAAGCAGGAGGAAGGTGGGGATGACGTCAAGTCCTCATGGCCCTTATGTCTAGGGCTACACACGT
	Bd72	TGACCCCTTCAGTGACGAAGCTAACGCGTTAAGTATCCCGCCTGGGGAGTACGGTCGCAAGATTAAAACTCAAAGAAATTGACGGGGGCCCGCACAAGCGGTGGAGCATGTGGTTTAATTCGATGCAACGCGAAGAACCTTACCTAGGCTTGACATGTACTGGAAGACTGGCAGAAATGTCGTCGCTCGCAAGAGTCGGTACACAGGTGCTGCATGGCTGTCGTCAGCTCGTGTCGTGAGATGTTGGGTTAAGTCCCGCAACGAGCGCAACCCCTGCATTTAGTTGCCAGCATTAAGTTGGGCACTCTAGATGGACTGCCGGTGTTAAACCGGAGGAAGGTGGGGATGACGTCAAGTCCTCATGGCCCTTATGCCTAGGGCTACACACGT
	Bd73	TGACCCCTTCAGTGACGTAGCTAACGCGTTAAGTGATCCGCCTGGGAAGTACGGTCGCAAGATTAAAACTCAAAGAAATTGACGGGGGCCCGCACAAGCGGTGGAGCATGTGGTTTAATTCGATGCAACGCGCAAAACCTTACCTAGATTTGACATACTGTGGAAGATTTGTGGAAACACAGTCGCCTTCGGGCCGCAGTACAGGTGCTGCATGGCTGTCGTCAGCTCGTGTCGTGAGATGTTGGGTTAAGTCCCGCAACGAGCGCAACCCCTGTCTTTAGTTGCCAGCATTCAGTTGGGCACTCTAAAGAGACTGCCGACGTTAAGTCGGAGGAAGGTGGGGATGACGTCAAGTCCTCATGGCCTTTATATCTAGGGCTACACACGTGC
	Bd74	TGACCCCTTCAGTGACTAAGCTAACGCGTTAAGTATTCCGCCTGGGAAGTACGGTCGCAAGATTAAAACTCAAAGAAATTGACGGGGGCCCGCACAAGCGGTGGAGCATGTGGTTTAATTCGATGCAACGCGAAGAACCTTACCTAGGTTTGAAATAGTCAAGAAAAGTACGAGAAATCGTCTTCCAGCAATGGCTTGATTACAGGTGCTGCATGGCTGTCGTCAGCTCGTGTCGTGAGATGTTGGGTTAAGTCCCGCAACGAGCGCAACCCTTGCCTTTAGTTGCCAGCATTCAGTTGGGCACTCTAGAGGGACTGCCGGTGTTAAACCGGAGGAAGGTGGGGATGACGTCAAGTCCTCATGGCCCTTATATCTAGGGCTACACACGTG
	Bd75	TGACCCCTTCAGTGTCGCAGCTAACGCGGTAAGTGTTCCGCCTGGGAAGTACGGTCGCAAGATTAAAACTCAAAGAAATTGACGGGGGCCCGCACAAGCAGTGGAGCATGTGGTTTAATTCGATGCAACGCGAAGAACCTTACCTGGGTTTGAACTGTAGTGGAAGTCTACCAGAGATGGTGACGCCTTCGGGCCGCTATAGAGGTGCTGCATGGCTGTCGTCAGCTCGTGTCGTGAGATGTTGGGTTAAGTCCCGCAACGAGCGCAACCCCTGTGAATAGTTGCCAGCATTAAGTTGGGCACTCTATTCAGACTGCCGACGTTAAGTCGGAGGAAGGTGGGGATGACGTCAAGTCCTCATGGCCCTTATGTCCAGGGCTACACACGTGC
	Bd76	TGACCCCTTCAGTGCCGCAGCTAACGCGATAAGTGTTCCGCCTGGGAAGTACGGTCGCAAGATTAAAACTCAAAGAAATTGACGGGGGCCCGCACAAGCGGTGGAGCATGTGGTTTAATTCGATGCAACGCGAAGAACCTTACCTGGGTTTAACATCCCAGTGACCGGTATAGAGATATACCTTTCCTTCGGGACACTGGTGATAGGTGCTGCATGGCTGTCGTCAGCTCGTGTCGTGAGATGTTGGGTTAAGTCCCGCAACGAGCGCAACCCTTGCCTTTAGTTGCCAGCATTAAGTTGGGCACTCTAGAGGGACTGCCGACGTTAAGTCGGAGGAAGGTGGGGATGACGTCAAGTCCTCATGGCCTTTATATCCAGGGCTACACACGT
	Bd77	TGACCCCTTCAGTGCCGAAGCTAACGCGTTAAGTGATCCGCCTGGGGAGTACGGCCGCAAGGTTAAAACTCAAAGAAATTGACGGGGGCCCGCACAAGTGGTGGAGCATGTGGTTTAATTCGATGCAACGCGCAGAACCTTACCTAGATTTGACATGGAATGGAAGAGTGGCAGAAATGTCCTCGCCCGCAAGGGCCGTTTCACAGGTGCTGCATGGCTGTCGTCAGCTCGTGTCGTGAGATGTTGGGTTAAGTCCCGCAACGAGCGCAACCCCTATGTTTAGTTGCCAGCATTCAGTTGGGCACTCTAAACAGACTGCCGACGTTAAGTCGGAGGAAGGTGGGGATGACGTCAAGTCCTCATGGCCTTTATATCTAGGGCTACACACGT
	Bd78	TGACCCCTTCAGTGTCGTAGCTAACGCGATAAGTATCCCGCCTGGGAAGTACGGCCGCAAGGTTAAAACTCAAAGAAATTGACGGGGGCCCGCACAAGCGGTGGAGCATGTGGTTTAATTCGATGCAACGCGAAAAACCTTACCTGGGTTCGAAATCCATTGGAATTAGGTAGAGATATCTAAGTCCTTCGGGACCGGTGGATCAGGTGCTGCATGGCTGTCGTCAGCTCGTGTCGTGAGATGTTGGGTTAAGTCCCGCAACGAGCGCAACCCTTGCCACTAGTTGCCAGCATTAAGTTGGGCACTCTAGTGGGACTGCCGACGTTAAGTCGGAGGAAGGTGGGGATGACGTCAAGTCCTCATGGCCCTTATGTCCAGGGCTACACACGT
	Bd79	TGACCCCTTCAGTGCCGAAGCAAACGCGTTAAGTATTCCGCCTGGGAAGTACGGCCGCAAGGTTAAAACTCAAAGAAATTGACGGGGGCCCGCACAAGCGGTGGAGCATGTGGTTTAATTCGATGCAACGCGCAGAACCTTACCTAGATTTGACATGTATTGGAAGGATCCTAGAAATAGGTCCGCCTTCGGGCCGATACACAGGTGCTGCATGGCTGTCGTCAGCTCGTGTCGTGAGATGTTGGGTTAAGTCCCGCAACGAGCGCAACCCCTATGTTTAGTTGCCAGCATTTAGTTGGGCACTCTAAACAGACTGCCGACGTTAAGTCGGAGGAAGGTGGGGATGACGTCAAGTCCTCATGGCCTTTATATCTAGGGCTACACACGTGC
	Bd80	TGACCCCTTCAGTGACGAAGCTAACGCGTTAAGTATCCCGCCTGGGAAGTACGGTCGCAAGATTAAAACTCAAAGAAATTGACGGGGGCCCGCACAAGCGGTGGAGCATGTGGTTCAATTCGATGCAACGCGAAGAACCTTACCTAGATTTGACATATATTGGAAGACTACCAGAAATGGTGTCGCTCGCAAGAGCCGATAAACAGGTGCTGCATGGCTGTCGTCAGCTCGTGTCGTGAGATGTTGGGTTAAGTCCCGCAACGAGCGCAACCCTTGCCTTTAGTTGCCAGCATTTAGTTGGGCACTCTAGAGGGACTGCCGACGTTAAGTCGGAGGAAGGTGGGGATGACGTCAAGTCCTCATGGCCTTTATATCTAGGGCTACACACGT
	Bd81	TGACCCCTTCAGTGACTAAGCTAACGCGGTAAGTATTCCGCCTGGGAAGTACGGTCGCAAGATTAAAACTCAAAGAAATTGACGGGGGCCCGCACAAGCGGTGGAGCATGTGGTTTAATTCGATGCAACGCGAAAAACCTTACCTGGGTTTGAAATAGTCAAGAAAAGTACCGGAAACGGTCTTCCCGCAAGGGCTTGATTACAGGTGCTGCATGGCTGTCGTCAGCTCGTGTCGTGAGATGTTGGGTTAAGTCCCGCAACGAGCGCAACCCTTGCCTTTAGTTGTCAGCATTTAGTTGGACACTCTAGAGGGACTGCCGGTGTTAAACCGGAGGAAGGTGGGGATGACGTCAAGTCCTCATGGCCCTTATATCCAGGGCTACACACGTG
	Bd82	TGACCCCTTCAGTGACGAAGCTAACGCGTTAAGTGATCCGCCTGGGGAGTACGGTCGCAAGATTAAAACTCAAAGAAATTGACGGGGGCCCGCACAAGCGGTGGAGCATGTGGTTTAATTCGATGCAACGCGAAAAACCTTACCTGGGCTCGAAATGTACAGGAAGAAAGCAGAGATGTTTTCGCCTTCGGGTCTGTATATAGGTGCTGCATGGCTGTCGTCAGCTCGTGTCGTGAGATGTTGGGTTAAGTCCCGCAACGAGCGCAACCCTCGTCTTTAGTTGCCAGCATTCAGTTGGGCACTCTAGAGAGACTGCCGGTGTTAAACCGGAGGAAGGTGGGGATGACGTCAAGTCCTCATGGCCCTTATGTCCAGGGCTACACACGTGCT
	Bd83	TGACCCCTTCAGTGGCGAAGCTAACGCGTTAAGTACCCCGCCTGGGGAGTACGGTCGCAAGATTAAAACTCAAAGAAATTGACGGGGGCCCGCACAAGCGGTGGAGCATGTGGTTTAATTCGATGCAACGCGCAGAACCTTACCTGGGCTTGACATGGACTGGAAGACTGTCAGAAACGACGTCGCCCGCAAGGGCCGGTTCACAGGTGCTGCATGGCTGTCGTCAGCTCGTGTCGTGAGATGTTGGGTTAAGTCCCGCAACGAGCGCAACCCCTGCCTTTAGTTGCCAGCATTTAGTTGGGCACTCTAGAGGGACTGCCTGCGTTAAGCAGGAGGAAGGTGGGGATGACGTCAAGTCCTCATGGCCCTTATGTCCAGGGCTACACACGT
	Bd84	TGACCCCTTCAGTGCCGAAGCTAACGCGTTAAGTTTCCCGCCTGGGAAGTACGGCCGCAAGGTTAAAACTCAAAGAAATTGACGGGGGCCCGCACAAGCGGTGGAGCATGTGGTTTAATTCGATGCAACGCGCAAAACCTTACCTGGGTTCGAAATGCAGTGGAAGACGGTAGAGATATCGTCGCTCTTCGGAGTCGCTGTATAGGTGCTGCATGGCTGTCGTCAGCTCGTGTCGTGAGATGTTGGGTTAAGTCCCGTAACGAGCGCAACCCCTGTCTTTAGTTGCCAGCATTCAGTTGGGCACTCTAAAGAGACTGCCGACGTTAAGTCGGAGGAAGGTGGGGATGACGTCAAGTCCTCATGGCCTTTATGTCCAGGGCTACACACGTG
	Bd85	TGACCCCTTCAGTGCCGGAGCTAACGCGTTAAGTGATCCGCCTGGGAAGTACGGTCGCAAGATTAAAACTCAAAGAAATTGACGGGGGCCCGCACAAGCGGTGGAGCATGTGGTTTAATTCGATGCAACGCGCAAAACCTTACCTAGGTTTGAAATGTACAGGAAGAAGGCAGAGATGTCTTCGCTCTTCGGAGTCTGTACACAGGTGCTGCATGGCTGTCGTCAGCTCGTGTCGTGAGATGTTGGGTTAAGTCCCGCAACGAGCGCAACCCCTATCTTTAGTTGCCAGCATTCAGTTGGGCACTCTAAAGAGACTGCCGGTGTTAAACCGGAGGAAGGTGGGGATGACGTCAAGTCCTCATGGCCCTTATGTCTAGGGCTACACACGTG
	Bd86	TGACCCCTTCAGTGGCGAAGCTAACGCGTTAAGTATCCCGCCTGGGGAGTACGGTCGCAAGATTAAAACTCAAAGAAATTGACGGGGGCCCGCACAAGCGGTGGAGCATGTGGTTTAATTCGATGCAACGCGCAGAACCTTACCTGGGCTTGACATGGATCGGAAGGGTGGCAGAAACGTCCCCGCCCGCAAGGGCCGATTCACAGGTGCTGCATGGCTGTCGTCAGCTCGTGTCGTGAGATGTTGGGTTAAGTCCCGCAACGAGCGCAACCCCTGCCTTTAGTTGCCAGCATTCAGTTGGGCACTCTAAAGGGACCGCCGACGTTAAGTCGGAGGAAGGTGGGGATGACGTCAAGTCCTCATGGCCCTTATGTCCAGGGCTACACACGT
	Bd87	TGACCCCTTCAGTGACGAAGCTAACGCGTTAAGTATCCCGCCTGGGGAGTACGGCCGCAAGGTTAAAACTCAAAGAAATTGACGGGGGCCCGCACAAGTGGTGGAGCATGTGGTTTAATTCGATGCAACGCGCAGAACCTTACCTAGATTTGACATATAATGGAAGGCTGGCAGAAATGTCGCCGCCCGCAAGGGCCGTTATACAGGTGCTGCATGGCTGTCGTCAGCTCGTGTCGTGAGATGTTGGGTTAAGTCCCGCAACGAGCGCAACCCCTATGTTTAGTTGCCAGCATTCAGTTGGGCACTCTAGACAGACTGCCGGTGTTAAACCGGAGGAAGGTGGGGATGACGTCAAGTCCTCATGGCCCTTATGCCTAGGGCTACACACGT
	Bd88	TGACCCCTTCAGTGACGTAGCTAACGCGTTAAGTATCCCGCCTGGGGAGTACGGTCGCAAGATTAAAACTCAAAGAAATTGACGGGGGCCCGCACAAGCGGTGGAGCATGTGGTTTAATTCGATGCAACGCGAAGAACCTTACCTGGGCTTGACATGAATTGGAAGGGTGGCAGAGATGTCCCCGCCCGCAAGGGTCGATTCACAGGTGCTGCATGGCTGTCGTCAGCTCGTGTCGTGAGATGTTGGGTTAAGTCCCGCAACGAGCGCAACCCCTGCTATTAGTTGCCAGCATTTAGTTGGGCACTCTAATAGGACTGCCTACGTTAAGTGGGAGGAAGGTGGGGATGACGTCAAGTCCTCATGGCCCTTATGTCCAGGGCTACACACGT
	Bd89	TGACCCCTTCAGTGCCGAAGCTAACGCGTTAAGTGTCCCGCCTGGGGAGTACGGTCGCAAGATTAAAACTCAAAGAAATTGACGGGGGCCCGCACAAGCGGTGGAGCATGTGGTTTAATTCGATGCAACGCGAAAAACCTTACCTAGGCTCGAAATGTACAGGAATTTGTCAGAGATGATAAAGTCTTCGGACCTGTATATAGGTGCTGCATGGCTGTCGTCAGCTCGTGTCGTGAGATGTTGGGTTAAGTCCCGCAACGAGCGCAACCCCTGCCTTTAGTTGCCAGCATTAAGTTGGGCACTCTAGAGGGACTGCCGACGTTAAGTCGGAGGAAGGTGGGGATGACGTCAAGTCCTCATGGCCCTTATGTCTAGGGCTACACACGTGCT
	Bd90	TGACCCCTTCAGTGACGAAGCTAACGCGTTAAGTATCCCGCCTGGGGAGTACGGTCGCAAGATTAAAACTCAAAGAAATTGACGGGGGCCCGCACAAGCGGTGGAGCATGTGGTTTAATTCGATGCAACGCGAAGAACCTTACCTAGGCTTGACATGGACTAGAAGAGTAGCTGAGAAGCTCTCGCCTTCGGGCTGGTCCACAGGTGCTGCATGGCTGTCGTCAGCTCGTGTCGTGAGATGTTGGGTTAAGTCCCGCAACGAGCGCAACCCTTGCCTTTAGTTGCCAGCATTTAGTTGGGCACTCTAAAGGGACTGCCGACGTTAAGTCGGAGGAAGGTGGGGATGACGTCAAGTCCTCATGGCCCTTATGTCTAGGGCTACACACGTGC
	Bd91	TGACCCCTTCAGTGACGAAGCTAACGCGTTAAGTATCCCGCCTGGGGAGTACGGTCGCAAGATTAAAACTCAAAGAAATTGACGGGGGCCCGCACAAGCGGTGGAGTATGTGGTTTAATTCGATGCAACGCGAAGAACCTTACCTGGGCTTGACATGTACTGGAAGGGCAGCAGAGATGCTCCCGCCCGCAAGGGCCGGTACACAGGTGCTGCATGGCTGTCGTCAGCTCGTGTCGTGAGATGTTGGGTTAAGTCCCGCAACGAGCGCAACCCTTGCCTTTAGTTGCCAGCATTAAGTTGGGCACTCTAGAGGGACTGCCGGCGTTAAGTCGGAGGAAGGTGGGGATGACGTCAAGTCCTCATGGCCCTTATGTCCAGGGCTACACACGT
	Bd92	TGACCCCTTCAGTGACGAAGCTAACGCGTTAAGTATCCCGCCTGGGGAGTACGGCCGCAAGGTTAAAACTCAAAGAAATTGACGGGGGCCCGCACAAGCGGTGGAGTATGTGGTTTAATTCGACGCAACGCGAAAAACCTTACCTGGGCTTGACATGCACTGGAAGAGTGACAGAGATGTCCTCGCTCGCAAGAGTCGGTGCACAGGTGCTGCATGGCTGTCGTCAGCTCGTGTCGTGAGATGTTGGGTTAAGTCCCGCAACGAGCGCAACCCCTGCCTTTAGTTGCCAGCATTTAGTTGGGCACTCTAGAGGGACTGCCGACGTTAAGTCGGAGGAAGGTGGGGATGACGTCAAGTCCTCATGGCCCTTATGTCCAGGGCTACACACGT
	Bd93	TGACCCCTTCAGTGCCGAAGCTAACGCGTTAAGTATCCCGCCTGGGAAGTACGGTCGCAAGATTAAAACTCAAAGAAATTGACGGGGGCCCGCACAAGCGGTGGAGCATGTGGTTCAATTCGATGCAACGCGAAAAACCTTACCTGGGTTTGAAATTAACTGGAAGACTCTCAGAAATGGGGTCGCCTTCGGGCCGGTTAACAGGTGCTGCATGGCTGTCGTCAGCTCGTGTCGTGAGATGTTGGGTTAAGTCCCGCAACGAGCGCAACCCTTGTCTTTAGTTGCCAGCATTTAGTTGGGCACTCTAAAGAGACTGCCGACGTTAAGTCGGAGGAAGGTGGGGATGACGTCAAGTCCTCATGGCCCTTATGTCCAGGGCTACACACGTGC
	Bd94	TGACCCCTTCAGTGGCGCAGCTAACGCGTTAAGTATCCCGCCTGGGGAGTACGGTCGCAAGATTAAAACTCAAAGAAATTGACGGGGGCCCGCACAAGCGGTGGAGCATGTGGTTTAATTCGATGCAACGCGCAAAACCTTACCTGGGTTTGACATGGACAGGAAGACTGGCAGAAATGCCGTCGCCCGCAAGGGTCTGTTCACAGGTGCTGCATGGCTGTCGTCAGCTCGTGTCGTGAGATGTTGGGTTAAGTCCCGCAACGAGCGCAACCCTTACCTTTAGTTGCCAGCATTTAGTTGGGCACTCTAGAGGGACTGCCTGCGTTAAGCAGGAGGAAGGTGGGGATGACGTCAAGTCCTCATGGCCCTTATATCCAGGGCTACACACGT
	Bd95	TGACCCCTTCAGTGCCGAAGCTAACGCGTTAAGTGTCCCGCCTGGGGAGTACGGTCGCAAGATTAAAACTCAAAGAAATTGACGGGGGCCCGCACAAGCGGTGGAGCATGTGGTTTAATTCGATGCAACGCGAAGAACCTTACCTGGGTTTGAAATGTAGTGGAAGACTCTCAGAGATGAGGTCGCCAGCAATGGCCGCTACACAGGTGCTGCATGGCTGTCGTCAGCTCGTGTCGTGAGATGTTGGGTTAAGTCCCGCAACGAGCGCAACCCTTGTCTTTAGTTGCCAGCATTCAGTTGGGCACTCTAAAGAGACTGCCGACGTTAAGTCGGAGGAAGGTGGGGATGACGTCAAGTCCTCATGGCCCTTATGTCCAGGGCTACACACGT
	Bd96	TGACCCCTTCAGTGCCGAAGCTAACGCGTTAAGTATTCCGCCTGGGAAGTACGGCCGCAAGGTTAAAACTCAAAGAAATTGACGGGGGCCCGCACAAGCGGTGGAGCATGTGGTTTAATTCGATGCAACGCGCAGAACCTTACCTAGGCTCGAAATGTAGTGGAAAACGGCAGAAACGTCGTTGTCCTTCGGGACTGCTATATAGGTGCTGCATGGCTGTCGTCAGCTCGTGTCGTGAGATGTTGGGTTAAGTCCCGTAACGAGCGCAACCCCTGTCTTTAGTTGCCAGCATTTAGTTGGGCACTCTAGAGAGACTGCCGACGTTAAGTCGGAGGAAGGTGGGGATGACGTCAAGTCCTCATGGCCTTTATGTCTAGGGCTACACACGTG
	Bd97	TGACCCCTTCAGTGTCGCAGCTAACGCGGTAAGTATCCCGCCTGGGAAGTACGGTCGCAAGATTAAAACTCAAAGAAATTGACGGGGGCCCGCACAAGCGGTGGAGCATGTGGTTCAATTCGATGCAACGCGAAAAACCTTACCTGGGTTCGAAATACAGTGGAATGTGGCAGAGATGTCACAGCCTTCGGGCCGCTGTATAGGTGCTGCATGGCTGTCGTCAGCTCGTGTCGTGAGATGTTGGGTTAAGTCCCGCAACGAGCGCAACCCTTGCCTTTAGTTGCCAGCATTCAGTTGGGCACTCTAAAGGGACTGCCGACGTTAAGTCGGAGGAAGGTGGGGATGACGTCAAGTCCTCATGGCCTTTATGTCCAGGGCTACACACGTGCT
	Bd98	TGACCCCTTCAGTGACGAAGCTAACGCGTTAAGTATCCCGCCTGGGGAGTACGGCCGCAAGGTTAAAACTCAAAGAAATTGACGGGGGCCCGCACAAGCGGTGGAGCATGTGGTTTAATTCGATGCAACGCGAAGAACCTTACCTGGGCTTGACATGAACTGGAAGGGTGGCAGAAACGTCCCCGCTCGCAAGAGTCGGTTCACAGGTGCTGCATGGCTGTCGTCAGCTCGTGTCGTGAGATGTTGGGTTAAGTCCCGCAACGAGCGCAACCCTTGCCTTTAGTTGCCAGCATTAAGTTGGGCACTCTAGAGGGACTGCCGACGTTAAGTCGGAGGAAGGTGGGGATGACGTCAAGTCCTCATGGCCCTTATGTCCAGGGCTACACACGT
	Bd99	TGACCCCTTTAGTGACGAAGCTAACGCGTTAAGTATCCCGCCTGGGGAGTACGGTCGCAAGATTAAAACTCAAAGAAATTGACGGGGGCCCGCACAAGCGGTGGAGTATGTGGTTTAATTCGATGCAACGCGCAAAACCTTACCTGGGCTTGACATGAACTGGAAGGGTGGCAGAGATGCCCCCGCCCGCAAGGGCCGGTTCACAGGTGCTGCATGGCTGTCGTCAGCTCGTGTCGTGAGATGTTGGGTTAAGTCCCGCAACGAGCGCAACCCTTACCTTTAGTTGCCAGCATTAAGTTGGGCACTCTAGAGGGACTGCCGGTGTTAAACCGGAGGAAGGTGGGGATGACGTCAAGTCCTCATGGCCCTTATGTCCAGGGCTACACACGT
	Bd100	TGACCCCTTCAGTGACGAAGCTAACGCGTTAAGTATCCCGCCTGGGGAGTACGGTCGCAAGATTAAAACTCAAAGAAATTGACGGGGGCCCGCACAAGCGGTGGAGAATGTGGTTTAATTCGATGCAACGCGAAAAACCTTACCTAGACTTGACATAGTAGTGAATACGCTAGAGATAGCGTAGCCTTCGGGCGCTATTACAGGTGCTGCATGGCTGTCGTCAGCTCGTGTCGTGAGATGTTGGGTTAAGTCCCGCAACGAGCGCAACCCCTACCTTTAGTTGCCAGCATTAAGTTGGGCACTCTAAAGGGACTGCCGACGTTAAGTCGGAGGAAGGTGGGGATGACGTCAAGTCCTCATGGCCTTTATGTCTAGGGCTACACACGTGCT
	Bd101	TGACCCCTTCAGTGCCGCAGCTAACGCGTTAAGTATTCCGCCTGGGAAGTACGGTCGCAAGATTAAAACTCAAAGAAATTGACGGGGGCCCGCACAAGCGGTGGAGCATGTGGTTCAATTCGATGCAACGCGAAGAACCTTACCTGGGTTTGACATGTATTGGAAGGCTACCAGAGATGGTGCCGTCTTCGGACCGATACACAGGTGCTGCATGGCTGTCGTCAGCTCGTGTCGTGAGATGTTGGGTTAAGTCCCGCAACGAGCGCAACCCCTGCGAATAGTTGCCAGCATTTAGTTGGGCACTCTATTCGGACTGCCGACGTTAAGTCGGAGGAAGGTGGGGATGACGTCAAGTCCTCATGGCCTTTATATCCAGGGCTACACACGTGC
	Bd102	TGACCCCTTCAGTGACGAAGCTAACGCGTTAAGTATCCCGCCTGGGGAGTACGGTCGCAAGATTAAAACTCAAAGAAATTGACGGGGGCCCGCACAAGCGGTGGAGCATGTGGTTTAATTCGATGCAACGCGCAAAACCTTACCTGGGCTCGAAATGCAGTGGAATTTGGCAGAGATGTCAAAGCCCGCAAGGGTCGCTGCATAGGTGCTGCATGGCTGTCGTCAGCTCGTGTCGTGAGATGTTGGGTTAAGTCCCGCAACGAGCGCAACCCCTATTTTTAGTTGCCAGCATTCAGTTGGGCACTCTAAAAAGACTGCCGGTGTTAAACCGGAGGAAGGTGGGGATGACGTCAAGTCCTCATGGCCCTTATGTCCAGGGCTACACACGTG
	Bd103	TGACCCCTTCAGTGCCGAAGCTAACGCGTTAAGTATCCCGCCTGGGAAGTACGGTCGCAAGATTAAAACTCAAAGAAATTGACGGGGGCCCGCACAAGCGGTGGAGTATGTGGTTTAATTCGATGCAACGCGAAAAACCTTACCTGGGTTTGACATAAACTGGAATACGGCAGAGATGTCGTAGCTCGCAAGAGTCGGTTTACAGGTGCTGCATGGCTGTCGTCAGCTCGTGTCGTGAGATGTTGGGTTAAGTCCCGCAACGAGCGCAACCCCTACCTTTAGTTGCCAGCATTAAGTTGGGCACTCTAGAGGGACTGCCGACGTTAAGTCGGAGGAAGGTGGGGATGACGTCAAGTCCTCATGGCCTTTATATCCAGGGCTACACACGTG
	Bd104	TGACCCCTCTAGTGACGTAGCTAACGCGATAAGTATCCCGCCTGGGGAGTACGGTCGCAAGATTAAAACTCAAAGAAATTGACGGGGGCCCGCACAAGCGGTGGAGCATGTGGTTTAATTCGATGCAACGCGAAGAACCTTACCTAGGCTTGACATGGATTGGAAGAGTGGCAGAAATGTCCTCGCCCGCAAGGGTCGATTCACAGGTGCTGCATGGCTGTCGTCAGCTCGTGTCGTGAGATGTTGGGTTAAGTCCCGCAACGAGCGCAACCCTTACATTTAGTTGCCAGCATTTAGTTGGGCACTCTAGATGGACTGCCGACGTTAAGTCGGAGGAAGGTGGGGATGACGTCAAGTCCTCATGGCCCTTATGCCTAGGGCTACACACGT
	Bd105	TGACCCCTTCAGTGCCGTAGCAAACGCGTTAAGTATCCCGCCTGGGGAGTACGGTCGCAAGATTAAAACTCAAAGAAATTGACGGGGGCCCGCACAAGCGGTGGAGCATGTGGTTTAATTCGATGCAACGCGAAGAACCTTACCTGGGCTTGACATATAGTGGAATGCTCTAGAGATAGAGCAGCCTTCGGGTCGCTATACAGGTGCTGCATGGCTGTCGTCAGCTCGTGTCGTGAGATGTTGGGTTAAGTCCCGCAACGAGCGCAACCCTTGCCTTTAGTTGCCAGCATTTAGTTGGGCACTCTAAAGGGACTGCCGACGTTAAGTCGGAGGAAGGTGGGGATGACGTCAAGTCCTCATGGCCCTTATGTCCAGGGCTACACACGTGCT
	Bd106	TGACCCCTTCAGTGCCGAAGCTAACGCGTTAAGTATCCCGCCTGGGGAGTACGGTCGCAAGATTAAAACTCAAAGAAATTGACGGGGGCCCGCACAAGCGGTGGAGCATGTGGTTCAATTCGATGCAACGCGAAAAACCTTACCTGGGTTTGACATGGTAGTGAATACGGCAGAGATGTCGTAGGCCTTCGGGACACTATCACAGGTGCTGCATGGCTGTCGTCAGCTCGTGTCGTGAGATGTTGGGTTAAGTCCCGCAACGAGCGCAACCCTTGTCTTTAGTTGCCAGCATTAAGTTGGGCACTCTAAAGAGACTGCCGACGTTAAGTCGGAGGAAGGTGGGGATGACGTCAAGTCCTCATGGCCTTTATATCCAGGGCTACACACGTG
	Bd107	TGACCCCTTCAGTGCCGAAGCTAACGCGTTAAGTGTCCCGCCTGGGGAGTACGGTCGCAAGATTAAAACTCAAAGAAATTGACGGGGGCCCGCACAAGCGGTGGAGCATGTGGTTTAATTCGATGCAACGCGAAAAACCTTACCTGGGTTCGAAATGTACAGGAAGTTGCCAGAGATGGTAACGCCTTCGGGCCTGTATATAGGTGCTGCATGGCTGTCGTCAGCTCGTGTCGTGAGATGTTGGGTTAAGTCCCGCAACGAGCGCAACCCTTATCTTTAGTTGCCATCATTTAGTTGGGCACTCTAGAGAGACTGCCGACGTTAAGTCGGAGGAAGGTGGGGATGACGTCAAGTCCTCATGGCCCTTATGCCCAGGGCTACACACGTGCT
	Bd108	TGACCCCTTCAGTGACGAAGCTAACGCGTTAAGTATCCCGCCTGGGGAGTACGGTCGCAAGATTAAAACTCAAAGAAATTGACGGGGGCCCGCACAAGCGGTGGAGCATGTGGTTTAATTCGATGCAACGCGAAGAACCTTACCTAGGCTTGACATGAACTGGAAGGGTGGATGAGAGTCCCCCGCCCGCAAGGGTCGGTTCACAGGTGCTGCATGGCTGTCGTCAGCTCGTGTCGTGAGATGTTGGGTTAAGTCCCGCAACGAGCGCAACCCCTGCCTTTAGTTGCCAGCATTCAGTTGGGCACTCTAAAGGGACTGCCGACGTTAAGTCGGAGGAAGGTGGGGATGACGTCAAGTCCTCATGGCCCTTATGCCTAGGGCTACACACGT
	Bd109	TGACCCCTTCAGTGCCGTAGCTAACGCGATAAGTGTCCCGCCTGGGGAGTACGGTCGCAAGATTAAAACTCAAAGAAATTGACGGGGGCCCGCACAAGCGGTGGAGCATGTGGTTTAATTCGATGCAACGCGAAAAACCTTACCTGGGTTTGACATCTAGTGGACGGATTCTAGAGATAGGTCCTCTCTTCGGAGCCGCTAGACAGGTGCTGCATGGCTGTCGTCAGCTCGTGTCGTGAGATGTTGGGTTAAGTCCCGCAACGAGCGCAACCCTTGCCATTAGTTGCCAGCATTAAGTTGGGCACTCTAATGGGACTGCCGACGTTAAGTCGGAGGAAGGTGGGGATGACGTCAAGTCCTCATGGCCCTTATATCCAGGGCTACACACGT
	Bd110	TGACCCCTTCAGTGACGAAGCTAACGCATTAAGTAATCCGCCTGGGGAGTACGGTCGCAAGATTAAAACTCAAAGAAATTGACGGGGGCCCGCACAAGCGGTGGATCATGTGGTTCAATTCGATGCAACGCGCAAAACCTTACCTAGATTTGAAATGTAGTGGAAGTGTCCTGGAAACAGGCACGCCTTCGGGCCGCTACACAGGTGCTGCATGGCTGTCGTCAGCTCGTGTCGTGAGATGTTGGGTTAAGTCCCGCAACGAGCGCAACCCCTGCCTTTAGTTGCCAGCATTAAGTTGGGCACTCTAGAGGGACTGCCGGTGTTAAACCGGAGGAAGGTGGGGATGACGTCAAGTCCTCATGGCCCTTATAAGTAGGGCTACACACGTGC
	Bd111	TGACCCCTTCAGTGCCGTAGCAAACGCGTTAAGTGTCCCGCCTGGGGAGTACGGTCGCAAGATTAAAACTCAAAGAAATTGACGGGGGCCCGCACAAGCGGTGGAGCATGTGGTTTAATTCGATGCAACGCGAAAAACCTTACCTGGGTTTGAATTGCAAAGGAAGACAGTAGAGATATTGTCGCTCTTCGGAGTCTTTGTGAAGGTGCTGCATGGCTGTCGTCAGCTCGTGTCGTGAGATGTTGGGTTAAGTCCCGCAACGAGCGCAACCCTTACCTTTAGTTGCCAGCATTAAGTTGGGCACTCTAAAGGGACTGCCGACGTTAAGTCGGAGGAAGGTGGGGATGACGTCAAGTCCTCATGGCCCTTATGTCCAGGGCTACACACGTG
	Bd112	TGACCCCTCTAGTGACGTAGCTAACGCGTTAAGTATCCCGCCTGGGAAGTACGGTCGCAAGATTAAAACTCAAAGAAATTGACGGGGGCCCGCACAAGCGGTGGAGCATGTGGTTTAATTCGATGCAACGCGAAGAACCTTACCTAGGCTTGACATAAACGAGAAGGATAGCAGAAATGTTTCCGTCCGCAAGGACTGGTTTACAGGTGCTGCATGGCTGTCGTCAGCTCGTGTCGTGAGATGTTGGGTTAAGTCCCGCAACGAGCGCAACCCTTACCTTTAGTTGCCAGCATTCAGTTGGGCACTCTAAAGGGACTGCCTGCGTTAAGCAGGAGGAAGGTGGGGATGACGTCAAGTCCTCATGGCCCTTATGCCTAGGGCTACACACGT
	Bd113	TGACCCCTTCAGTGCCGAAGCTAACGCGTTAAGTACCCCGCCTGGGGAGTACGGTCGCAAGATTAAAACTCAAAGAAATTGACGGGGGCCCGCACAAGCGGTGGAGCATGTGGTTTAATTCGATGCAACGCGAAAAACCTTACCTGGGCTCGAAATGTAGTGGAAGTAAGCAGAGATGTTTGCGCCTTCGGGCCGCTATATAGGTGCTGCATGGCTGTCGTCAGCTCGTGTCGTGAGATGTTGGGTTAAGTCCCGCAACGAGCGCAACCCTTACATTTAGTTGCCAGCATTAAGTTGGGCACTCTAGATGGACTGCCGACGTTAAGTCGGAGGAAGGTGGGGATGACGTCAAGTCCTCATGGCCCTTATGCCTAGGGCTACACACGTGCT
	Bd114	TGACCCCTTCAGTGCCGAAGCTAACGCGTTAAGTATCCCGCCTGGGAAGTACGGTCGCAAGATTAAAACTCAAAGAAATTGACGGGGGCCCGCACAAGCGGTGGAGCATGTGGTTTAATTCGATGCAACGCGAAAAACCTTACCCGGGTTTGACATGGTAGCGAAGATGGCAGAGATGTCATCGCCTTCGGGCGCTATCACAGGTGCTGCATGGCTGTCGTCAGCTCGTGTCGTGAGATGTTGGGTTAAGTCCCGCAACGAGCGCAACCCTTGTCTTTAGTTGCCAGCATTAAGTTGGGCACTCTAGAGAGACTGCCGACGTTAAGTCGGAGGAAGGTGGGGATGACGTCAAGTCCTCATGGCCTTTATATCCGGGGCTACACACGTGCT
	Bd115	TGACCCCTTCAGTGCCGAAGCTAACGCGTTAAGTGTCCCGCCTGGGAAGTACGGTCGCAAGATTAAAACTCAAAGAAATTGACGGGGGCCCGCACAAGCGGTGGAGCATGTGGTTCAATTCGATGCAACGCGAAAAACCTTACCTGGGTTTGAACTGGTGTGGACAACTCTAGAGATAGAGCTTTCCTTCGGGACCGCATCAGAGGTGCTGCATGGCTGTCGTCAGCTCGTGTCGTGAGATGTTGGGTTAAGTCCCGCAACGAGCGCAACCCTTGTCTTTAGTTGCCAGCATTCAGTTGGGCACTCTAAAGAGACTGCCGACGTTAAGTCGGAGGAAGGTGGGGATGACGTCAAGTCCTCATGGCCTTTATGTCCAGGGCTACACACGTG
	Bd116	TGACCCCTTCAGTGACGAAGCTAACGCGTTAAGTATCCCGCCTGGGGAGTACGGCCGCAAGGTTAAAACTCAAAGAAATTGACGGGGGCCCGCACAAGTGGTGGAGCATGTGGTTTAATTCGATGCAACGCGAAGAACCTTACCTAGGCTTGACATGTACTGGAAGAGTAGCAGAGATGCTCTCGCCTTCGGGCCGGTACACAGGTGCTGCATGGCTGTCGTCAGCTCGTGTCGTGAGATGTTGGGTTAAGTCCCGCAACGAGCGCAACCCCTGCCTTTAGTTGCCAGCATTTAGTTGGGCACTCTAAAGGGACTGCCGGTGTTAAACCGGAGGAAGGTGGGGATGACGTCAAGTCCTCATGGCCCTTATGTCTAGGGCTACACACGTGC
	Bd117	TGACCCCTTCAGTGACTAAGCTAACGCGTTAAGTATTCCGCCTGGGAAGTACGGTCGCAAGATTAAAACTCAAAGAAATTGACGGGGGCCCGCACAAGCGGTGGAGTATGTGGTTTAATTCGATGCAACGCGCAAAACCTTACCTGGGCTTGACATGGACTGGAAGAGCGGCAGAGATGCCCTCGCTCGCAAGAGTCGGTTCACAGGTGCTGCATGGCTGTCGTCAGCTCGTGTCGTGAGATGTTGGGTTAAGTCCCGCAACGAGCGCAACCCTTGTCTTTAGTTGCCAGCATTTAGTTGGGCACTCTAGAGAGACTGCCGACGTTAAGTCGGAGGAAGGTGGGGATGACGTCAAGTCCTCATGGCCCTTATGTCCAGGGCTACACACGT
	Bd118	TGACCCCTCTAGTGACGTAGCTAACGCGTTAAGTGTCCCGCCTGGGGAGTACGGTCGCAAGATTAAAACTCAAAGAAATTGACGGGGGCCCGCACAAGCGGTGGAGCATGTGGTTTAATTCGATGCAACGCGAAGAACCTTACCTAGGCTTGACATGTACTGGAATAGTGGTGGAGACACCCTAGCTCGCAAGAGTCGGTACACAGGTGCTGCATGGCTGTCGTCAGCTCGTGTCGTGAGATGTTGGGTTAAGTCCCGCAACGAGCGCAACCCTTACCTCTAGTTGTCAGCATTTAGTTGGACACTCTAGTGGGACTGCCTGCGTTAAGCAGGAGGAAGGTGGGGATGACGTCAAGTCCTCATGGCCCTTATGTCTAGGGCTACACACGT
	Bd119	TGACCCCTTCAGTGACTAAGCTAACGCGTTAAGTATTCCGCCTGGGAAGTACGGTCGCAAGATTAAAACTCAAAGAAATTGACGGGGGCCCGCACAAGCGGTGGAGTATGTGGTTTAATTCGATGCAACGCGAAAAACCTTACCTGGATTTGACATACAGTGGAAGACTGCAGAGATGTAGTCGCCTTCGGGCCGCTGTACAGGTGCTGCATGGCTGTCGTCAGCTCGTGTCGTGAGATGTTGGGTTAAGTCCCGCAACGAGCGCAACCCCTGCATTTAGTTGCCAGCATTCAGTTGGGCACTCTAGATGGACTGCCGACGTTAAGTCGGAGGAAGGTGGGGATGACGTCAAGTCCTCATGGCCTTTATATCCAGGGCTACACACGTGCT
	Bd120	TGACCCCTTCAGTGACGAAGCTAACGCGTTAAGTATCCCGCCTGGGGAGTACGGCCGCAAGGTTAAAACTCAAAGAAATTGACGGGGGCCCGCACAAGCGGTGGAGCATGTGGTTCAATTCGATGCAACGCGCAGAACCTTACCTGGGTTTGACATGTATTGGAAGGCTACCAGAGATGGTGCCGTCCGCAAGGACCGATACACAGGTGCTGCATGGCTGTCGTCAGCTCGTGTCGTGAGATGTTGGGTTAAGTCCCGCAACGAGCGCAACCCCTATGTTTAGTTGCCAGCATTCAGTTGGGCACTCTAGACAGACTGCCGACGTTAAGTCAAAGGAAGGTGAAAATGACGTCAAGTCCTCATGGCCTTTATATCCAGGGCTACACACGT
	Bd121	TGACCCCTTCAGTGACGAAGCTAACGCGTTAAGTATCCCGCCTGGGAAGTACGGTCGCAAGATTAAAACTCAAAGAAATTGACGGGGGCCCGCACAAGCGGTGGAGCATGTGGTTTAATTCGATGCAACGCGAAAAACCTTACCTGGGTTTGAAATGAACAGGAAAAGTAGCAGAAATGCTCTTCTCGCAAGAGCCTGTTTGCAGGTGCTGCATGGCTGTCGTCAGCTCGTGTCGTGAGATGTTGGGTTAAGTCCCGCAACGAGCGCAACCCTTGCCCTTAGTTGCCAGCATTAAGTTGGGCACTCTAAGGGGACTGCCGACGTTAAGTCGGAGGAAGGTGGGGATGACGTCAAGTCCTCATGGCCCTTATGTCCAGGGCTACACACGTG
	Bd122	TGACCCCTTCAGTGTCGAAGCTAACGCAATAAGTATCCCGCCTGGGGAGTACGGTCGCAAGATTAAAACTCAAAGAAATTGACGGGGGCCCGCACAAGCGGTGGAGAATGTGGTTTAATTCGATGCAACGCGAAAAACCTTACCTGGGTTTGGCATGCACTTGAATATGGCAGAGACGTCATAGGCCCGAAAGGGACAAGTGCACAGGTGCTGCATGGCTGTCGTCAGCTCGTGTCGTGAGATGTTGGGTTAAGTCCCGCAACGAGCGCAACCCCTATCTTTAGTTGCCAGCATTAAGTTGGGCACTCTAAAGAGACTGCCAGCGTTAAGTTGGAGGAAGGCGGGGATGACGTCAAGTCCTCATGGCCTGTATGTCCAGGGCTACACACG
	Bd123	TGACCCCTTCAGTGACGAAGCTAACGCGTTAAGTACCCCGCCTGGGGAGTACGGTCGCAAGATTAAAACTCAAAGAAATTGACGGGGGCCCGCACAAGCGGTGGAGTATGTGGTTTAATTCGATGCAACGCGAAAAACCTTACCTGGGCTTGACATAAACTGGAAGGGTAATAGAAATATTCCCGCCCGCAAGGGCTAGTTTACAGGTGCTGCATGGCTGTCGTCAGCTCGTGTCGTGAGATGTTGGGTTAAGTCCCGCAACGAGCGCAACCCTTGCCTTTAGTTGCCAGCATTTAGTTGGGCACTCTAAAGGGACTGCCGACGTTAAGTCGGAGGAAGGTGGGGATGACGTCAAGTCCTCATGGCCCTTATGTCCAGGGCTACACACGT
	Bd124	TGACCCCTTCAGTGCCGTAGCTAACGCGTTAAGTGTCCCGCCTGGGGAGTACGGTCGCAAGATTAAAACTCAAAGAAATTGACGGGGGCCCGCACAAGCGGTGGAGCATGTGGTTTAATTCGATGCAACGCGAAAAACCTTACCTGGGTTTGAATTGCAGTGGAATACACCAGAGATGGTGTCGCTCTTCGGAGTCGCTGTGAAGGTGCTGCATGGCTGTCGTCAGCTCGTGTCGTGAGATGTTGGGTTAAGTCCCGCAACGAGCGCAACCCTTGCCTTTAGTTGCCAGCATTCAGTTGGGCACTCTAAAGGGACTGCCGACGTTAAGTCGGAGGAAGGTGGGGATGACGTCAAGTCCTCATGGCCCTTATGTCCAGGGCTACACACGTG
	Bd125	TGACCCCTTCAGTGACGAAGCTAACGCGTTAAGTGTCCCGCCTGGGAAGTACGGTCGCAAGATTAAAACTCAAAGAAATTGACGGGGGCCCGCACAAGCGGTGGAGCATGTGGTTTAATTCGATGCAACGCGAAGAACCTTACCTGGGTTCGAAATTCAGGGGAAGACAGTAGAGATATTGTCGTCTTCGGACTCCTGAATAGGTGCTGCATGGCTGTCGTCAGCTCGTGTCGTGAGATGTTGGGTTAAGTCCCGCAACGAGCGCAACCCCTTTCCTTAGTTGCCAGCATTTAGTTGGGCACTCTAAGGAGACTGCCTGCGTTAAGTAGGAGGAAGGTGGGGATGACGTCAAGTCCTCATGGCCTTTATGTCCAGGGCTACACACGTGCT
	Bd126	TGACCCCTTCAGTGACGCAGCTAACACGGTAAGTATCCCGCCTGGGGAGTACGGTCGCAAGATTAAAACTCAAAGAAATTGACGGGGGCCCGCACAAGCGGTGGAGTATGTGGTTTAATTCGATGCAACGCGAAGAACCTTACCTAGGCTTGACATGTACTGGAAGACTGCCAGAAATGGCGTCGCTCGCAAGAGTCGGTACACAGGTGCTGCATGGCTGTCGTCAGCTCGTGTCGTGAGATGTTGGGTTAAGTCCCGCAACGAGCGCAACCCCTGCTTTTAGTTGCCAGCATTTAGTTGGGCACTCTAAAAGGACTGCCGGTGTTAAGCCGGAGGAAGGTGGGGATGACGTCAAGTCCTCATGGCCCTTATGTCTAGGGCTACACACGT
	Bd127	TGACCCCTTCAGTGCCGAAGCTAACGCGTTAAGTATCCCGCCTGGGGAGTACGGCCGCAAGGTTAAAACTCAAAGAAATTGACGGGGGCCCGCACAAGCGGTGGAGCATGTGGTTTAATTCGATGCAACGCGCAGAACCTTACCTAGATTTGACATAAACTGGAACACTCACAGAAATGTGGTGGCCCGCAAGGGCCGGTTTACAGGTGCTGCATGGCTGTCGTCAGCTCGTGTCGTGAGATGTTGGGTTAAGTCCCGCAACGAGCGCAACCCCTATGTTTAGTTGCCAGCATTTAGTTGGGCACTCTAGACAGACTGCCGGTGTTAAACCGGAGGAAGGTGGGGATGACGTCAAGTCCTCATGGCCTTTATATCTAGGGCTACACACGT
	Bd128	TGACCCCTCTAGTGACGTAGCTAACGCGTTAAGTATCCCGCCTGGGGAGTACGGTCGCAAGATTAAAACTCAAAGAAATTGACGGGGGCCCGCACAAGCGGTGGAGCATGTGGTTTAATTCGATGCAACGCGAAGAACCTTACCTAGGCTTGACATAAAGTGGAAGGATGGCAGAAATGTCTCCGCTCGCAAGAGTCGCTTTACAGGTGCTGCATGGCTGTCGTCAGCTCGTGTCGTGAGATGTTGGGTTAAGTCCCGCAACGAGCGCAACCCTTACCTTTAGTTGCCAGCATTCAGTTGGGCACTCTAAAGGGACTGCCTGCGTTAAGCAGGAGGAAGGTGGGGATGACGTCAAGTCCTCATGGCCCTTATAAGTAGGGCTACACACGT
	Bd129	TGACCCCTTCAGTGCCGAAGCTAACGCGTTAAGTACCCCGCCTGGGGAGTACGGCCGCAAGGTTAAAACTCAAAGAAATTGACGGGGGCCCGCACAAGCGGTGGAGCATGTGGTTTAATTCGATGCAACGCGAAAAACCTTACCTGGGCTCGAAATGTAGTGGAAGTAAGTAGAGATATTTGCGCCTTCGGGCCGCTATATAGGTGCTGCATGGCTGTCGTCAGCTCGTGTCGTGAGATGTTGGGTTAAGTCCCGCAACGAGCGCAACCCCTGCCTTTAGTTGCCAGCATTAAGTTGGGCACTCTAGAGGGACTGCCGACGTTAAGTCGGAGGAAGGTGGGGATGACGTCAAGTCCTCATGGCCCTTATGTCCAGGGCTACACAGTGCTA
	Bd130	TGACCCCTCTAGTGACGTAGCTAACGCGATAAGTATCCCGCCTGGGGAGTACGGTCGCAAGATTAAAACTCAAAGAAATTGACGGGGGCCCGCACAAGCGGTGGAGCATGTGGTTTAATTCGATGCAACGCGAAGAACCTTACCTAGGCTTGACATAAACTGGAAGAGTGGCAGAGATGTCCTCGCCCGCAAGGGTCGGTTTACAGGTGCTGCATGGCTGTCGTCAGCTCGTGTCGTGAGATGTTGGGTTAAGTCCCGCAACGAGCGCAACCCTTACCTTTAGTTGCCAGCATTAAGTTGGGCACTCTAGAGGGACTGCCTGCGTTAAGCAGGAGGAAGGTGGGGATGACGTCAAGTCCTCATGGCCCTTATGCCTAGGGCTACACCGTG
	Bd131	TGACCCCTTCAGTGACGAAGCTAACGCGTTAAGTATCCCGCCTGGGAAGTACGGTCGCAAGATTAAAACTCAAAGAAATTGACGGGGGCCCGCACAAGCGGTGGAGCATGTGGTTTAATTCGATGCAACGCGAAAAACCTTACCAGGATTTGACATACAGTGGAAGATTTCTAGAGATAGGATCGCCTTCGGGCCGCTGTACAGGTGCTGCATGGCTGTCGTCAGCTCGTGTCGTGAGATGTTGGGTTAAGTCCCGCAACGAGCGCAACCCCTGTGATTAGTTGCCAGCATTTAGTTGGGCACTCTAGTCAGACTGCCGACGTTAAGTCGGAGGAAGGTGGGGATGACGTCAAGTCCTCATGGCCTTTATATCCTGGGCTACACACGTGC
	Bd132	TGACCCCTTCAGTGACGAAGCTAACGCGTTAAGTGTCCCGCCTGGGGAGTACGGTCGCAAGATTAAAACTCAAAGAAATTGACGGGGGCCCGCACAAGCGGTGGAGCATGTGGTTCAATTCGATGCTACGCGAAGAACCTTACCTGGGCTCGAAATGTACAGGAAGATGGTAGAGATATCATCGCCTTCGGGTCTGTATATAGGTGCTGCATGGCTGTCGTCAGCTCGTGTCGTGAGATGTTGGGTTAAGTCCCGCAACGAGCGCAACCCTTGTCTTTAGTTGCCAGCATTCAGTTGGGCACTCTAAAGAGACTGCCGACGTTAAGTCGGAGGAAGGTGGGGATGACGTCAAGTCCTCATGGCCTTTATGTCCAGGGCTACACACGTGCT
	Bd133	TGACCCCTTCAGTGACGCAGCTAACGCGTTAAGTATCCCGCCTGGGGAGTACGGTCGCAAGATTAAAACTCAAAGAAATTGACGGGGGCCCGCACAAGCGGTGGAGCACGTGGTTTAATTCGATGCAACGCGAAGAACCTTACCTAGACTTGACATGAACTGGAAGGGTGGCAGAAATGTCCCCGCTCGCAAGAGTCGGTTCACAGGTGCTGCATGGCTGTCGTCAGCTCGTGTCGTGAGATGTTGGGTTAAGTCCCGCAACGAGCGCAACCCCTGCTTTTAGTTGCCAGCATTTAGTTGGGCACTCTAAAAGGACTGCCGACGTTAAGTCGGAGGAAGGTGGGGATGACGTCAAGTCCTCATGGCCCTTATGTCCAGGGCTACACACGT
	Bd134	TGACCCCTTCAGTGCCGAAGCAAACGCGTTAAGTATCCCGCCTGGGAAGTACGGCCGCAAGGTTAAAACTCAAAGAAATTGACGGGGGCCCGCACAAGCGGTGGAGCATGTGGTTTAATTCGATGCAACGCGCAGAACCTTACCTAGATTTGACATGTACTGGAAGGATCCCAGAAATGGGTCCGCCTTCGGGCCGGTACACAGGTGCTGCATGGCTGTCGTCAGCTCGTGTCGTGAGATGTTGGGTTAAGTCCCGCAACGAGCGCAACCCCTGTGTTTAGTTGCCAGCATTAAGTTGGGCACTCTAGACAGACTGCCGGTGTTAAACCGGAGGAAGGTGGGGATGACGTCAAGTCCTCATGGCCTTTATATCTAGGGCTACACACGTGC
	Bd135	TGACCCCTTCAGTGACGAAGCTAACGCGTTAAGTATCCCGCCTGGGGAGTACGGTCGCAAGATTAAAACTCAAAGAAATTGACGGGGGCCCGCACAAGCGGTGGAGCATGTGGTTTAATTCGATGCAACGCGAAGAACCTTACCTGGGCTTGACATGAACTGGAAGGGTGGCAGAAACGCCCCCGCCCGCAAGGGCCGGTTTACAGGTGCTGCATGGCTGTCGTCAGCTCGTGTCGTGAGATGTTGGGTTAAGTCCCGCAACGAGCGCAACCCTTGCCTGTAGTTGCCAATATTTAGTGAGGCACTCTAAAGGGACTGCCGACGTTAAGTCGGAGGAAGGTGGGGATGACGTCAAGTCCTCATGGCCCTTATGTCCAGGGCTACACACGT
Bacteriovoracacceae	Bx1	TGGGGAATATTGGACAATGGGCGAAAGCCTGATCCAGCAATTCTGCGTGAGTGAGGAAGGACTTCGGTCTGTAAAGCTCTGTTAATGTGGAAAAATGGTAGTTGGTCTAATAGGCCGATTATTTGATGGTACACATAGAGGAAGCACCGGCTAACTTCGTGCCAGCAGCCGCGGTAATACGAAGGGTGCAAGCGTTGTTCGGATTTATTGGGCGTAAAGCGCGCGTAGGCGGACCTGTAAGTCAGATGTGAAATCTCGGTGCTCAACACCGAAACTGCGTCTGAAACTGCGGGTCTTGAA
	Bx2	TAGGGAATATTGCGCAATGGGGGAAACCCTGACGCAGCAACGCCACGTGAGTGAGGAAGGCCTTCGGGTTGTAAAGCTCTGTCCTAAGGGAAAAATGGCAGGTGATCTAACAGGTCATCTGATTGATGGTACCTTAGAAGAAAGCACCGGCTAACTTCGTGCCAGCAGCCGCGGTAATACGAAGGGTGCAAGCGTTGTTCGGATTTATTGGGCGTAAAGCGCGCGCAGGCGGAAGAGCAAGTCAGATGTGAAATCTCGGGGCTTAACCCCGAACGTGCGTCTGAAACTACTTTTCTGGAG
	Bx3	TGGGGAATATTGCGCAATGGGGGAAACCCTGACGCAGCAACGCCGCGTGAGTGAGGAAGGATTTCGGTCTGTAAAGCTCTGTTAATGTGGAAAAATGGTAGCTGGTCTAATAGGCCGGCTATTTGATGGTACACATAGAGGAAGCACCGGCTAACTTCGTGCCAGCAGCCGCGGTAATACGAAGGGTGCAAGCGTTGTTCGGATTTATTGGGCGTAAAGCGCATGTAGGCGGACCTATAAGTCAGATGTGAAATCTCGGGGCTCAACCTCGAAACTGCGTCTGAAACTGTGGGTCTAGAA
	Bx4	TGGGGAATATTGCGCAATGGGGGAAACCCTGACGCAGCAACGCCGCGTGAGTGAGGAAGGCCTTCGGGTTGTAAAGCTCTGTCACTGTGGAAAAATGAGCATTGGTCTAATAGGCCAGTGAAGTGATGGTACACAGAGAGGAAGCACCGGCTAACTTCGTGCCAGCAGCCGCGGTAATACGAAGGGTGCAAGCGTTGTTCGGATTTATTGGGCGTAAAGCGCGCGCAGGCGGATGATTAAGCCAGATGTGAAATCTCGGGGCTCAACCCCGAAACTGCGTCTGGAACTGGTTATCTAGAG
	Bx5	TAGGGAATATTGCGCAATGGGGGAAACCCTGACGCAGCAACGCCACGTGAGTGAGGAAGGCCTTCGGGTTGTAAAGCTCTGTCATTAGGGAAAAATGGTCACGCAGGTAATATTTGTGTGATTTGATGGTACCTAAGGAGGAAGCACCGGCTAACTTCGTGCCAGCAGCCGCGGTAATACGAAGGGTGCAAGCGTTGTTCGGATTTATTGGGCGTAAAGCGCGCGCAGGCGGCTTGAAAAGTCAGATGTGAAATCTCGGGGCTCAACTCCGAAACTGCGTCTGAAACTCTCAAGCTAGAG
	Bx6	TAGGGAATATTGCGCAATGGAGGCAACTCTGACGCAGCAATGCCACGTGAGTGAGGAAGGTCTTCGGATTGTAAAGCTCTGTCCTATGGGAAGAACCGCATGAGGGTTAACACCCCTCGTGTCTGACGGTACCATAGAAGAAAGCACCGGCTAACTCCGTGCCAGCAGCCGCGGTAATACGGAGGGTGCAAGCGTTGTTCGGATTTACTGGGCGTAAAGCGCGCGCAGGCGGATTGACAAGTCAGATGTGAAATCTCGGGGCTTAACCCTGAAACTGCGTCTGAAACTGTTAGTCTAGAG
	Bx7	TGGGGAATATTGCGCAATGGACGCAAGTCTGACGCAGCAATACCGCGTGAGTGAGGAAGGCCTTCGGGTTGTAAAGCTCTGTCAGGGTGGAAAAATGGCAAGAGGTCTAATAGGCCTTTTGATTGATGGTACACCCAAAGGAAGCACCGGCTAACTTCGTGCCAGCAGCCGCGGTAATACGAAGGGTGCAAGCGTTGTTCGGATTTATTGGGCGTAAAGCGCGCGCAGGCGGGTAAGCAAGTCAGATGTGAAATCTCGGGGCTCAACCCCGAAACTGCGTCTGAAACTACTAATCTAGAA
	Bx8	TAGGGAATATTGCGCAATGGGGGAAACCCTGACGCAGCAATGCCGCGTGAGTGAGGAAGGTCTTCGGATTGTAAAGCTCTGTCCTAGGGGAAGAATGGCATAGTGGTTAATACCCATTATGATTGACGGTACCCTAGAAGAAAGCACCGGCTAACTCCGTGCCAGCAGCCGCGGTAATACGGAGGGTGCAAGCGTTGTTCGGATTTATTGGGCGTAAAGCGCGCGCAGGCGGATTTGTAAGTCAGGTGTGAAATCTCGAGGCTCAACCTCGAAACTGCGCCTGAAACTGTGAATCTAGAA
	Bx9	TGGGGAATATTGCGCAATGGGCGAAAGCCTGACGCAGCAATACCGCGTGAGTGAGGAAGGCCTTCGGGTTGTAAAGCTCTGTCAGGGTGGAAAAACGGTGGTGGGTCTAATAGGCCCATCAATTGATGGTACACCCAAAGGAAACACCGGCTAACTTCGTGCCAGCAGCCGCGGTAATACGAAGGGTGTAAGCGTTGTTCGGATTTATTGGGCGTAAAGCGCGCGCAGGCGGATCAGCAAGTCAGATGTGAAATCTCGGGGCTCAACCCCGAAAGTGCGTCTGAAACTACTAATCTAGAG
	Bx10	TAGGGAATATTGCGCAATGGGCGAAAGCCTGACGCAGCAATACCGCGTGAGTGAGGAAGGTCTTCGGATTGTAAAGCTCTGTCAGGGTGGAAAAATGGTAGTTGTTCTAACAGGGCAGCTAATTGATGGTACACCAAAAGGAAGCACCGGCTAACTTCGTGCCAGCAGCCGCGGTAATACGAAGGGTGCAAGCGTTGTTCGGATTTATTGGGCGTAAAGCGCGCGCAGGCGGGTTTGAAAGTCAGATGTGAAATCTCGGGGCTCAACTCCGAAACTGCGTCTGAAACTTCTTATCTAGAA
	Bx11	TAGGGAATATTGCGCAATGGGGGCAACCCTGACGCAGCGATGCCGCGTGAGTGAGGAAGGCCTTCGGGTTGTAAAGCTCTGTCGTAAGGGAAAAATGAATAGTATGTGAATAATATATTGTTTTGATGGTACCTTAAAAGAAAGCACCGGCTAACTTCGTGCCAGCAGCCGCGGTAATACGAAGGGTGCAAGCGTTGTTCGGATTTATTGGGCGTAAAGGGCGCGTAGGCGGGTACGCAAGTCAGATGTGAAATCTCGGGGCTCAACTCCGAAACTGCGTCTGAAACTGCATATCTAGAA
	Bx12	TGGGGAATATTGCGCAATGGGGGAAACCCTGACGCAGCAACGCCACGTGAGTGAGGAAGGTTTTCGGACTGTAAAGCTCTGTTAGCTTGGAAAAATGGCAGATCATCTAATAGGTGGTTTGTTTGATGGTACAAGCAGAGGAAGCACCGGCTAACTTCGTGCCAGCAGCCGCGGTAATACGAAGGGTGCAAGCGTTATTCGGATTTATTGGGCGTAAAGCGCGCGTAGGCGGGCGGATAAGTCAGATGTGAAATCTCGGGGCTCAACCCCGAAACTGCGTCTGAAACTGTCTGTCTAGAA
	Bx13	TGGGGAATATTGCGCAATGGGGGAAACCCTGACGCAGCAACGCCGCGTGAGTGAGGAAGGACTTCGGTCTGTAAAGCTCTGTTAATGTGGAAAAATGGCATCGGGTCTAATAGGCCTGGTGTTTGATGGTACACATAGAGGAAGCACCGGCTAACTTCGTGCCAGCAGCCGCGGTAATACGAAGGGTGCAAGCGTTGTTCGGATTTATTGGGCGTAAAGCGCGCGTAGGCGGACCTGCAAGTCAGATGTGAAATCTCGGGGCTCAACCCCGAAACTGCGTCTGAAACTACAGGTCTAGAA
	Bx14	TGGGGAATATTGCGCAATGGGGGAAACCCTGACGCAGCAACGCCGCGTGAGTGAGGAAGGACTTCGGTCTGTAAAGCTCTGTTAATGTGGAAAAATGGTTAGTGGTCTAATAGGCCATTGATTTGATGGTACACATAGAGGAAGCACCGGCTAACTTCGTGCCAGCAGCCGCGGTAATACGAAGGGTGCAAGCGTTGTTCGGATTTATTGGGCGTAAAGCGCGCGTAGGCGGACCTGCAAGTCAGATGTGAAATCTCGGGGCTCAACCTCGAAACTGCGTCTGAAACTACAGGTCTAGAA
	Bx15	TGGGGAATATTGCGCAATGGGCGAAAGCCTGACGCAGCAATACCGCATGGGTGAGGAAGGTCTTCGGATTGTAAAACCCTGTCAATGTGGAAAAACGGCATCTAGTCGAATAGGCTAGGTGATTGATGGTACACATAAAGGAAGCACCGGCTAACTTCGTGCCAGCAGCCGCGGTAATACGAAGGGTGCAAGCGTTGTTCGGATTTATTGGGCGTAAAGCGCGCGCAGGCGGATTTGTAAGCCAGATGTGAAATCTCGGGGCTCAACCCCGAAAGTGCGTCTGGAACTGCTAATCTAGAG
	Bx16	TAGGGAATATTGCGCAATGGGGGAAACCCTGACGCAGCAACGCCGCGTGAGTGAGGAAGGTCTTCGGATTGTAAAACTCTGTTCTTAGGGAAAAATGATTTTGTAGCTAATATCTACAAGAAGTGATGGTACCTAAGTAGAAAGCACCGGCTAACTTCGTGCCAGCAGCCGCGGTAATACGAAGGGTGCAAGCGTTGTTCGGAATCATTGGGCGTAAAGCGCGCGCAGGCGGATCGATAAGTCAGGTGTGAAATCTCGAGGCTCAACCTCGAAACTGCGCCTGAAACTATCAGTCTAGAA
	Bx17	TAGGGAATATTGCGCAATGGGCGAAAGCCTGACGCAGCAATACCGCGTGAGTGAGGAAGGTCTTCGGATTGTAAAGCTCTGTCGGGATGGAAAAATGGTGTGAGGTCTAATAGGCCTTACAATTGATGGTACATCCAAAGGAAGCACCGGCTAACTTCGTGCCAGCAGCCGCGGTAATACGAAGGGTGCAAGCGTTGTTCGGATTTATTGGGCGTAAAGCGCGCGCAGGCGGGTGATTAAGTCAGGTGTGAAATCTCAGGGCTCAACCCTGAAACTGCGCCTGAAACTGGTTATCTAGAA
	Bx18	TGGGGAATATTGCGCAATGGGGGAAACCCTGACGCAGCAACGCCGCGTGAGTGAGGAAGGACTTCGGTCTGTAAAGCTCTGTTAATGTGGAAAAATGCTTGTTGGTCTAATAGGCCGGCAAGTTGATGGTACACATAGAGGAAGCACCGGCTAACTTCGTGCCAGCAGCCGCGGTAATACGAAGGGTGCAAGCGTTGTTCGGATTTATTGGGCGTAAAGCGCACGTAGGTGGACTTATAAGTCAGATGTGAAATCTCGGGGCTCAACCTCGAAACTGCGTCTGAAACTGCAAGTCTAGAA
	Bx19	TAGGGAATATTGCGCAATGGGGGAAACCCTGACGCAGCAACGCCGTGTGAGGGAGGAAGGTCTTCGGATTGTAAACCTCTGTCGAGGGGGAAAAATGGCGAGTGCACTAATATTGCATTCGCGTGATGGTACCCCTGAAGGAAGCACCGGCTAACTTCGTGCCAGCAGCCGCGGTAATACGAAGGGTGCAAGCGTTGTTCGGATTTATTGGGCGTAAAGCGCGCGCAGGCGGAATTGTGTGTCAGATGTGAAATCTCGAAGCTTAACTTCGAAAGTGCGTCTGAAACTGCAGTTCTAGAG
	Bx20	TAGGGAATATTGCGCAATGGGGGAAACCCTGACGCAGCAACGCCACGTGAGTGAGGAAGGCCTTCGGGTTGTAAAGCTCTGTCCTAAGGGAAAAATGTTTTAGGATCTAATAGGTCTTAAAATTGATGGTACCTTAGAAGAAAGCACCGGCTAACTTCGTGCCAGCAGCCGCGGTAATACGAAGGGTGCAAGCGTTGTTCGGATTTATTGGGCGTAAAGCGCGCGCAGGCGGAAGAGCAAGTCAGATGTGAAATCTCGGGGCTTAACCCCGAACGTGCGTCTGAAACTACTTTTCTAGAG
	Bx21	TAGGGAATCTTGCGCAATGGGGGAAACCCTGACGCAGCGATGCCGCGTGAGTGAGGAAAGCCTTCGGGTTGTAAAGCTCTGTTATTAGGGAAAAATGGTATTATAATGAATAAGTATGATATTTGATGGTACCTAAGGAGAAAGCACCGGCTAACTTCGTGCCAGCAGCCGCGGTAATACGAAGGGTGCAAGCGTTGTTCGGAATTATTGGGCGTAAAGGGCGAGTAGGCGGATAAACAAGTCAGATGTGAAATCTCGGGGCTCAACCCCGAAACTGCGTCTGAAACTGTTCATCTAGAA
	Bx22	TAGGGAATATTGCGCAATGGGGGCAACCCTGACGCAGCAACGCCGCGTGAGTGAGGAAGGTCTTCGGATTGTAAAACTCTTTTATTTGGGAAAAATGATTAGGGAGCTAATACCCCCTGATTTGATGGTACCAAAGGAATAAGCACCGGCTAACTTCGTGCCAGCAGCCGCGGTAATACGAAGGGTGCAAGCGTTGTTCGGAATCATTGGGCGTAAAGCGCGCGCAGGCGGATCAGCAAGTCAGATGTGAAATCTCGGGGCTCAACCTCGAAACTGCGTCTGAAACTGCTAGTCTAGAAT
	Bx23	TAGGGAATATTGCGCAATGGGGGAAACCCTGACGCAGCGACGCCACGTGAGTGAGGAAGGCCTTCGGGTTGTAAAGCTCTGTTGTTAGGGAAAAACGGTATGTGAGGTAATATCTCATGTAATTGATGGTACCTAAATAGAAAGCACCGGCTAACTTCGTGCCAGCAGCCGCGGTAATACGAAGGGTGCAAGCGTTGTTCGGATTTATTGGGCGTAAAGCGCGCGCAGGCGGGCAGAAAAGTCAGATGTGAAATCTCGAGGCTCAACCTCGAAACTGCGTCTGAAACTCTCTGCCTTGAG
	Bx24	TGGGGAATATTGCGCAATGGGGGAAACCCTGACGCAGCAACGCCGCGTGAGTGAGGAAGGACTTCGGTCTGTAAAGCTCTGTTAATGAGGAAAAATGGCATCTGGCCTAATAGGCCGGATGTTTGATGGTACTCATAGAGGAAGCACCGGCTAACTTCGTGCCAGCAGCCGCGGTAATACGAAGGGTGCAAGCGTTGTTCGGATTTATTGGGCGTAAAGCGCGCGTAGGCGGACCTGCAAGTCAGATGTGAAATCTCGGGGCTCAACCCCGAAACTGCGTCTGAAACTACAGGTCTAGAA
	Bx25	TGGGGAATATTGGACAATGGGCGAAAGCCTGATCCAGCAATTCTGCGTGAGTGAGGAAGGACTTCGGTCTGTAAAGCTCTGTTAATGTGGAAAAATGGTAGTTGGTCTAATAGGCCGATTATTTGATGGTACACATAGAGGAAGCACCGGCTAACTTCGTGCCAGCAGCCGCGGTAATACGGGGGGTGCAAGCGTTACTCGGAATCACTGGGCGTAAAGAGCATGTAGGCGGATTAATAAGTTTGAAGTGAAATCCTATAGCTTAACTATAGAACTGCTTTGAAAACTGTTAATCTAGAA
	Bx26	TAGGGAATATTGCGCAATGGGGGTAACCCTGACGCAGCAACGCCGCGTGAGTGAGGAAGGCCTTCGGGTTGTAAAGCTCTGTTCTTAAGGAAAAATGATTTATGTATGAACAATATATAGATTTGATGGTACTTGAGGAGAAAGCACCGGCTAACTTCGTGCCAGCAGCCGCGGTAATACGAAGGGTGCAAGCGTTGTTCGGATTTATTGGGCGTAAAGGGCGTGTAGGCGGAAAATTAAGTCAGGTGTGAAATCTCGAGGCCTAACCTCGAAACTGCGCCTGAAACTAATATTCTAGAA
	Bx27	TAGGGAATCTTGCGCAATGGGCGAAAGCCTGACGCAGCCATACCGCGTGAGGGAGGAAGGTCTTCGGATTGTAAACCTCTGTCGGTGGAGAAAAACGGCCTATGTGCTAACAGTACATAGGAGTGATGGTATCCACAAAGGAAGCACCGGCTAACTTCGTGCCAGCAGCCGCGGTAATACGAAGGGTGCAAGCGTTGTTCGGAATTATTGGGCGTAAAGCGCGCGCGGGCGGATAGGCAAGTCAGATGTGAAATCTCGAGGCTCAACTTCGAAACTGCGTCTGAAACTACCAATCTAGAA
	Bx28	TAGGGAATCTTGCGCAATGGGGGAAACCCTGACGCAGCAATACCGCGTGAGTGAGGAAGGTCTTCGGATTGTAAAGCTCTGTCGTAAGGGAAAAATGGTTATGCGGGTAATATTCGTGTAATTTGATGGTACCTTAGAAGGAAACACCGGCTAACTTCGTGCCAGCAGCCGCGGTAATACGAAGGGTGTAAGCGTTGTTCGGATTTATTGGGCGTAAAGCGCGCGCAGGTGGATTTTTAAGTCAGATGTGAAATCTCGGGGCTCAACCCCGAACGTGCGTCTGAAACTGGAGATCTAGAA
	Bx29	TAGGGAATATTGCGCAATGGGGGAAACCCTGACGCAGCAACGCCGTGTGAGGGAGGAAGGTCTTCGGATTGTAAACCTCTGTCGATAGGGAAAAATGGCAGATGTTCTAACAGGGCATCTGCGTGATGGTACCTATGAAGGAAGCACCGGCTAACTTCGTGCCAGCAGCCGCGGTAATACGAAGGGTGCAAGCGTTGTTCGGATTTATTGGGCGTAAAGCGCGCGCAGGCGGGATTGTGTGTCAGATGTGAAATCTCGGAGCTCAACTCCGAACGTGCGTCTGAAACTGCAGTTCTAGAA
	Bx30	TAGGGAATCTTGCGCAATGGGCTAACGCCTGACGCAGCGATGCCGCGTGAGTGAGGAAGGCCTTCGGGTTGTAAAGCTCTGTCCTAAAGGAAAAATAGCATTTTTATAAATAATGAAAATGTTTGATGGTACTTTAGAAGAAAGCACCGGCTAACTTCGTGCCAGCAGCCGCGGTAATACGAAGGGTGCAAGCGTTGTTCGGATTTATTGGGCGTAAAGGGCGCGTAGGCGGATAATTAAGTCAGGTGTGAAATCTCGGGGCCTAACCCCGAAACTGCGCCTGAAACTGGTAATCTAGAA
	Bx31	TAGGGAATATTGCGCAATGGGCGAAAGCCTGACGCAGCAATACCGCGTGAGTGAGGAAGGTCTTCGGATTGTAAAACTCTGTCGGGATGGAAAAATGGCGTAGAGTCGAACAGGCTTTACGATTGATGGTACATCCAAAGGAAGCACCGGCTAACTTCGTGCCAGCAGCCGCGGTAATACGAAGGGTGCAAGCGTTGTTCGGATTTATTGGGCGTAAAGCGCGCGCAGGCGGATAATTAAGTCAGGTGTGAAATCTCAGGGCTCAACCCTGAAACTGCGCCTGAAACTGATTGTCTAGAA
	Bx32	TAGGGAATATTGCGCAATGGGGGAAACCCTGACGCAGCAACGCCGCGTGAGTGAGGAAGGTCTTCGGATTGTAAAACTCTTTTGCTAGGGAAAAATGACCCAGTGGTTAATACCCATTGGGAGTGATGGTACCTAAAGAATAAGGACCGGCTAACTTCGTGCCAGCAGCCGCGGTAATACGAAGGGTCCAAGCGTTGTTCGGAATCATTGGGCGTAAAGCGAGCGCAGGCGGATCAGCAAGTCAGATGTGAAATCTCGAAGCTCAACTTCGAAACTGCGTCTGAAACTGCTAGTCTAGAA
	Bx33	TAGGGAATATTGCGCAATGGGGGCAACCCTGACGCAGCAACGCCACGTGAGTGAGGAAGGCCTTCGGGTCGTAAAGCTCTGTCCTAAGGGAAAAATGTCCATTTGGTAAATAATCAAGTGGAGTGATGGTACCTTAGAAGAAAGCACCGGCTAACTTCGTGCCAGCAGCCGCGGTAATACGAAGGGTGCAAGCGTTGTTCGGATTTATTGGGCGTAAAGCGCGCGCAGGCGGATGAAGAAGTCAGATGTGAAAACTCGGGGCTTAACCTCGAACGTGCGTCTGAAACTTTTTGTCTAGAG
	Bx34	TAGGGAATATTGCGCAATGGGGGAAACCCTGACGCAGCAATACCACGTGAGTGAGGAAGGCCTTCGGGTTGTAAAGCTCTGTCCTATGGGAAGAATGGCGATTGAGCTAATATCTCAGTCGATTGACGGTACCATAGAAGAAAGCACCGGCTAACTCCGTGCCAGCAGCCGCGGTAATACGGAGGGTGCAAGCGTTGTTCGGATTTACTGGGCGTAAAGCGCGCGCAGGCGGGTTTGCAAGTCAGATGTGAAATCTCGGGGCTTAACCCCGAACGTGCGTCTGAAACTGCAAATCTAGAG
	Bx35	TAGGGAATATTGCGCAATGGGGGAAACCCTGACGCAGCAACGCCACGTGAGTGAGGAAGGCCTTCGGGTTGTAAAGCTCTGTCATTAGGGAAAAATGGCGTGTGGGATAATACTCCACACGATTGATGGTACCTAAGGAGGAAGCACCGGCTAACTTCGTGCCAGCAGCCGCGGTAATACGAAGGGTGCAAGCGTTGTTCGGAATTATTGGGCGTAAAGAGTGATAAGGCTGATCTTTAAGTCAGGTGTGAAATCTCGGGGCTTAACCCCGAAAGTGCGCCTGAAACTGTAGATCTAGAG
	Bx36	TGGGGAATATTGCGCAATGGGGGAAACCCTGACGCAGCAACGCCGCGTGAGTGAGGAAGGACTTCGGTCTGTAAAGCTCTGTTAATGTGGAAAAATGCTTAGTGGTCTAATAGGCCATTAAGTTGATGGTACACATAGAGGAAGCACCGGCTAACTTCGTGCCAGCAGCCGCGGTAATACGAAGGGTGCAAGCGTTGTTCGGATTTATTGGGCGTAAAGCGCACGTAGGCGGACCTATAAGTCAGATGTGAAATCTCGGGGCTCAACCTCGAAACTGCGTCTGAAACTGTGGGTCTAGAA
	Bx37	TGGGGAATCTTGCGCAATGGACGAAAGTCTGACGCAGCAATACCGTGTGAGGGAGGAAGGTCTTCGGATTGTAAACCTCTGTCGATTGGGAAAAATGAATATGTTTCAAATAGGGATATGTTTTGATGGTACCAATGAAGGAAGCACCGGCTAACTTCGTGCCAGCAGCCGCGGTAATACGAAGGGTGCAAGCGTTGTTCGGAATTATTGGGCGTAAAGCGCGCGCAGGCGGAATGATAAGTCAGATGTGAAATCTCGGAGCTCAACTCCGAACGTGCGTCTGAAACTGCCATTCTAGAG
	Bx38	TGGGGAATATTGCGCAATGGGGGAAACCCTGACGCAGCAACGCCGCGTGAGTGAGGAAGGACTTCGGTCTGTAAAGCTCTGTTAATGTGGAAAAATGGTAGTTGGTCTAATAGGCCGATTATTTGATGGTACACATAGAGGAAGCACCGGCTAACTTCGTGCCAGCAGCCGCGGTAATACGAAGGGTGCAAGCGTTGTTCGGATTTATTGGGCGTAAAGCGCACGTAGGTGGACCGGTAAGTCAGATGTGAAATCTCGGAGCTCAACTTCGAAACTGCGTCTGAAACTGCTGGTCTAGAA
	Bx39	TAGGGAATCTTGCGCAATGGGGGAAACCCTGACGCAGCGATGCCGCGTGAGTGAGGAAGGCCTTCGGGTTGTAAAGCTCTGTTCTGAGGGAAAAATAGCAAAGGGGTTAACAGCCTCATTGAATGATTGTACCTTAGGAGAAAGCACCGGCTAACTTCGTGCCAGCAGCCGCGGTAATACGAAGGGTGCAAGCGTTGTTCGGATTTATTGGGCGTAAAGGGCGAGTAGGCGGACCAGCAAGTCAGGTGTGAAATCTCGGGGCTCAACCCCGAAACTGCGCCTGAAACTACAGGTCTAGAA
	Bx40	TAGGGAATATTGCGCAATGGGGGAAACCCTGACGCAGCGATGCCGCGTGAGTGAGGAAGGCCTTCGGGTTGTAAAGCTCTGTCCTTAGGGAATAAAGATATGTATTCGAATAGAATATGTAAGTGAAGGTACCTGAGAAGAAAGCACCGGCTAACTTCGTGCCAGCAGCCGCGGTAATACGAAGGGTGCAAGCGTTGTTCGGATTTATTGGGCGTAAAGGGCGTGTAGGCGGGTAGATAAGTCAGGTGTGAAATCTCGGGGCTCAACTCCGAAACCGCGCCTGAAACTGTTTATCTAGAA
	Bx41	TGGGGAATATTGCGCAATGGACGCAAGTCTGACGCAGCAATACCGCGTGAGTGAGGAAGGCCTTCGGGTTGTAAAGCTCTGTCAGGGTGGAAAAATAGCAGTTTTTCTAATAGGGAGATTGTTTGATGGTACACCCAAAGGAAGCACCGGCTAACTTCGTGCCAGCAGCCGCGGTAATACGAAGGGTGCAAGCGTTGTTCGGATTTATTGGGCGTAAAGCGCGCGCAGGCGGATAAGCAAGTCAGATGTGAAATCTCGGGGCTCAACCCCGAAGCTGCGTCTGAAACTACTAATCTAGAA
	Bx42	TAGGGAATATTGCGCAATGGGGGAAACCCTGACGCAGCAACGCCACGTGAGTGAGGAAGGTCTTCGGATTGTAAAACTCTGTTCTTAGGGAAAAATGATTTGGGAGCGAATAGGTCTCAGAAGTGATGGTACCTAAGGAGAAAGCACCGGCTAACTTCGTGCCAGCAGCCGCGGTAATACGAAGGGTGCAAGCGTTGTTCGGATTTATTGGGCGTAAAGCGCGCGCAGGCGGGGCGGCAAGTCAGATGTGAAAACTCGGAGCTTAACTTCGAACGTGCGTCTGAAACTACCATCCTAGAG
	Bx43	TAGGGAATATTGCGCAATGGGGGAAACCCTGACGCAGCAACGCCACGTGAGTGAGGAAGGCCTTCGGGTTGTAAAGCTCTGTCCTATGGGAAGAATGATATGCGTGCTAATATCACGTGTAAGTGACGGTACCATAGAAGAAAGCACCGGCTAATTCCGTGCCAGCAGCCGCGGTAATACGGAAGGTGCAAGCGTTGTTCGGATTTACTGGGCGTAAAGCGCGCGCAGGCGGATTTCTAAGTCAGATGTGAAATCTCGGGGCTTAACCTCGAAACTGCGTCTGAAACTGGAAGTCTAGAG
	Bx44	TAGGGAATATTGCGCAATGGGGGTAACCCTGACGCAGCAACGCCGCGTGAGTGAGGAAGGCCTTCGGGTTGTAAAGCTCTGTCCTTAGGGAAAAATGGTTTATGTATGAATAATATATAGATTTGATGGTACCTGAGAAGAAAGCACCGGCTAACTTCGTGCCAGCAGCCGCGGTAATACGAAGGGTGCAAGCGTTGTTCGGATTTATTGGGCGTAAAGGGCGTGTAGGCGGGTAATTAAGTCAGGTGTGAAATCTCGGGGCCTAACCCCGAAAGTGCGCCTGAAACTGGTTACCTAGAA
	Bx45	TAGGGAATATTGCGCAATGGGGGAAACCCTGACGCAGCGATGCCGCGTGAGTGAGGAAGGCCTTCGGGTTGTAAAGCTCTGTCGTTAGAGAAAAATGTCGTATATGTGAATAATATATATGAGTGATGGTATCTGACAAGAAAGCACCGGCTAACTTCGTGCCAGCAGCCGCGGTAATACGAAGGGTGCAAGCGTTGTTCGGATTTATTGGGCGTAAAGGGCGCGTAGGTGGGTAAATAAGTCAGGTGTGAAATCTCGGGGCTCAACTCCGAAACTGCGCCTGAAACTGTTTATCTAGAA
	Bx46	TGGGGAATATTGCGCAATGGGGGAAACCCTGACGCAGCAACGCCGCGTGAGTGAGGAAGGACTTAGGTCTGTAAAGCTCTGTTAATGTGGAAAAATGATAGTTGGTCCAATAGGCCGATTATTTGATGGTACACATAGAGGAAGCACCGGCTAACTTCGTGCCAGCAGCCGCGGTAATACGAAGGGTGCAAGCGTTGTTCGGATTTATTGGGCGTAAAGCGCGCGTAGGCGGACCTGCAAGTAAGATGTGAAATCTCGGGGCTCAACCCCGAAACTGCGTCTTAAACTATGGGTCTAGAA
	Bx47	TAGGGAATCTTGCGCAATGGGCTAAGGCCTGACGCAGCGATACCGCGTGAGTGAGGAAGGCCTTCGGGTTGTAAAGCTCTGTCCTAAAGGAAAAACGTCATTTATGTGAATAATATAGATGAGTGATGGTACTTTAGAAGAAAGCACCGGCTAACTTCGTGCCAGCAGCCGCGGTAATACGAAGGGTGCAAGCGTTGTTCGGATTTATTGGGCGTAAAGGGCGCGTAGGCGGGTAATTAAGTCAGGTGTGAAATCTCGGGGCCTAACCTCGAAACTGCGCCTGAAACTGATGACCTAGAA
	Bx48	TAGGGAATATTGCGCAATGGGGGAAACCCTGACGCAGCAACGCCACGTGAGTGAGGAAGGCCTTCGGGTTGTAAAGCTCTGTCCTAAGGGAAAAATGGTAGTTGGTCTAATAGGCCAATTAATTGATGGTACCTTAGAAGAAAGCACCGGCTAACTTCGTGCCAGCAGCCGCGGTAATACGAAGGGTGCAAGCGTTGTTCGGATTTATTGGGCGTAAAGCGCGCGCAGGCGGAAAAGCAAGTCAGATGTGAAATCTCGGGGCTTAACCCCGAACGTGCGTCTGAAACTGGTAATCTAGAA
	Bx49	TAGGGAATCTTGCGCAATGGGAGAAATCCTGACGCAGCGATGCCGCGTGAGTGAGGAAGGCCTTCGGGTTGTAAAGCTCTGTTCTTAGGGAAAAAGGTCGCGCCTAGTAATATGAGGTGAGGCTTGATGGTACTTAAGGAGAAAGCACCGGCAAACTTCGTGCCAGCAGCCGCGGTAATACGAAGGGTGCAAGCGTTGTTCGGATTTATTGGGCGTAAAGCGCGCGCAGGCGGATAAGCAAGTCAGATGTGAAATCTTGGGGCATAACCTCAAAACTGCGTCTGAAACTACTAATCTAGA
	Bx50	TGGGGAATATTGCGCAATGGGCGAAAGCCTGACGCAGCAATACCGCGTGAGTGAGGAAGGCCTTCGGGTTGTAAAGCTCTGTCAGGGTGGAAAAACGGCAGATGGTCTAATAGGCCATTTGATTGATGGTACACCCAAAGGAAACACCGGCTAACTTCGTGCCAGCAGCCGCGGTAATACGAAGGGTGTAAGCGTTGTTCGGATTTATTGGGCGTAAAGCGCGCGCAGGCGGATCAGCAAGTCAGATGTGAAATCTCGGGGCTCAACCCCGAAACTGCGTCTGAAACTACTAATCTAGAA
	Bx51	TAGGGAATATTGCGCAATGGGGGAAACCCTGACGCAGCAACGCCGCGTGAGTGAGGAAGGTCTTCGGATTGTAAAACTCTGTTCTTAGAGAAAAATGACTTAGGGGCTAATATCCCCTAGGAGTGATGGTATCTAAGGAGAAAGGACCGGCTAACTTCGTGCCAGCAGCCGCGGTAATACGAAGGGTCCAAGCGTTGTTCGGATTTATTGGGCGTAAAGCGCGCGCAGGCGGATCAGTAAGTCAGGTGTGAAATCTCGAAGCTCAACTTCGAAACTGCGCCTGAAACTACTAGTCTAGAA
	Bx52	TAGGGAATCTTGCGCAATGGAGGAAACTCTGACGCAGCGATACCGCGTGAGTGAGGAAGGTCTTCGGATTGTAAAGCTCTGTCGTGAGGGAAAAATGGTTACACAGGTAATATTTGTGTAAATTGATGGTACCTCAGAAGGAAGCACCGGCTAACTTCGTGCCAGCAGCCGCGGTAATACGAAGGGTGCAAGCGTTGTTCGGATTTATTGGGCGTAAAGCGCGCGCAGGCGGGTTTTTAAGTCAGATGTGAAATCTCGGAGCTCAACTCCGAACGTGCGTCTGAAACTGAAAATCTAGAA
	Bx53	TGGGGAATATTGCGCAATGGGGGAAACCCTGACGCAGCAACGCCGCGTGAGTGAGGAAGGACTTCGGTCTGTAAAGCTCTGTTAATGTGGAAAAATGGTAGTTGGTCTAATAGGCCGATTATTTGATGGTACACATAGAGGAAGCACCGGCTAACTTCGTGCCAGCAGCCGCGGTAATACGGAGGGTGCAAGCGTTACTCGGAATCACTGGGCGTAAAGAGCGTGTAGGCGGATATATAAGTCAGAAGTGAAATCCAATAGCTTAACTATTGAACTGCTTTTGAAACTGTATATCTAGAA
	Bx54	TAGGGAATATTGCGCAATGGGCGAAAGCCTGACGCAGCGATGCCGCGTGAGTGAGGAAGGCCTTCGGGTTGTAAAGCTCTGTCCTGAGGGAAAAATAGCAATAGAATGAATAATATATTGTTTGATGGTACCTTGGAAGAAAGCACCGGCTAACTTCGTGCCAGCAGCCGCGGTAATACGAAGGGTGCAAGCGTTGTTCGGATTTATTGGGCGTAAAGGGCGCGTAGGCGGATTGATAAGTCAGATGTGAAATATCAGGGCTTAACCCTGAAAGTGCGTCTGAAACTGTCAGTCTAGAAT
	Bx55	TAGGGAATATTGCGCAATGGGGGAAACCCTGACGCAGCAACGCCGCGTGAGTGAGGAAGGTCTTCGGATTGTAAAACTCTTTTATTTGGGAAAAATGTCTTTGTGGCTAATATCCACGAAGAGTGATGGTACCAAAGGAATAAGCACCGGCTAACTTCGTGCCAGCAGCCGCGGTAATACGAAGGGTGCAAGCGTTGTTCGGAATCATTGGGCGTAAAGCGCGCGCAGGCGGATTTTTAAGTCAGGTGTGAAATCTCGGAGCTCAACTCCGAAACTGCGCCTGAAACTAAAAGTCTAGAA
	Bx56	TAGGGAATCTTGCGCAATGGGGGCAACCCTGACGCAGCGATGCCGCGTGAGTGAGGAAGGCCTTCGGGTTGTAAAGCTCTGTTCTTAGGGAAAAATGATGTTGTAATGAATAAGTACAATATGTGATGGTACCTGAGTAGAAAGCACCGGCTAACTTCGTGCCAGCAGCCGCGGTAATACGAAGGGTGCAAGCGTTGTTCGGATTTATTGGGCGTAAAGGGCGAGTAGGCGGACAAATAAGTCAGGTGTGAAATCTCGGGGCTCAACCCCGAAACTGCGCCTGAAACTGTTTATCTAGAA
	Bx57	TGGGGAATATTGGACAATGGGCGAAAGCCTGATCCAGCAATTCTGCGTGAGTGAGGAAGGACTTCGGTCTGTAAAGCTCTGTTAATGTGGAAAAATGGTAGTTGGTCTAATAGGCCGATTATTTGATGGTACACATAGAGGAAGCACCGGCTAACTTCGTGCCAGCAGCCGCGGTAATACGAGAGGTACAAACGTTACCCGGAATCATTGGGCGTAAAGCGTCCGCAGGTGGTTTGATAAGTTGGATATTAAATCTTGAGGCTCAACTTCAAGGCTGTGTCCAAAACTATCTCACTAGAG
	Bx58	TGGGGAATATTGCGCAATGGGCGAAAGCCTGACGCAGCTACACCGCATGAGTGAGGAAGGCCTTCGGGTTGTAAAGCTCTGTCACATGGGAAAAAAATTGAGAGGTCGAACAGGCCTTTTAACTGATGGTACCATGAGAGGAAGCACCGGCTAACTTCGTGCCAGCAGCCGCGGTAATACGAAGGGTGCAAGCGTTGTTCGGATTTATTGGGCGTAAAGCGCGCGCAGGCGGATTATTAAGCCAGATGTGAAATCTCGGAGCTCAACTTCGAAACTGCGTCTGGAACTGGTAATCTTGAG
	Bx59	TAGGGAATCTTGCGCAATGGGGGAAACCCTGACGCAGCGATGCCGCGTGAGTGAGGAAGGCCTTCGGGTTGTAAAGCTCTGTTATGAGGGAAAAATGACATGTGGGTTAATAGCCCATGTGAGTGATGGTACCTCAGGAGAAAGCACCGGCTAACTTCGTGCCAGCAGCCGCGGTAATACGAAGGGTGCAAGCGTTGTTCGGATTTATTGGGCGTAAAGGGCGAGTAGGCGGACAGAAAAGTCAGATGTGAAATCTTGGGGCTCAACCCCGAAACTGCGTCTGAAACTTTCTATCTAGAA
	Bx60	TAGGGAATATTGCGCAATGGGGGAAACCCTGACGCAGCAACGCCACGTGAGTGAGGAAGGCCTTCGGGTTGTAAAGCTCTGTCCTAAGGGAAAAATGGCAGGTGATCTAACAGGTCATCTGATTGATGGTACCTTAGAAGAAAGCACCGGCTAACTTCGTGCCAGCAGCCGCGGTAATACGAGAGGTGCAAACATTATCCGGAATCATTGGGCGTAAAGCGTCCGCAGGTGGCGCTGTAAGTAGGGTATTAAATCTTGAGGCTCAACTTCAAGGCTGTGCCCTAAACTACAGTGCTAGAG
	Bx61	TGGGGAATATTGCGCAATGGGGGAAACCCTGACGCAGCAACGCCACGTGAGTGAGGAAGGTTTTCGGACTGTAAAGCTCTGTTAGCTTGGAAAAATGGCAGATCATCTAATAGGTGGTTTGTTTGATGGTACAAGCAGAGGAAGCACCGGCTAACTTCGTGCCAGCAGCCGCGGTAATACGGAGGGTGCAAACGTTACCCGGAATCATTGGGCGTAAAGCGTCCGCAGGCGGCATAGTAAGTCTGATATTAAATCTTAAGGCTCAACTTTAAGGCTGTATCAGAGACTGCTAAGCTAGAG
	Bx62	TAGGGAATCTTGCACAATGGGCGAAAGCCTGATGCAGCAATACCGCGTGAGTGAGGAAGGTCTTCGGATTGTAAAACTCTGTCGATGGGGAAAAATGGCGTTGGGGGTAATATTCTCGACGTTTGATGGTACCCATGAAGGAAGCACCGGCTAACTTCGTGCCAGCAGCCGCGGTAATACGAAGGGTGCAAGCGTTGTTCGGAATTATTGGGCGTAAAGCGCGTGTAGGCGGATTTTTAAGTCAGATGTGAAATCTCGGGGCTCAACCCCGAAACTGCGTCTGAAACTGTAAGTCTAGAA
	Bx63	TAGGGAATATTGCGCAATGGGGGAAACCCTGACGCAGCAACGCCGCGTGAGTGAGGAAGGCCTTCGGGTTGTAAAGCTCTGTCCTTAGGGAAAAATGGTCATTATATAAATAGTATGATGATTTGATGGTACCTGAGAAGAAAGCACCGGCTAACTTCGTGCCAGCAGCCGCGGTAATACGAAGGGTGCAAGCGTTGTTCGGATTTATTGGGCGTAAAGGGCGTGTAGGCGGGTTATTAAGTCAGGTGTGAAATTTTGGGGCCTAACCCCAAACGTGCGCCTGAAACTGGTAATCTAGAA
	Bx64	TAGGGAATATTGCGCAATGGGGGAAACCCTGACGCAGCAACGCCGCGTGAGTGAGGAAGGCCTTAGGGTTGTAAAGCTCTGTCAGTAGGGAAAAATGGCCAGCGGGCGAATAGGTCGTTGGATTGATGGTACCTACAAAGGAAGCACCGGCAAACTTCGTGCCAGCAGCCGCGGTAATACGAAGGGTGCAAGCGTTGTTCGGATTTATTGGGCGTAAAGCGCGCGCAGGCGGATCAGCAAGTCAGGTGTGAAAACTCGGGGCTCAACTCCGAACGTGCGCCTGAAACTACTAATCTAGAA
	Bx65	TGGGGAATATTGCGCAATGGGGGAAACCCTGACGCAGCAACGCCGCGTGAGTGAGGAAGGTCTTCGGATTGTAAAGCTCTGTCACTGTGGAAAAATGGCTTTCGGTCTAATAGGCCGGGAGAGTGATGGTACACAGAGAGGAAGCACCGGCTAACTTCGTGCCAGCAGCCGCGGTAATACGAAGGGTGCAAGCGTTGTTCGGATTTATTGGGCGTAAAGCGCGCGCAGGCGGGCTATTAAGCCAGATGTGAAATCTCGGGGCTCAACCCCGAAACTGCGTCTGGAACTGGTAGCCTAGAG
	Bx66	TAGGGAATCTTGCGCAATGGGGGCAACCCTGACGCAGCGATGCCGCGTGAGTGAGGAAGGCCTTCGGGTTGTAAAGCTCTGTTCTGAGGGAAAAATGGCATGGGGGTTAACAGCCTCTGTGAGTGATGGTACCTCAGGAGAAAGCACCGGCTAACTTCGTGCCAGCAGCCGCGGTAATACGAAGGGTGCAAGCGTTGTTCGGATTTATTGGGCGTAAAGGGCGAGTAGGCGGACCAACAAGTCAGGTGTGAAATCTCGGGGCTCAACCCCGAAACTGCGCCTGAAACTGTAGGTCTAGAA
	Bx67	TAGGGAATATTGCGCAATGGGGGAAACCCTGACGCAGCAACGCCACGTGAGTGAGGAAGGCCTTCGGGTTGTAAAGCTCTGTCCTAAGGGAAAAATGGCAGGTGATCTAACAGGTCATCTGATTGATGGTACCTTAGAAGAAAGCACCGGCTAATTCTGTGCCAGCAGCCGCGGTAAGACAGAAGGTGCAAGCGTTACTCGGAATTACTGGGCGTAAAGCGTCTGTAGGTGTCTTGCCACGTCTGGTCACAAAATGCGGGGCTCAACCCCGCATCCTGACCGGAAACGAGCGAGATCGAG
	Bx68	TGGGGAATATTGCGCAATGGGGGAAACCCTGACGCAGCAACGCCGCGTGAGTGAGGAAGGACTTCGGTCTGTAAAGCTCTGTTAATGTGGAAAAATGGTAGCTGGTCTAATAGGCCGGCTATTTGATGGTACACATAGAGGAAGCACCGGCTAACTTCGTGCCAGCAGCCGCGGTAATACGAAGGGTGCAAGCGTTGTTCGGATTTATTGGGCGTAAAGCGCGCGTAGGCGGACCTGCAAGTCAGATGTGAAATCTCGGGGCTCAACCTCGAAACTGCGTCTGAAACTCTCAAGCTAGAG
	Bx69	TGGGGAATATTGGACAATGGGCGAAAGCCTGATCCAGCAATTCTGCGTGAGTGAGGAAGGACTTCGGTCTGTAAAGCTCTGTTAATGTGGAAAAATGGTAGTTGGTCTAATAGGCCGATTATTTGATGGTACACATAGAGGAAGCACCGGCTAACTTCGTGCCAGCAGCCGCGGTAATACGAAGGGTGCAAGCGTTACTCGGAATTACTGGGCGTAAAGCGTCTGTAGGTGTCTTGTCACGTCTGAGGACAAATTGCGGGGCCCAACCCCGCATTCTTCTTGGATACGAGCAAGATCGAG
	Bx70	TGGGGAATATTGGACAATGGGCGAAAGCCTGATCCAGCAATTCTGCGTGAGTGAGGAAGGACTTCGGTCTGTAAAGCTCTGTTAATGTGGAAAAATGGTTAGCGGTCTAATAGGCTGTTGATTTGATGGTACACATAGAGGAAGCACCGGCTAACTTCGTGCCAGCAGCCGCGGTAATACGAAGGGTGCAAGCGTTGTTCGGATTTATTGGGCGTAAAGCGCGCGTAGGCGGACCTGCAAGTCAGATGTGAAATCTCGGTGCTCAACACCGAAACTGCGTCTGAAACTGCAGGTCTAGAA
	Bx71	TAGGGAATATTGCGCAATGGGCGAAAGCCTGACGCAGCAATACCGCGTGAGTGAGGAAGGTCTTCGGATTGTAAAGCTCTGTCAGGATGGAAAAATGGCAATTGTTCGAATAGGGCAGTTGATTGATGGTACATCCAAAGGAAGCACCGGCTAACTTCGTGCCAGCAGCCGCGGTAATACGAAGGGTGCAAGCGTTGTTCGGATTTATTGGGCGTAAAGCGCGCGCAGGCGGGTTTGCAAGTCAGATGTGAAATCTCGGGGCTCAACCCCGAAACTGCGTCTGAAACTACAGATCTAGAA
	Bx72	TGGGGAATATTGCGCAATGGGGGAAACCCTGACGCAGCAACGCCGCGTGAGTGAGGAAGGACTTCGGTCTGTAAAGCTCTGTTAATGTGGAAAAATGGTAGTTGGTCTAATAGGCCGATTATTTGATGGTACACATAGAGGAAGCACCGGCTAACTTCGTGCCAGCAGCCGCGGTAATACGAAGGGTGCAAGCGTTGTTCGGATTTATTGGGCGTAAAGCGCGCGTARGCGGACCTGCAAGTCAAATGTGAAARTCTCGGGGCTCAACCCCGAAAACTGCGTCTGAAACTACAGGTCTAG
	Bx73	TGGGGAATCTTGCGCAATGGGCGAAAGCCTGACGCAGCAATGCCGCGTGAGTGAGGAAGGTCTTCGGATTGTAAAGCTCTGTCAGAGTGGAAAAACGGTGGGTGGTCTAATAGGCCATTCAATTGATGGTACACTCAGAGGAAGCACCGGCTAACTTCGTGCCAGCAGCCGCGGTAATACGAAGGGTGCGAGCGTTGTTCGGATTTATTGGGCGTAAAGCGCGCGCAGGCGGATCATTAAGTCAGATGTGAAATCTCGGGGCTCAACCCCGAAACTGCGTCTGAAACTGGCGATCTAGAA
	Bx74	TAGGGAATATTGCGCAATGGGGGAAACCCTGACGCAGCAACGCCGCGTGAGTGAGGAAGGCCTTCGGGTTGTAAAGCTCTGTTCTTAGGAAAAAATGGTTTATGTGTAAATAACATATAGATTTGATGGTACCTGAGGAGAAAGCACCGGCTAACTTCGTGCCAGCAGCCGCGGTAATACGAAGGGTGCAAGCGTTGTTCGGATTTATTGGGCGTAAAGGGCGTGTAGGCGGGTCATTAAGTCAGGTGTGAAATTTCGGGGCCTAACCCCGAACGTGCGCCTGAAACTGGTGATCTAGAA
	Bx75	TGGGGAATATTGCGCAATGGGGGAAACCCTGACGCAGCAACGCCGCGTGAGTGAGGAAGGACTTCGGTCTGTAAAGCTCTGTTAATGTGGAAGAATGATGTAGGGTCTAATAGGCCTTGCAAGTGACGGTACACATAGAGGAAGCACCGGCTAACTTCGTGCCAGCAGCCGCGGTAATACGAAGGGTGCAAGCGTTGTTCGGATTTATTGGGCGTAAAGCGCGCGTAGGCGGACCTGTAAGTCAGATGTGAAATCTCGGGGCTCAACCCCGAAACTGCGTCTGAAACTACAGGTCTAGAA
	Bx76	TAGGGAATATTGCGCAATGGGGGAAACCCTGACGCAGCAACGCCGCGTGAGTGAGGAAGGTCTTCGGATTGTAAAACTCTTTTATTAGGGAAAAATGTCTAGGTGGCTAATATCCACTTAGAGTGATGGTACCTAAGGAATAAGCACCGGCTAACTTCGTGCCAGCAGCCGCGGTAATACGAAGGGTGCAAGCGTTGTTCGGAATCATTGGGCGTAAAGCGCGCGCAGGCGGGTCAGTAAGTCAGGTGTGAAATCTCGGAGCTCAACTCCGAAACTGCGCCTGAAACTATTGGTCTAGAG
	Bx77	TGGGGAATATTGGACAATGGGCGAAAGCCTGATCCAGCAATTCTGCGTGAGTGAGGAAGGACTTCGGTCTGTAAAGCTCTGTTAATGTGGAAAAATGGTAGTTGGTCTAATAGGCCGATTATTTGATGGTACACATAGAGGAAGCACCGGCTAACTTCGTGCCAGCAGCCGCGGTAATACGAGAGGTGCAAACGTTACCCGGAATCATTGGGCGTAAAGCGTCCGCAGGCGGCGCAGTAAGTCTGGTATTAAATCTTGAGGCTCAACTTTGAGGCTGTACCAGATACTACTGTGCTAGAG
	Bx78	TAGGGAATATTGCGCAATGGGGGAAACCCTGACGCAGCAACGCCACGTGAGTGAGGAAGGCCTTCGGGTTGTAAAGCTCTGTCATTAGGGAAAAATGTCCTGGGGGATAATAGTCTCCAGGAGTGATGGTACCTAAGGAGGAAGCACCGGCTAACTTCGTGCCAGCAGCCGCGGTAATACGAAGGGTGCAAGCGTTGTTCGGAATTATTGGGCGTAAAGAGTGATAAGGCGGATCTTTAAGTCAGGTGTGAAATCTCGGGGCTTAACCCCGAACGTGCGCCTGAAACTGGAGATCTGGAG
	Bx79	TGGGGAATATTGGACAATGGGCGAAAGCCTGATCCAGCAATTCTGCGTGAGTGAGGAAGGACTTCGGTCTGTAAAGCTCTGTTAATGTGGAAAAATGGTATGTGGTCTAATAGGCCATGTATTTGATGGTACACATAGAGGAAGCACCGGCTAACTTCGTGCCAGCAGCCGCGGTAATACGAAGGGTGCAAGCGTTGTTCGGATTTATTGGGCGTAAAGCGCGCGTAGGCGGACCTGCAAGTCAGATGTGAAATCTCGGGGCTCAACCCCGAAACTGCGTCTGAGACTGCGGGTCTAGAA
	Bx80	TAGGGAATATTGCGCAATGGGCGAAAGCCTGACGCAGCAACGCCGCGTGAGTGAGGAAGGCCTTCGGGTTGTAAAGCTCTGTCGTAAGGGAAAAACAGTATAACGTGAATAGCGATTATGCCTGATGGTACCTTAAAAGAAAGCACCGGCTAACTTCGTGCCAGCAGCCGCGGTAATACGAAGGGTGCAAGCGTTGTTCGGATTTATTGGGCGTAAAGGGCGCGTAGGCGGATCATTAAGTCAGGTGTGAAATCTCGGGGCTTAACCTCGAAATTGCGCCTGAAACTGATAATCTAGAAT
	Bx81	TGGGGAATATTGCGCAATGGGGGAAACCCTGACGCAGCAACGCCGCGTGAGTGAGGAAGGACTTCGGTCTGTAAAGCTCTGTTAATGAGGAAAAATGGTAGAGGGTCTAATAGGCCTTTTATTTGATGGTACTCATAGAGGAAGCACCGGCTAACTTCGTGCCAGCAGCCGCGGTAATACGAAGGGTGCAAGCGTTGTTCGGATTTATTGGGCGTAAAGCGCGCGTAGGCGGACCCGCAAGTAAGATGTGAAATCTCGAGGCTCAACCTCGAAACTGCGTCTTAAACTACTGGTCTAGAA
	Bx82	TAGGGAATATTGCGCAATGGGGGAAACCCTGACGCAGCAACGCCGCGTGAGTGAGGAAGGTCTTAGGATTGTAAAACTCTTTTATTTGGGAAAAATGATCTAGTGGCTAATATCCATTAGAAGTGATGGTACCAAAGGAATAAGCACCGGCTAACTTCGTGCCAGCAGCCGCGGTAATACGAAGGGTGCAAGCGTTGTTCGGAATCATTGGGCGTAAAGCGAGCGCAGGCGGATCAGAAAGTCAGATGTGAAATCTCGAAGCTCAACTTCGAAACTGCGTCTGAAACTTCTAGTCTAGAA
	Bx83	TAGGGAATATTGCGCAATGGGGGAAACCCTGACGCAGCAACGCCGCGTGAGTGAGGAAGGCCTTCGGGTTGTAAAGCTCTGTCCTTGGAGAAAAATGGTATGAGTGTGAATAATGCTTGTAATTGATGGTATCCAAGAAGAAAGCACCGGCAAACTTCGTGCCAGCAGCCGCGGTAATACGAAGGGTGCAAGCGTTGTTCGGATTTATTGGGCGTAAAGCGCATGTAGGCGGATTAGCAAGTCAGGTGTGAAATCTCGGAGCTTAACTTCGAAACAGCGCTTGAAACTACTATTCTAGAA
	Bx84	TGGGGAATATTGGACAATGGGCGAAAGCCTGATCCAGCAATTCTGCGTGAGTGAGGAAGGACTTCGGTCTGTAAAGCTCTGTTAATGTGGAAAAATGGTAGTTGGTCTAATAGGCCGATTATTTGATGGTACACATAGAGGAAGCACCGGCTAATTCTGTGCCAGCAGCCGCGGTAAGACAGAAGGTGCAAGCGTTACTCGGAATTACTGGGCGTAAAGCGTCTGTAGGTTTTTGACCACGTCTGGTGTGAAATTACAGGGCTCAACCCTGTACCCACATTGGAAACGAGTTGGATAGAG
	Bx85	TTAGGAATCTTCCACAATGGGCGAAAGCCTGATGGAGCGACGCCGCGTGAAGGATGAAGCCATTTTTTGGTGTAAACTTCTGTTCTGAGGGACGAAATTTTTGACGGTACCTCAGGAGAAAGCACCGGCTAACTTCGTGCCAGCAGCCGCGGTAATACGAAGGGTGCAAGCGTTGTTCGGATTTATTGGGCGTAAAGGGCGCGTAGGCGGGTACGCAAGTCAGATGTGAAATCTCGGGGCTCAACTCCGAAACTGCGTCTGAAACTGCATATCTAGAATATCATAGAGGGTAAGGGAATT
	Bx86	TGGGGAATATTGCGCAATGGAGGCAACTCTGACGCAGCAATGCCACGTGAGTGAGGAAGGTCTTCGGATTGTAAAGCTCTGTCCTATGGGAAGAACCGCATGAGGGTTAACACCCCTCGTGTCTGACGGTACCATAGAAGAAAGCACCGGCTAACTCCGTGCCAGCAGCCGCGGTAATACGGAGGGTGCAAGCGTTGTTCGGATTTACTGGGCGTAAAGCGCGCGCAGGCGGATTGACAAGTCAGATGTGAAATCTCGGTGCTCAACACCGAAACTGCGTCTGAAACTACTTTTCTGGAG
	Bx87	TGGGGAATATTGGACAAGGGGGGAAACCCTGATCCAGCAATTCTGCGTGAGTGAGGAAGGACTTCGGTCTGTAAAGCTCTGTTAATGTGGAAAAATGGTAGTTGGTCTAATAGGCCGATTATTTGATGGTACACATAGAGGAAGCACCGGCTAACTTCGTGCCAGCAGCCGCGGTAATACGAAGGGTGCAAGCGTTGTTCGGATTTATTGGGCGTAAAGCGCGCGTAGGCGGACCTGTAAGTCAGATGTGAAATCTCGGTGCTCAACACCGAAACTGCGTCTGGAACTGGTTATCTAGAG
	Bx88	TAGGGAATATTGCGCAATGGGGGTAACCCTGACGCAGCAACGCCGCGTGAGTGAGGAAGGCCTTCGGGTTGTAAAGCTCTGTTCTTAAGGAAAAATGGTTTATATGCAAATAACATATAGATTTGATGGTACTTGAGGAGAAAGCACCGGCTAACTTCGTGCCAGCAGCCGCGGTAATACGAAGGGTGCAAGCGTTGTTCGGATTTATTGGGCGTAAAGGGCGTGTAGGCGGAAAATTAAGTCAGGTGTGAAATCTCGGGGCCTAACCCCGAAATTGCGCCTGAAACTGTTTTTCTAGAA
	Bx89	TAGGGAATATTGCGCAATGGGGGAAACCCTGACGCAGCCACGCCGCGTGTGTGAGGAAGGCCTTAGGGTTGTAAAGCACTGTCAGTAGGGAAAAATTGCGATAATACAAATAGTGTTATTGTTTGATGGTACCTACAGAGGAAGCACCGGCTAACTTCGTGCCAGCAGCCGCGGTAATACGAAGGGTGCGAGCGTTGTTCGGATTTATTGGGCGTAAAGCGCGTGCAGGCGGATGATTAAGCCAGATGTGAAAACTCGGGGCTCAACCCCGAACCTGCGTCTGGAACTGGTGATCTAGAG
	Bx90	TAGGGAATATTGCGCAATGGGGGAAACCCTGACGCAGCAACGCCGCGTGAGTGAGGAAGGTCTTCGGATTGTAAAACTCTTTTCTTAGGGAAAAATGGTTACGGAGCTAATACCCCGTAGTTTGATGGTACCTAAGGAATAAGCACCGGCTAACTTCGTGCCAGCAGCCGCGGTAATACGAAGGGTGCAAGCGTTGTTCGGAATCATTGGGCGTAAAGCGCGCGCAGGCGGATTGATAAGTCAGGTGTGAAATCTCGAAGCTCAACTTCGAAACTGCGCCTGAAACTATTAGTCTAGAAT
	Bx91	TAGGGAATATTGCGCAATGGGGGAAACCCTGACGCAGCAACGCCACGTGAGTGAGGAAGGCCTTCGGGTTGTAAAGCTCTGTCCTAAGGGAAAAATGGCAGGTGATCTAACAGGTCATCTGATTGATGGTACCTTAGAAGAAAGCACCGGCTAACTTCGTGCCAGCAGCCGCGGTAATACGTGAGGTGCAAACGTTACCCGGAATTATTGGGCGTAAAGCGTCCGCAGGTGGCAAAGCAAGTCAGGTGTTAAATCTTGAGGCTCAACTTCAAGACTGTGCTTGAAACTGCTTTGCTAGAG
	Bx92	TGGGGAATATTGCGCAATGGGCGAAAGCCTGACGCAGCAATACCGCGTGAGTGAGGAAGGCCTTCGGGTTGTAAAGCTCTGTCAGAATGGAAAAATAGCGTATGGTCTAATAGGCCGTACGATTGATGGTACATTCAAAGGAAGCACCGGCTAACTTCGTGCCAGCAGCCGCGGTAATACGAAGGGTGCAAGCGTTGTTCGGATTTATTGGGCGTAAAGCGCGCGCAGGCGGATAAGCAAGTCAGATGTGAAATCTCGGGGCTCAACCCCGAAACAGCGTCTGAAACTACTGATCTAGAA
	Bx93	TAGGGAATATTGCGCAATGGGGGTAACCCTGACGCAGCAACGCCGCGTGAGTGAGGAAGGCCTTCGGGTTGTAAAGCTCTGTTCTTAAGGAAAAATGGTTTGTATGTAAATAACATATAGATTTGATGGTACTTGAGGAGAAAGCACCGGCTAACTTCGTGCCAGCAGCCGCGGTAATACGAAGGGTGCAAGCGTTGTTCGGATTTATTGGGCGTAAAGGGCGTGTAGGCGGGAACTTAAGTCAGGTGTGAAATCTCGGTGCCTAACACCGAAACAGCGCCTGAAACTGGGTTTCTAGAA
	Bx94	TAGGGAATATTGCGCAATGGGGGAAACCCTGACGCAGCAACGCCGCGTGAGTGAGGAAGGTCTTAGGATTGTAAAACTCTTTTGCTAGGGAAAAACGACTTATCGGTTAATACCCGGTAGGAGTGATGGTACCTAAAGAATAAGGACCGGCTAACTTCGTGCCAGCAGCCGCGGTAATACGAAGGGTCCAAGCGTTGTTCGGAATCATTGGGCGTAAAGCGCGCGCAGGCGGATCAGCAAGTCAGATGTGAAATCTCGAAGCTCAACTTCGAAACTGCGTCTGAAACTGCTAGTCTAGAG
	Bx95	TAGGGAATATTGCGCAATGGGCGAAAGCCTGACGCAGCAATACCGCGTGAGTGAGGAAGGTCTTCGGATTGTAAAGCTCTGTCGGGATGGAAAAATGGCGTGCGTTCGAACAGGTCGCACGATTGATGGTACATCCAAAGGAAGCACCGGCTAACTTCGTGCCAGCAGCCGCGGTAATACGAAGGGTGCAAGCGTTGTTCGGATTTATTGGGCGTAAAGCGCGCGCAGGCGGGTAATTAAGTCAGGTGTGAAATCTCAGGGCTCAACCCTGAAACTGCGCCTGAAACTGATTATCTAGAA
	Bx96	TGGGGAATCTTGCGCAATGGGCGAAAGCCTGACGCAGCGATGCCGCGTGAGTGAGGAAGGCCTTCGGGTTGTAAAGCTCTGTCGGGGTGGAAAAATAGCTTAGGGTCTAATAGGCCTTGAGAATGATGGTACACCTAAAGGAAGCACCGGCTAACTTCGTGCCAGCAGCCGCGGTAATACGAAGGGTGCAAGCGTTGTTCGGATTTATTGGGCGTAAAGCGCGCGCAGGCGGATGTTTAAGTCAGGTGTGAAATACCCGAGCACAACTTGGGGGGTGCGCCTGAAACTGGAGATCTAGAA
	Bx97	TAGGGAATCTTGCGCAATGGGTGAATACCTGACGCAGCGATACCGCGTGAGTGAGGAAGGCCTTCGGGTTGTAAAGCTCTGTCCTAAAGGAAAAATGTCATTTGCGTGAATAATGTGAATGAGTGATGGTACTTTGGAAGAAAGCACCGGCTAACTTCGTGCCAGCAGCCGCGGTAATACGAAGGGTGCAAGCGTTGTTCGGATTTATTGGGCGTAAAGGGCGCGTAGGCGGATGATTAAGTCAGGTGTGAAATCTCGGGGCTCAACCTCGAAACAGCGCCTGAAACTGATAATCTAGAA
	Bx98	TAGGGAATATTGCGCAATGGGGGAAACCCTGACGCAGCAACGCCGCGTGAGTGAGGAAGGTCTTCGGATTGTAAAACTCTGTTCTTAGGGAAAAATGTCCATGTGGCTAATATCCATGTGGAGTGATGGTACCTAAGTAGAAAGCACCGGCTAACTTCGTGCCAGCAGCCGCGGTAATACGAAGGGTGCAAGCGTTGTTCGGAATTATTGGGCGTAAAGCGCGCGCAGGCGGATCAGCAAGTCAGATGTGAAATCTCGGGGCTCAACCTCGAAACTGCGTCTGAAACTGCTAGTCTAGAA
	Bx99	TAGGGAATCTTGCGCAATGGGGGTAACCCTGACGCAGCGATGCCGCGTGAGTGAGGAAGGCCTTCGGGTTGTAAAACTCTGTTCTTAGGGAAAAATGACATATATGCGAATAGTGTATGTGTTTGATGGTACCTGAGGAGAAAGCACCGGCAAACTTCGTGCCAGCAGCCGCGGTAATACGAAGGGTGCAAGCGTTGTTCGGAATTATTGGGCGTAAAGGGCGAGTAGGCGGAACTGAAAGTCAGATGTGAAATCTCAGAGCTCAACTCTGAAACTGCGTCTGAAACTTCAGATCTAGAA
	Bx100	TAGGGAATATTGCGCAATGGGGGAAACCCTGACGCAGCAACGCCACGTGAGTGAGGAAGGCCTTCGGGTTGTAAAGCTCTGTCCTAAGGGAAAAATGGCAGGTGATCTAACAGGTCATCTGATTGATGGTACCTTAGAAGAAAGCACCGGCTAACTTCGTGCCAGCAGCCGCGGTAATACAGAGGGTGCAAGCGTTATCCGGAATCATTGGGCGTAAAGCGTCCGCAGGCTGTTAGTTAAGTAGGATATTAAAGGCGGTAGCTCAACTATCGTAATGTATCCTAAACTGGCTAGCTAGAG
	Bx101	TAGGGAATATTGCGCAATGGGGGAAACCCTGACGCAGCAACGCCGCGTGAGTGAGGAAGGCCTTCGGGTCGTAAAGCTCTGTTCTTAGGGAAAAATGGTTAGGGAGCTAATACCCCTTGATTTGATGGTACCTAAGTAGAAAGCACCGGCTAACTTCGTGCCAGCAGCCGCGGTAATACGAAGGGTGCAAGCGTTGTTCGGATTTATTGGGCGTAAAGCGCGCGCAGGCGGATTAGCAAGTCAGATGTGAAATCTTAGGGCTCAACCCTGAAACTGCGTCTGAAACTGCTAGTCTAGAGT
	Bx102	TAGGGAATATTGCGCAATGGGGGAAACCCTGACGCAGCAACGCCGCGTGAGTGAGGAAGGTCTTCGGATTGTAAAACTCTTTTATTAGGGAAAAATGCTGATGGAGCTAATACCCCATTAGTTGATGGTACCTAAGGAATAAGCACCGGCTAACTTCGTGCCAGCAGCCGCGGTAATACGAAGGGTGCAAGCGTTGTTCGGATTTATTGGGCGTAAAGCGCGCGCAGGCGGATCAGCAAGTCAGATGTGAAATCTCAGGGCTCAACCCTGAAACTGCGTCTGAAACTGCTAGTCTAGAAT

## Sheet: Figure 2
	Bd PCoA						Bx PCoA
	Axis 1	Axis 2	Axis 3				Axis 1	Axis 2	Axis 3
Sh F	-0.0355	0.28683	0.17276			Sh F	0.37463	-0.18909	0.04159
Sh F	0.0664	0.33203	0.2713			Sh F	0.39144	-0.20929	0.04533
Sh F	0.15199	0.30637	0.20927			Sh F	0.19642	0.059	0.05509
Sh F	0.07925	0.33315	0.27612			Sh F	0.37705	-0.19157	0.04706
Sh F	0.18957	0.25262	0.20271			Sh F	0.00216	0.49881	0.19809
Sh F	0.19902	0.24937	0.20488			Sh F	-0.00137	0.4983	0.19362
Sh F	0.09734	0.3281	-0.01811			Sh F	-0.00381	0.50443	0.1817
Sh F	0.10255	0.3326	0.00058			Sh F	0.00382	0.53015	0.19099
Sh F	0.21799	0.26232	0.0228			Sh F	0.04939	0.45327	0.13219
Sh F	0.22158	0.26157	0.03123			Sh F	0.05311	0.45437	0.13274
Sh F	0.31041	0.04777	0.16262			Sh F	-0.00841	0.57863	0.19687
Sh F	0.30936	0.04231	0.16541			Sh F	-0.01469	0.58762	0.20473
Sh F	0.31244	0.05344	0.06159			Sh F	0.05934	0.42549	0.12393
Sh F	0.30523	0.04609	0.08631			Sh F	0.07975	0.43438	0.13581
Sh F	0.27343	0.09094	0.06321			Sh F	-0.00692	0.43675	0.11571
Sh F	0.2228	0.13195	0.04521			Sh F	0.04803	0.49591	0.14928
Sh F	0.21602	0.13512	0.07118			Sh F	0.03438	0.50321	0.1463
Sh F	0.26743	0.028	0.04791			Sh F	-0.016	0.56593	0.20173
Sh F	0.26773	0.01813	0.05084			Sh F	-0.02162	0.56121	0.2034
Sh F	0.22868	0.10059	0.1052			Sh F	0.13396	0.42963	0.17284
Sh F	0.23278	0.09303	0.1036			Sh F	0.11298	0.45083	0.17097
Sh F	0.2421	0.10801	0.13618			Sh F	0.19128	0.25643	0.12159
Sh F	0.25737	0.09724	0.14062			Sh F	0.16357	0.25615	0.10794
Sh F	0.12299	0.26071	0.23936			Sh F	0.2552	-0.04894	0.02906
Sh F	0.12182	0.26988	0.2498			Sh F	0.28844	-0.08181	0.03157
Sh F	-0.03443	0.276	0.16299			Sh F	0.19605	-0.03885	0.0291
Sh F	-0.01693	0.27098	0.16373			Sh F	0.18266	-0.0312	0.02649
Sh F	0.00224	0.28428	0.16857			Sh F	0.41119	-0.23514	0.04094
Sh F	0.01968	0.28134	0.1721			Sh F	0.41284	-0.24016	0.04279
Sh F	0.06966	0.30969	0.23545			Sh F	0.39919	-0.24185	0.05079
Sh F	0.08314	0.31542	0.25201			Sh F	0.41663	-0.25046	0.04098
Sh F	0.09377	0.30847	0.29029			Sh F	0.4129	-0.25639	0.05115
Sh F	0.06785	0.29155	0.27642			Sh F	0.40461	-0.22983	0.03476
Sh F	0.08576	0.28636	0.2559			Sh F	0.42097	-0.24088	0.03936
Sh L	0.15149	0.23705	0.20786			Sh F	0.42249	-0.23987	0.04239
Sh L	0.15032	0.33573	0.1809			Sh L	0.02952	0.49017	0.173
Sh L	0.15375	0.33916	0.19196			Sh L	0.39185	-0.18379	0.05315
Sh L	0.16127	0.24978	0.19479			Sh L	0.40277	-0.20205	0.05688
Sh L	0.1589	0.31062	0.2201			Sh L	0.02161	0.49198	0.17192
Sh L	0.1001	0.27497	-0.05902			Sh L	0.25371	0.0033	0.06168
Sh L	0.09497	0.26295	-0.06367			Sh L	-0.00481	0.53353	0.19465
Sh L	0.17769	0.31168	-0.04564			Sh L	-0.00545	0.53319	0.19619
Sh L	0.15994	0.30553	-0.04694			Sh L	0.09829	0.45257	0.14766
Sh L	0.31104	0.09853	0.05689			Sh L	0.11915	0.37928	0.12368
Sh L	0.3176	0.08454	0.05935			Sh L	0.09543	0.34903	0.10583
Sh L	0.23011	0.17627	-0.00446			Sh L	0.08926	0.35024	0.10358
Sh L	0.21998	0.20622	0.02387			Sh L	-0.01232	0.42538	0.11165
Sh L	0.22083	0.19409	0.01544			Sh L	-0.04125	0.24591	0.03623
Sh L	0.25482	0.0804	0.00438			Sh L	-0.03108	0.26235	0.03906
Sh L	0.24546	0.09983	-0.00391			Sh L	0.01135	0.5438	0.17872
Sh L	0.11977	0.21565	0.02503			Sh L	0.00915	0.55003	0.18253
Sh L	0.21065	0.16916	0.0684			Sh L	0.12107	0.44775	0.17229
Sh L	0.20761	0.18177	0.07358			Sh L	0.27258	0.19842	0.13161
Sh L	0.08371	0.30011	0.20815			Sh L	0.2597	0.20693	0.12905
Sh L	0.08144	0.30331	0.21522			Sh L	0.32213	-0.11258	0.02872
Sh L	-0.04395	0.233	0.13298			Sh L	0.26445	-0.07279	0.02108
Sh L	-0.02124	0.21781	0.14021			Sh L	0.23204	-0.06437	0.04278
Sh L	-0.00386	0.26004	0.17647			Sh L	0.2483	-0.07632	0.0462
Sh L	0.03563	0.21754	0.18564			Sh L	0.39969	-0.21677	0.04099
Sh L	0.02283	0.30478	0.25625			Sh L	0.40906	-0.23195	0.04071
Sh L	-0.0004	0.30864	0.24609			Sh L	0.40787	-0.23862	0.03973
Sh L	0.02241	0.32348	0.29721			Sh L	0.39114	-0.21712	0.03716
Sh L	-0.00777	0.28915	0.31229			Sh L	0.34857	-0.16322	0.03012
Sh L	0.02235	0.29297	0.30595			Sh L	0.41592	-0.22839	0.03837
Al B F	0.10028	-0.04377	-0.28208			Sh L	0.40844	-0.22113	0.03671
Al B F	0.07757	-0.04675	-0.27843			Al B F	0.22982	-0.10391	0.00681
Al B F	0.14493	0.16332	-0.11673			Al B F	0.21449	-0.09394	0.00694
Al B F	0.15344	0.17077	-0.09517			Al B F	0.26874	-0.16325	-0.21972
Al B F	0.05002	0.22733	-0.14232			Al B F	0.28213	-0.16757	-0.20277
Al B F	0.04151	0.22255	-0.1284			Al B F	0.39	-0.0468	0.07792
Al B F	-0.00012	0.1345	-0.20301			Al B F	0.396	-0.05223	0.08633
Al B F	-0.00982	0.14944	-0.1982			Al B F	0.33927	0.13583	0.12685
Al B F	0.0545	0.07862	-0.40227			Al B F	0.33582	0.15078	0.13246
Al B F	0.03925	0.06995	-0.41467			Al B F	0.24512	0.29691	0.16469
Al B F	0.06023	0.04552	-0.38473			Al B F	0.23218	0.31	0.16548
Al B F	0.06501	0.04877	-0.38729			Al B F	0.20504	0.00104	0.01742
Al B F	0.24797	-0.19282	-0.2168			Al B F	0.1876	0.01705	0.01545
Al B F	0.24475	-0.18296	-0.2238			Al B F	0.39283	-0.23344	0.01736
Al B F	0.2345	-0.10358	-0.22341			Al B F	0.39404	-0.234	0.0178
Al B F	0.21616	-0.09243	-0.2397			Al B F	0.39134	-0.24513	0.01032
Al B F	0.10061	-0.00104	-0.0662			Al B F	0.39179	-0.24979	0.01395
Al B F	-0.0097	0.10989	-0.35225			Al B F	0.36364	-0.2479	-0.04979
Al B F	-0.01262	0.11141	-0.34896			Al B F	0.36934	-0.2612	0.00567
Al B F	0.06347	0.15468	-0.16179			Al B F	0.3763	-0.25258	0.00291
Al B F	0.06389	0.14652	-0.16255			Al B F	0.07661	-0.06739	0.03577
Al B F	0.05164	0.07708	-0.25962			Al B F	0.08045	-0.05367	0.01731
Al B F	0.05037	0.07673	-0.26008			Al B F	0.37033	-0.267	0.02023
Al B F	0.06741	0.06994	-0.351			Al B F	0.37088	-0.26492	0.01884
Al B F	0.07557	0.0392	-0.43877			Al B F	0.37566	-0.26652	0.03201
Al B F	0.06578	0.02106	-0.4521			Al B F	0.33846	-0.21413	0.01624
Al B F	0.08104	0.11511	-0.25703			Al B F	0.32152	-0.20006	0.01358
Al B F	0.06531	0.08415	-0.2654			Al B F	0.37492	-0.25041	0.02185
Al B F	0.06797	0.06929	-0.34909			Al B F	0.3727	-0.25614	0.01849
Al B L	0.07812	0.09148	-0.20022			Al B F	0.37875	-0.26535	0.03102
Al B L	0.07725	0.10779	-0.19394			Al B L	0.1098	-0.08577	-0.29223
Al B L	0.00735	0.18778	-0.23647			Al B L	0.08981	-0.07052	-0.29566
Al B L	0.00872	0.18146	-0.21563			Al B L	0.41144	-0.17249	0.05351
Al B L	0.02102	0.13686	-0.25798			Al B L	0.40818	-0.17213	0.05276
Al B L	0.01609	0.13243	-0.27353			Al B L	0.40093	-0.09809	0.06068
Al B L	0.31486	0.06216	0.16872			Al B L	0.40148	-0.11357	0.05386
Al B L	0.3131	0.07103	0.16647			Al B L	-0.00162	0.58731	0.20102
Al B L	0.04144	0.05444	-0.38707			Al B L	-0.00754	0.57779	0.19898
Al B L	0.04829	0.04832	-0.39279			Al B L	-0.02174	0.09838	-0.03311
Al B L	0.1725	-0.09868	-0.30639			Al B L	-0.02099	0.09895	-0.03282
Al B L	0.19213	-0.1535	-0.28805			Al B L	0.39499	-0.24894	0.0232
Al B L	0.09433	0.01841	-0.30947			Al B L	0.39746	-0.24775	0.02476
Al B L	0.06329	0.07835	-0.25886			Al B L	0.29557	-0.23702	0.01954
Al B L	0.12858	0.03395	-0.02319			Al B L	0.29937	-0.23694	0.01732
Al B L	-0.00315	0.06719	-0.36539			Al B L	0.27773	-0.16657	0.01001
Al B L	-0.00492	0.05061	-0.37271			Al B L	0.38197	-0.26695	0.03092
Al B L	0.07164	0.22407	-0.16188			Al B L	0.38188	-0.26784	0.03324
Al B L	0.08101	0.25496	-0.06034			Al B L	0.374	-0.27452	0.04743
Al B L	0.22157	-0.14294	-0.19237			Al B L	0.37212	-0.27134	0.04652
Al B L	0.21798	-0.14475	-0.18808			Al B L	0.37245	-0.2701	0.04809
Al B L	0.21712	-0.17295	-0.21191			Al B L	0.38715	-0.27012	0.03873
Al B L	0.24534	-0.27681	-0.10632			Al B L	0.38641	-0.26982	0.03891
Al B L	0.24026	-0.26769	-0.08758			Lb F	-0.51358	-0.23396	0.28434
Al B L	0.24142	-0.08055	-0.16659			Lb F	-0.52077	-0.23885	0.29227
Al B L	0.25945	-0.08859	-0.1679			Lb F	-0.50512	-0.23395	0.28111
Lb F	-0.34528	-0.04608	0.14833			Lb F	-0.49981	-0.22987	0.27198
Lb F	-0.33597	-0.05675	0.14566			Lb F	-0.52454	-0.22633	0.23884
Lb F	-0.36118	-0.03683	0.14129			Lb F	-0.51651	-0.2337	0.28384
Lb F	-0.35166	-0.03228	0.13432			Lb F	-0.50134	-0.19585	0.05501
Lb F	-0.35875	-0.05412	0.0923			Lb F	-0.49476	-0.18478	0.00204
Lb F	-0.3576	-0.05172	0.08112			Lb F	-0.25293	0.03878	-0.41366
Lb F	-0.38962	-0.11262	0.05132			Lb F	-0.2627	0.02941	-0.42161
Lb F	-0.37032	-0.08159	0.07714			Lb F	-0.18828	0.08843	-0.50998
Lb F	-0.43588	-0.14858	0.02191			Lb F	-0.14751	0.07701	-0.46823
Lb F	-0.43555	-0.14958	0.02755			Lb F	-0.11277	0.05633	-0.5128
Lb F	-0.40323	-0.11916	-0.05906			Lb F	-0.15661	0.07496	-0.53779
Lb F	-0.36984	-0.15804	-0.02844			Lb F	-0.14122	0.06434	-0.48767
Lb F	-0.40099	-0.10865	-0.06533			Lb F	-0.15922	0.06682	-0.49838
Lb F	-0.40626	-0.11424	-0.07462			Lb F	-0.17056	0.07312	-0.48337
Lb F	-0.40255	-0.10628	-0.06097			Lb F	-0.15679	0.06389	-0.46991
Lb F	-0.40942	-0.10861	-0.0669			Lb F	-0.16903	0.08026	-0.53684
Lb F	-0.37641	-0.07161	-0.09302			Lb F	-0.13144	0.06724	-0.53365
Lb F	-0.39405	-0.07645	-0.11266			Lb F	-0.20053	0.09239	-0.54622
Lb F	-0.22023	-0.0772	-0.14644			Lb F	-0.20863	0.0874	-0.55249
Lb F	-0.23915	-0.07086	-0.16181			Lb F	-0.33457	-0.07486	-0.28348
Lb F	-0.31464	-0.04759	-0.10507			Lb F	-0.36709	-0.09659	-0.23988
Lb F	-0.31589	-0.01386	-0.09446			Lb F	-0.52396	-0.21618	0.16803
Lb F	-0.28106	-0.04874	-0.08916			Lb F	-0.52576	-0.21105	0.16546
Lb F	-0.29427	-0.03984	-0.08815			Lb F	-0.52306	-0.21456	0.271
Lb F	-0.3781	-0.09629	0.03136			Lb F	-0.52383	-0.2151	0.27078
Lb F	-0.44788	-0.15016	0.06271			Lb F	-0.52593	-0.21418	0.27366
Lb F	-0.44997	-0.13902	0.06274			Lb F	-0.52856	-0.21504	0.26775
Lb F	-0.46581	-0.15122	0.08889			Lb F	-0.52786	-0.21612	0.26687
Lb F	-0.46458	-0.14169	0.10529			Lb F	-0.53106	-0.21581	0.26243
Lb F	-0.47689	-0.12482	0.13464			Lb F	-0.54999	-0.21323	0.14165
Lb F	-0.47493	-0.13935	0.12894			Lb F	-0.55009	-0.21437	0.14987
Lb F	-0.47174	-0.12024	0.19445			Lb F	-0.56229	-0.20934	0.02956
Lb F	-0.47608	-0.12815	0.17534			Lb F	-0.56228	-0.2067	0.0138
Lb F	-0.47284	-0.11984	0.18222			LB L	-0.48236	-0.21579	0.25568
Lb F	-0.46834	-0.11779	0.1869			LB L	-0.50681	-0.23043	0.2762
LB L	-0.32927	-0.03981	0.14243			LB L	-0.4581	-0.20432	0.241
LB L	-0.32406	-0.04195	0.14046			LB L	-0.49559	-0.22598	0.26738
LB L	-0.32935	-0.04924	0.1499			LB L	-0.53505	-0.22186	0.22623
LB L	-0.32862	-0.06639	0.05477			LB L	-0.53256	-0.21927	0.21321
LB L	-0.33228	-0.04013	0.05595			LB L	-0.4356	-0.15712	-0.01075
LB L	-0.37428	-0.08129	0.04978			LB L	-0.4484	-0.16374	0.01465
LB L	-0.38883	-0.08375	0.06161			LB L	-0.20968	0.06913	-0.42328
LB L	-0.42585	-0.13591	0.00981			LB L	-0.2185	0.07008	-0.42858
LB L	-0.39075	-0.09561	-0.10325			LB L	-0.16613	0.08209	-0.50937
LB L	-0.3869	-0.09109	-0.12071			LB L	-0.09835	0.05871	-0.48373
LB L	-0.39034	-0.09415	-0.13412			LB L	-0.14202	0.06446	-0.50766
LB L	-0.20968	-0.07846	-0.18811			LB L	-0.10968	0.05286	-0.50994
LB L	-0.20776	-0.05043	-0.20422			LB L	-0.1766	0.07227	-0.49793
LB L	-0.32702	-0.0423	-0.11245			LB L	-0.14539	0.07196	-0.48543
LB L	-0.27054	-0.04034	-0.12039			LB L	-0.19687	0.09228	-0.39295
LB L	-0.41301	-0.11107	-0.01267			LB L	-0.1279	0.14793	-0.21306
LB L	-0.40496	-0.08971	-0.03472			LB L	-0.19883	0.09277	-0.53142
LB L	-0.4691	-0.14143	0.03928			LB L	-0.20355	0.08844	-0.48983
LB L	-0.46132	-0.14448	0.04702			LB L	-0.18931	0.08843	-0.51464
LB L	-0.4568	-0.16323	0.08623			LB L	-0.23074	0.12107	-0.48337
LB L	-0.46953	-0.19099	0.05356			LB L	-0.29339	-0.04557	-0.32453
LB L	-0.46758	-0.16596	0.10878			LB L	-0.23204	0.00145	-0.40901
LB L	-0.46769	-0.17952	0.11165			LB L	-0.49161	-0.16459	0.08563
LB L	-0.47992	-0.14027	0.15649			LB L	-0.18985	-0.09446	0.09531
LB L	-0.47458	-0.15289	0.1648			LB L	-0.52518	-0.21451	0.2516
LB L	-0.46219	-0.12335	0.18078			LB L	-0.5211	-0.21503	0.24245
LB L	-0.47019	-0.14497	0.17973			LB L	-0.53108	-0.21854	0.24205
						LB L	-0.51417	-0.22619	0.24766
						LB L	-0.52998	-0.22226	0.24813
						LB L	-0.52736	-0.21817	0.25301
						LB L	-0.55295	-0.21348	0.13195
						LB L	-0.54554	-0.21683	0.17203
						LB L	-0.53164	-0.1808	-0.08091
						LB L	-0.55787	-0.21076	0.05137

## Sheet: Figure 3
			2013-03-01	2013-04-01	2013-05-01	2013-06-01	2013-07-01	2013-08-01	2013-08-08	2013-08-15	2013-08-22	2013-09-01	2013-10-01	2013-11-01	2013-12-01	2014-01-01	2014-02-01	2014-02-08	2014-02-15	2014-02-22
Bdellovibrionales	SH P	Bd2	0.425271	0.528208	0.40771	0.134121	0.214884	0.262518	0.154635	0.151832	0.16748	0.11043	0.10356	0.0897618	0.240435	0.0767221	0.0902025	0.281414	0.559738	0.779928
		Bd1	0.00667471	0.0180842	0.0980894	0.0341765	0.125424	0.403559	0.389594	0.275246	0.208601	0.360198	0.2597	0.267758	0.0883084	0.028794	0.0450067	0.0662022	0.0518197	0.00943161
		Bd5	0.191757	0.124052	0.132637	0.0988743	0.134708	0.0532686	0.0716702	0.0668432	0.0673859	0.0582419	0.121955	0.21048	0.273	0.223112	0.19384	0.198225	0.151812	0.077274
		Bd9	0.0223965	0.0110027	0.00206175	0.125169	0.035691	0.0151884	0.0442741	0.0431522	0.0476181	0.0299853	0.0438535	0.074135	0.0151424	0.111998	0.0955724	0.0218937	0.00297037	0.000686138
		Bd3	0.0285887	0.0179697	0.010345	0.0214565	0.0254603	0.0145093	0.0181151	0.0212206	0.0189791	0.0139335	0.0354997	0.0229795	0.0587099	0.138188	0.113683	0.0969834	0.0777149	0.0345888
	SH S	Bd2	0.23614	0.366061	0.465797	0.0830853	0.136171	No Sample	0.151617	0.13204	0.110845	0.0633481	0.0740401	0.0574066	0.228985	0.0427866	0.072996	0.174302	0.313315	0.600941
		Bd10	0.00271336	0.107021	0.0134452	0.393201	0.179221		0.0862156	0.158391	0.218813	0.274655	0.133272	0.189166	0.0383319	0.151057	0.152777	0.0780928	0.0317684	0.0180568
		Bd5	0.297854	0.0755581	0.162893	0.0574994	0.137146		0.0582914	0.0512754	0.0585385	0.047303	0.0992366	0.133065	0.246856	0.113223	0.0977925	0.174033	0.207716	0.0719862
		Bd1	0.103281	0.0562276	0.0630484	0.0174377	0.0607592		0.315129	0.146509	0.132058	0.199344	0.10951	0.163897	0.0560769	0.0340337	0.0583572	0.0387603	0.0335456	0.0118525
		Bd3	0.00292505	0.02084	0.00397316	0.0717617	0.035214		0.0498566	0.0530028	0.0416396	0.0270856	0.0835677	0.126685	0.0154129	0.0737154	0.0846891	0.0343759	0.0064919	0.000934039
	El-B P	Bd7	0.00523469	No Sample	0.137913	0.00314779	0.000629877	0.000124728	0.00010426	No Sample		6.88601e-06	9.45269e-06	0.0249226	0.195703	0.663219	0.538598	0.356115	0.182384	0.0717439
		Bd8	0.395079		0.018007	0.0400831	0.0381662	0.354383	0.198354			0.140561	0.109776	0.00871723	0.0397421	0.000794514	0.00747465	0.0753547	0.277158	0.171815
		Bd1	0.0995069		0.107527	0.0238757	0.0331792	0.0175042	0.0220046			0.386483	0.305455	0.221208	0.00995223	0.00190966	0.0163424	0.0183357	0.0230395	0.0357333
		Bd14	0.19812		0.0132288	0.0218989	0.0243582	0.179128	0.131289			0.0984732	0.0800387	0.00523489	0.0356435	0.00112521	0.00782157	0.0483697	0.136482	0.0796393
		Bd2	0.00808515		0.264778	0.192511	0.048119	0.01871	0.00315771			0.005869	0.017456	0.0189594	0.0367808	0.14707	0.0391906	0.0347216	0.027338	0.125439
	El-B S	Bd1	No Sample		0.0747376	0.0112575	0.0264456	0.340269	0.011398	No Sample		0.228925	0.110994	0.196959	0.00597857	0.00299876	0.149327	0.141905	0.16247	0.152269
		Bd8			0.0119315	0.0951884	0.0983879	0.015598	0.269806			0.323117	0.136401	0.00975814	0.0762671	0.0175747	0.0126075	0.0372612	0.0909079	0.195507
		Bd7			0.0834892	0.000913561	0.000211947	0.0150788	1.64433e-05			1.47977e-05	1.6735e-05	0.00730364	0.10851	0.369647	0.331263	0.192109	0.0240724	0.00784998
		Bd2			0.037155	0.105211	0.0167659	0.362215	0.000828689			0.000630256	0.00857007	0.00775263	0.0266943	0.319864	0.0146922	0.0126558	0.00874027	0.0853843
		Bd14			0.00898937	0.0482538	0.0575178	0.0195736	0.156212			0.153904	0.0782649	0.00326269	0.0414764	0.00950001	0.0106389	0.0342642	0.0572054	0.133366
	LB P	Bd4	0.0346732	0.0307156	0.0283846	0.0432382	0.398495	0.395634	0.326933	0.298955	0.194941	0.0533336	0.046519	0.0473704	0.13329	0.193366	0.232586	0.249692	0.23425	0.197645
		Bd6	0.0213426	0.0246451	0.0326641	0.27189	0.148392	0.0428594	0.0514543	0.0686687	0.0802275	0.0663943	0.220854	0.24917	0.0979523	0.205507	0.0870967	0.0795322	0.0364392	0.0366491
		Bd3	0.0792316	0.104484	0.101232	0.0801188	0.108226	0.0985179	0.0959929	0.0900906	0.123333	0.0376095	0.0530932	0.0704881	0.166221	0.119101	0.0703995	0.0683823	0.0883169	0.0892901
		Bd13	0.0670994	0.0899097	0.346656	0.100057	0.0177504	0.00400614	0.00107825	0.00517472	0.00160378	0.001583	0.00139734	0.000963959	0.0221577	0.107041	0.109369	0.15476	0.128275	0.108152
		Bd12	0.253018	0.172442	0.0143547	0.015979	0.0291946	0.0276854	0.0365831	0.037274	0.0342484	0.0118424	0.100575	0.026654	0.116557	0.0497722	0.0478725	0.0559871	0.0826758	0.0945516
	LB S	Bd4	0.0306919	0.029188	0.0245275	0.0388241	0.317305	No Sample		0.250644	0.185024	0.0343633	No Sample	0.0406814	0.166637	0.214758	0.296786	0.260146	0.217171	0.206475
		Bd6	0.01732	0.0121123	0.0337559	0.195738	0.117468			0.0681766	0.118647	0.0677494		0.259271	0.0981623	0.143016	0.0736618	0.0408876	0.0394605	0.0345825
		Bd18	0.243396	0.153845	0.0734593	0.0341188	0.00778662			0	0.00550725	1.45896e-05		0	0.0137712	0.0661623	0.168635	0.198688	0.165506	0.110021
		Bd13	0.0492271	0.0516213	0.408298	0.0831825	0.0122029			0.00292957	0.00376812	0.000705791		0.000132191	0.0245967	0.113532	0.0602413	0.102726	0.111869	0.114366
		Bd3	0.0621792	0.0690256	0.104027	0.142642	0.175925			0.0931432	0.0899517	0.022092		0.0609065	0.0742575	0.0720414	0.0368229	0.0421069	0.0605985	0.0670451
			2013-03-01	2013-04-01	2013-05-01	2013-06-01	2013-07-01	2013-08-01	2013-08-08	2013-08-15	2013-08-22	2013-09-01	2013-10-01	2013-11-01	2013-12-01	2014-01-01	2014-02-01	2014-02-08	2014-02-15	2014-02-22
Bacteriovoracales	SH P	Bx1	0.596085	0.375922	0.0151521	0.0190118	0.0850207	0.0210956	0.106371	0.0369405	0.0675861	0.0150692	0.151426	0.17797	0.301542	0.202198	0.6904	0.687202	0.634579	0.763432
		Bx2	0.00146075	0.00871356	0.859453	0.401135	0.212375	0.4369	0.170045	0.150779	0.319024	0.792106	0.763878	0.16964	0.00919032	0.00135821	0.000777937	5.64685e-05	0.000166688	0.00073493
		Bx6	0.000681685	0.0104132	0.00270165	0.0770341	0.281053	0.412278	0.528704	0.633378	0.27091	0.070261	0.000903757	0.00054283	0	1.60272e-05	3.13465e-05	0.00307753	0	3.30428e-05
		Bx5	0.205544	0.384874	0.0867272	0.0219473	0.00347918	0.000244921	1.38689e-05	5.85892e-05	0.00135214	1.00196e-05	0.00599221	0.356415	0.074715	0.630593	0.0025419	0.00330629	0.0010418	0.0240402
		Bx9	0	0.0375792	0.0010235	0.296114	0.34804	0.0625942	0.0960177	0.0373799	0.0632273	0.0994114	0.0370968	0.146069	0.0189046	0.00116496	0.0038214	0.00128135	0.00141684	0
	SH S	Bx1	0.0465249	0.679193	0.166502	0.0135677	0.13199	No Sample	0.128162	0.0337732	0.0308105	0.0406962	0.148104	0.296824	0.333083	0.256893	0.667529	0.637709	0.459171	0.72226
		Bx2	0.804048	0.0110511	0.425205	0.49756	0.202913		0.0959339	0.121829	0.0637166	0.747832	0.722239	0.1772	0.0053403	0.0017328	0.000163185	0.0012806	0.00514387	0.000424568
		Bx6	0.0046596	0.0112015	0.00947504	0.0395841	0.321989		0.562447	0.470842	0.0380842	0.0957202	0.000743413	0.00022214	0	4.41774e-05	8.83289e-05	0	0	5.66091e-05
		Bx12	0	0	5.59493e-05	7.65775e-05	0.00586583		0.123407	0.29637	0.789668	0.00257963	0.067623	0.149621	0.000693001	0.000132532	0	0	0	0
		Bx8	0.0197055	0.0513135	0.240747	0.00413948	0.00151963		7.59763e-05	0.0024612	2.80536e-05	0	0.000743413	0.0715443	0.0470696	0.33951	0.000889496	0.000310645	0	0.00856507
	El-B P	Bx1	0.299719	No Sample	0.589597	0.65802	0.453279	0.275208	0.261601	No Sample		0.796566	0.852428	0.823273	0.757533	0.124166	0.771038	0.795007	0.509609	0.647832
		Bx2	0.000570222		0.0536039	0.168731	0.384492	0.583681	0.0452403			0.00456328	0.00277336	0.00581525	0.00414713	0.000286774	0.000173576	0.000656082	1.26358e-05	0.000482761
		Bx5	0.482143		0.00431908	0.000100155	1.46229e-05	0	0			0	5.00288e-05	8.10488e-05	0.00105974	0.179408	0.0147246	0.010891	0.00103309	0.000330312
		Bx10	0.0199145		0.00538533	0.013028	0.0593034	0.00429097	0.0101838			0	0.0474784	0.0116102	0.103056	0.0708517	0.0924869	0.0874229	0.0663134	0.057032
		Bx11	0.00498847		5.68923e-05	0.00115015	0.0107883	0.0016681	0.511097			0	0	0	1.86386e-05	0	0.000427848	9.84123e-05	3.70755e-05	0
	El-B S	Bx1	No Sample		0.28404	0.782741	0.672112	0.0248063	0.0543737	No Sample			0.851145	0.850599	0.53544	0.365011	0.897133	0.789184	0.72485	0.800885
		Bx11			4.99982e-05	0.00196593	0.0285807	0.0016076	0.807633				0	0	0	0	0	0	1.68999e-05	0
		Bx4			0.69594	0.00160983	0	0	2.5997e-05				0.000125602	0.000118666	0.00177644	0	0.00545108	0.000769884	0.000787746	0.00203356
		Bx2			0.00166152	0.05222	0.109273	0.48965	0.00219432				0.00145483	0.00118666	0.00114012	0.000431965	5.17939e-05	0.000159286	9.31958e-05	8.06939e-05
		Bx14			0.000788061	0.0010609	0	4.45931e-05	0				0	0	0.00738355	0.00950324	0.0368178	0.126872	0.153474	0.0603018
	LB P	Bx3	0.664655	0.597249	0.647326	0.422954	0.0431469	0.00206916	0.00112799	0.00606421	0.00073783	0.000544696	0.00142297	0.234508	0.773983	0.958117	0.966702	0.95787	0.833209	0.673711
		Bx4	0	0.000473093	0.00634146	0.148347	0.050068	0.13839	0.290652	0.273729	0.433011	0.256782	0.304669	0.378112	0.0494762	0.00324183	0.0069171	0.0116828	0.0914489	0.214127
		Bx7	0.000238993	0	0.00195122	0.000308289	0.52353	0.248606	0.1691	0.0758214	0.0227159	0.544061	0.456841	0.0231911	0.00676029	0.0010704	0.000494089	0.00117316	0.00242959	0.000666711
		Bx13	0.200265	0.175657	0.201342	0.179461	0.0218304	0.00302795	0.00349556	0.0043678	0.00179181	0.00111095	0.0018751	0.00203653	0.0222786	0.0111067	0.00889089	0.0148059	0.0249017	0.0485033
		Bx20	0	0	0.000325203	0.00160323	0.0950121	0.19186	0.173346	0.12484	0.0595031	0.0107846	0.0064679	0.00105664	0	0	0.000118266	7.22883e-05	0	0
	LB S	Bx3	0.546023	0.492539	0.705273	0.307947	0.0135995	0.000351399	0.00018388	0.000438734	0.000258957	0.000347355	0.00016531	0.120673	0.39203	0.899989	0.896477	0.91412	0.812146	0.613558
		Bx4	0	0.000489271	0.0321731	0.13736	0.0697642	0.200484	0.349287	0.312531	0.077341	0.20398	0.162269	0.38335	0.0255253	0.00171195	0.0155165	0.013719	0.0833636	0.299178
		Bx7	0.000460523	0.000139792	0.00375145	0.000252016	0.318482	0.202521	0.140094	0.0516087	0.0322281	0.665726	0.540442	0.0665068	0.0164965	0.00521804	0.00091264	0.00168535	0.0033986	0.00259155
		Bx13	0.300404	0.311199	0.145547	0.216731	0.00330427	0.000250627	0	0.00374121	0.00206675	0.000423691	0	5.4543e-05	0.0823572	0.0171401	0.0198672	0.0225872	0.0436529	0.0354729
		Bx19	0.000624244	0.000299365	0.00174004	0.000338129	0.035277	0.00281433	0.00589106	0.115303	0.62942	0.0177107	0.0456725	0.00488706	0.0689157	0.000469255	0.000461285	0.00124434	6.75128e-05	0.000352833

## Sheet: Figure 4
			2013-03-01	2013-04-01	2013-05-01	2013-06-01	2013-07-01	2013-08-01	2013-08-08	2013-08-15	2013-08-22	2013-09-01	2013-10-01	2013-11-01	2013-12-01	2014-01-01	2014-02-01	2014-02-08	2014-02-15	2014-02-22
		Bd118	0	0	0	0.000371225	0.000446211	0.000104054	0.000373945	0.000604273	0.000418791	0.000279111	0.000227348	0.000421534	9.65925e-05	0.00026683	0.000255446	2.24388e-05	0	0
	Bac2073	Rhizobiales	0.000114	5.1e-05	7.79e-05	1.715e-05	0	3.385e-05	0	0	1.72e-05	0	2.34e-05	0	2.705e-05	1.775e-05	2.135e-05	2.605e-05	4.325e-05	4.735e-05
			2013-03-01	2013-05-01	2013-06-01	2013-07-01	2013-08-01	2013-08-08	2013-09-01	2013-10-01	2013-11-01	2013-12-01	2014-01-01	2014-02-01	2014-02-08	2014-02-15	2014-02-22
		Bd38	0.000528891	0.00235959	0.00839003	0.00469516	0.00227402	0.00244065	0.000870921	0.000943532	0.00166151	0.000810151	0.000655277	0.0012123	0.000435576	4.76817e-05	8.34945e-05
	Bac557	Flavobacteriales	0.0001835	3.515e-05	0	0	0	1.61e-05	7.1e-05	5.3e-05	3.31e-05	6.505e-05	8.695e-05	4.065e-05	0.000156	0.000162	0.0001985
			2013-03-01	2013-04-01	2013-05-01	2013-06-01	2013-07-01	2013-08-01	2013-08-08	2013-08-15	2013-08-22	2013-09-01	2013-10-01	2013-11-01	2013-12-01	2014-01-01	2014-02-01	2014-02-08	2014-02-15	2014-02-22
		Bd54	6.03136e-05	0.000494843	0.00204137	0.00157182	0.0127441	0.00636755	0.00736711	0.0124231	0.00787953	0.00382029	0.00319952	0.0040557	0.00140395	0.000323086	0.000719607	0.000512226	0.000647011	1.45561e-05
	Bac758	Sphingobacteriales	0.000456	0.00025195	1.955e-05	0	0	0	0	0	0	0	4.675e-05	0	0.0001246	0.000267	0.0001865	0.0001663	0.0001955	0.000221
			2013-03-01	2013-04-01	01/05/201	01/06/201	01/07/201	08/08/201	15/08/201	22/08/201	01/09/201	2013-10-01	2013-11-01	2013-12-01	2014-01-01	2014-02-01	2014-02-08	2014-02-15	2014-02-22
		Bd3	0.0521505	0.0487144	0.0271363	0.0185094	0.0394359	0.027038	0.0231612	0.0240386	0.0171426	0.0734278	0.0370435	0.0751559	0.122506	0.0785393	0.0803849	0.0861473	0.0627892
	Bac784	env.OPS 17	1e-22	5.65e-05	0.0001655	0.0002605	0.0001735	0.0001665	0.000801	0.0001895	0.0003335	1e-22	0.0001181	1e-22	1e-22	5.3e-05	4.615e-05	1e-22	0.000123

## Sheet: Figure 5
Sh F-Edges								Sh F-Nodes			Sh L-Edges								Sh L-Nodes			AB F-Edges								AB F-Nodes			AB L-Edges								AB L-Nodes			LB F-Edges
Source	Target	Type	id	label	timeset	weight		id	Label		Source	Target	Type	id	label	timeset	weight		id	Label		Source	Target	Type	id	label	timeset	weight		id	Label		Source	Target	Type	id	label	timeset	weight		id	Label		Source	Target	Type	id	label	timeset
0	68	Undirected	0			-0.84458		0	Bd6		0	52	Undirected	0			-0.8396		0	Bx143		0	70	Undirected	0			-0.87647		0	Bd86		0	74	Undirected	0			-0.93132		0	Bd71		0	69	Undirected	0
1	68	Undirected	1			-0.73445		1	Bd118		1	52	Undirected	1			0.38235		1	Bd11		1	70	Undirected	1			0.61869		1	Bd49		1	74	Undirected	1			-0.66667		1	Bx4		1	69	Undirected	1
2	68	Undirected	2			0.60541		2	Bd41		2	52	Undirected	2			0.44118		2	Bd3		2	70	Undirected	2			-0.50022		2	Bd38		2	74	Undirected	2			-0.60606		2	Bd17		2	69	Undirected	2
3	68	Undirected	3			-0.47863		3	Bx173		3	52	Undirected	3			0.62731		3	Bx15		3	70	Undirected	3			-0.63564		3	Bx135		3	74	Undirected	3			-0.60481		3	Bd52		3	69	Undirected	3
4	68	Undirected	4			-0.50077		4	Bx7		4	52	Undirected	4			0.51471		4	Bd33		4	70	Undirected	4			-0.31313		4	Bd64		4	74	Undirected	4			-0.69786		4	Bx29		4	69	Undirected	4
5	68	Undirected	5			0.42603		5	Bd12		5	52	Undirected	5			-0.2583		5	Bd26		5	70	Undirected	5			0.60312		5	Bd57		5	74	Undirected	5			-0.72727		5	Bx8		5	69	Undirected	5
6	68	Undirected	6			0.57551		6	Bd11		6	52	Undirected	6			0.42647		6	Bd12		6	70	Undirected	6			-0.65683		6	Bd85		6	74	Undirected	6			-0.78954		6	Bx156		6	69	Undirected	6
7	68	Undirected	7			0.71004		7	Bd39		7	52	Undirected	7			-0.35079		7	Bd49		7	70	Undirected	7			-0.61445		7	Bx167		7	74	Undirected	7			-0.8101		7	Bd113		7	69	Undirected	7
8	68	Undirected	8			-0.58714		8	Bd53		8	52	Undirected	8			-0.31972		8	Bd48		8	70	Undirected	8			0.54732		8	Bd71		8	74	Undirected	8			0.15152		8	Bd31		8	69	Undirected	8
9	68	Undirected	9			-0.62393		9	Bd95		9	52	Undirected	9			-0.4362		9	Bd63		9	70	Undirected	9			-0.50022		9	Bd25		9	74	Undirected	9			-0.50383		9	Bx94		9	69	Undirected	9
10	68	Undirected	10			0.53066		10	Bd33		10	52	Undirected	10			-0.4802		10	Bx113		10	70	Undirected	10			-0.82784		10	Bd35		10	74	Undirected	10			0.19069		10	Bx45		10	69	Undirected	10
11	68	Undirected	11			-0.6951		11	Bd54		11	52	Undirected	11			0.52941		11	Bx32		11	70	Undirected	11			0.46098		11	Bx8		11	74	Undirected	11			-0.69921		11	Bx128		11	69	Undirected	11
12	68	Undirected	12			-0.71004		12	Bd35		12	52	Undirected	12			-0.45844		12	Bd73		12	70	Undirected	12			0.5983		12	Bx4		12	74	Undirected	12			-0.5738		12	Bd49		12	69	Undirected	12
13	68	Undirected	13			-0.70488		13	Bd47		13	52	Undirected	13			0.54149		13	Bx94		13	70	Undirected	13			-0.63753		13	Bx7		13	74	Undirected	13			-0.59216		13	Bd94		13	69	Undirected	13
14	68	Undirected	14			0.68015		14	Bd43		14	52	Undirected	14			-0.36765		14	Bd28		14	70	Undirected	14			0.55089		14	Bx166		14	74	Undirected	14			-0.65795		14	Bx57		14	69	Undirected	14
15	68	Undirected	15			-0.2906		15	Bx130		15	52	Undirected	15			-0.41176		15	Bd1		15	70	Undirected	15			-0.69921		15	Bd48		15	74	Undirected	15			-0.44276		15	Bd11		15	69	Undirected	15
16	68	Undirected	16			-0.75489		16	Bd51		16	52	Undirected	16			-0.47059		16	Bd51		16	70	Undirected	16			-0.21654		16	Bd46		16	74	Undirected	16			0.51515		16	Bd27		16	69	Undirected	16
17	68	Undirected	17			0.51572		17	Bx30		17	52	Undirected	17			0.52941		17	Bd42		17	70	Undirected	17			0.59131		17	Bd45		17	74	Undirected	17			-0.69921		17	Bx177		17	69	Undirected	17
18	68	Undirected	18			-0.70286		18	Bd73		18	52	Undirected	18			0.42647		18	Bx30		18	70	Undirected	18			0.58267		18	Bd52		18	74	Undirected	18			-0.32898		18	Bd64		18	69	Undirected	18
19	68	Undirected	19			0.57132		19	Bx84		19	52	Undirected	19			-0.27501		19	Bx26		19	70	Undirected	19			0.62694		19	Bx29		19	74	Undirected	19			-0.42767		19	Bx172		19	69	Undirected	19
20	68	Undirected	20			-0.53066		20	Bd14		20	52	Undirected	20			-0.43869		20	Bd80		20	70	Undirected	20			0.63753		20	Bd15		20	74	Undirected	20			-0.33333		20	Bd15		20	69	Undirected	20
21	68	Undirected	21			-0.67593		21	Bx24		21	52	Undirected	21			-0.41176		21	Bd54		21	70	Undirected	21			-0.67802		21	Bd111		21	74	Undirected	21			0.27273		21	Bd19		21	69	Undirected	21
22	68	Undirected	22			-0.72499		22	Bd28		22	52	Undirected	22			0.27075		22	Bx89		22	70	Undirected	22			0.59216		22	Bd69		22	74	Undirected	22			0.63636		22	Bd35		22	69	Undirected	22
23	68	Undirected	23			-0.75489		23	Bd26		23	52	Undirected	23			-0.343		23	Bd95		23	70	Undirected	23			-0.67677		23	Bd107		23	74	Undirected	23			-0.39394		23	Bd18		23	69	Undirected	23
24	68	Undirected	24			0.53066		24	Bd37		24	52	Undirected	24			-0.45578		24	Bd85		24	70	Undirected	24			-0.51541		24	Bd103		24	74	Undirected	24			-0.27524		24	Bd82		24	69	Undirected	24
25	68	Undirected	25			-0.62035		25	Bd1		25	52	Undirected	25			-0.4833		25	Bx13		25	70	Undirected	25			-0.53218		25	Bd27		25	74	Undirected	25			-0.54278		25	Bd26		25	69	Undirected	25
26	68	Undirected	26			0.69108		26	Bd127		26	52	Undirected	26			-0.11765		26	Bd59		26	70	Undirected	26			0.52742		26	Bx12		26	74	Undirected	26			-0.41872		26	Bd70		26	69	Undirected	26
27	68	Undirected	27			0.64814		27	Bd17		27	52	Undirected	27			0.44118		27	Bx2		27	70	Undirected	27			0.61409		27	Bd94		27	74	Undirected	27			-0.55926		27	Bx85		27	69	Undirected	27
28	68	Undirected	28			0.68015		28	Bd42		28	52	Undirected	28			0.22562		28	Bx129		28	70	Undirected	28			-0.7364		28	Bd23		28	74	Undirected	28			-0.32062		28	Bd33		28	69	Undirected	28
29	68	Undirected	29			0.61764		29	Bx89		29	52	Undirected	29			0.48777		29	Bx84		29	70	Undirected	29			-0.55089		29	Bd117		29	74	Undirected	29			-0.44276		29	Bd43		29	69	Undirected	29
30	68	Undirected	30			0.64051		30	Bx39		30	52	Undirected	30			-0.23103		30	Bd126		30	70	Undirected	30			0.51983		30	Bd16		30	74	Undirected	30			0.38169		30	Bx13		30	69	Undirected	30
31	68	Undirected	31			0.56437		31	Bx200		31	52	Undirected	31			0.51141		31	Bx46		31	70	Undirected	31			-0.5716		31	Bd42		31	74	Undirected	31			-0.46538		31	Bx125		31	69	Undirected	31
32	68	Undirected	32			0.54561		32	Bx2		32	52	Undirected	32			-0.42647		32	Bd7		32	70	Undirected	32			-0.43363		32	Bd65		32	74	Undirected	32			0.66685		32	Bd23		32	69	Undirected	32
33	68	Undirected	33			0.56056		33	Bx58		33	52	Undirected	33			-0.033005		33	Bd31		33	70	Undirected	33			-0.66546		33	Bx326		33	74	Undirected	33			0.69786		33	Bx26		33	69	Undirected	33
34	68	Undirected	34			-0.56663		34	Bx111		34	52	Undirected	34			0.55882		34	Bd37		34	70	Undirected	34			0.63564		34	Bx186		34	74	Undirected	34			-0.13159		34	Bx18		34	69	Undirected	34
35	68	Undirected	35			0.58124		35	Bx46		35	52	Undirected	35			-0.40591		35	Bd35		35	70	Undirected	35			0.61791		35	Bd7		35	74	Undirected	35			-0.07754		35	Bd32		35	69	Undirected	35
36	68	Undirected	36			-0.53344		36	Bx100		36	52	Undirected	36			-0.27866		36	Bd133		36	70	Undirected	36			0.54204		36	Bx172		36	74	Undirected	36			0.30303		36	Bd65		36	69	Undirected	36
37	68	Undirected	37			0.2018		37	Bd3		37	52	Undirected	37			-0.35079		37	Bd118		37	70	Undirected	37			-0.41796		37	Bx184		37	74	Undirected	37			0.22247		37	Bd47		37	69	Undirected	37
38	68	Undirected	38			-0.60684		38	Bx182		38	52	Undirected	38			0.36765		38	Bd29		38	70	Undirected	38			-0.30405		38	Bd66		38	74	Undirected	38			-0.63636		38	Bd7		38	69	Undirected	38
39	68	Undirected	39			-0.54561		39	Bd8		39	52	Undirected	39			-0.039981		39	Bd123		39	70	Undirected	39			-0.61791		39	Bd19		39	74	Undirected	39			-0.18182		39	Bd12		39	69	Undirected	39
40	68	Undirected	40			-0.60541		40	Bd18		40	52	Undirected	40			-0.33347		40	Bx148		40	70	Undirected	40			-0.50443		40	Bx201		40	74	Undirected	40			-0.39477		40	Bd20		40	69	Undirected	40
41	68	Undirected	41			-0.6652		41	Bd48		41	52	Undirected	41			-0.71166		41	Bx219		41	70	Undirected	41			-0.3602		41	Bd119		41	74	Undirected	41			-0.44973		41	Bx30		41	69	Undirected	41
42	68	Undirected	42			-0.67864		42	Bd45		42	52	Undirected	42			0.47059		42	Bx4		42	70	Undirected	42			-0.54447		42	Bx289		42	74	Undirected	42			-0.098693		42	Bd41		42	69	Undirected	42
43	68	Undirected	43			0.52991		43	Bx213		43	52	Undirected	43			0.45588		43	Bd40		43	70	Undirected	43			0.57576		43	Bx125		43	74	Undirected	43			0.45455		43	Bx7		43	69	Undirected	43
44	68	Undirected	44			-0.71987		44	Bd7		44	52	Undirected	44			-0.39606		44	Bx205		44	70	Undirected	44			-0.2452		44	Bx39		44	74	Undirected	44			-0.36364		44	Bd16		44	69	Undirected	44
45	68	Undirected	45			0.42603		45	Bd76		45	52	Undirected	45			-0.27941		45	Bd18		45	70	Undirected	45			0.58413		45	Bd113		45	74	Undirected	45			-0.24242		45	Bd66		45	69	Undirected	45
46	68	Undirected	46			0.48801		46	Bx143		46	52	Undirected	46			-0.24166		46	Bd53		46	70	Undirected	46			-0.60703		46	Bx523		46	74	Undirected	46			-0.21212		46	Bd76		46	69	Undirected	46
47	68	Undirected	47			-0.45592		47	Bd27		47	52	Undirected	47			0.61714		47	Bx182		47	70	Undirected	47			0.68966		47	Bd97		47	74	Undirected	47			0.2016		47	Bx184		47	69	Undirected	47
48	68	Undirected	48			0.38118		48	Bd15		48	52	Undirected	48			-0.32084		48	Bd65		48	70	Undirected	48			0.78645		48	Bx85		48	74	Undirected	48			0.45873		48	Bx151		48	69	Undirected	48
49	68	Undirected	49			0.51089		49	Bx15		49	52	Undirected	49			-0.51946		49	Bx59		49	70	Undirected	49			0.67676		49	Bx30		49	74	Undirected	49			0.38169		49	Bd25		49	69	Undirected	49
50	68	Undirected	50			-0.5871		50	Bd126		50	52	Undirected	50			-0.62709		50	Bx251		50	70	Undirected	50			-0.51541		50	Bd104		50	74	Undirected	50			-0.5649		50	Bd45		50	69	Undirected	50
51	68	Undirected	51			-0.6652		51	Bd36		51	52	Undirected	51			-0.32353		51	Bd6		51	70	Undirected	51			0.57744		51	Bx57		51	74	Undirected	51			-0.27955		51	Bd55		51	69	Undirected	51
52	68	Undirected	52			0.7194		52	Bx328		0	53	Undirected	52			-0.78065		52	Bac2831		52	70	Undirected	52			0.37815		52	Bd4		52	74	Undirected	52			0.77563		52	Bd85		52	69	Undirected	52
53	68	Undirected	53			0.47087		53	Bx137		1	53	Undirected	53			0.41256		53	Bac3939		53	70	Undirected	53			-0.49757		53	Bx72		53	74	Undirected	53			0.48485		53	Bd10		53	69	Undirected	53
54	68	Undirected	54			-0.36623		54	Bx13		2	53	Undirected	54			0.39606		54	Bac713		54	70	Undirected	54			-0.50602		54	Bx370		54	74	Undirected	54			0.5688		54	Bd86		54	69	Undirected	54
55	68	Undirected	55			-0.42272		55	Bd90		3	53	Undirected	55			0.54659		55	Bac3975		55	70	Undirected	55			-0.44137		55	Bx45		55	74	Undirected	55			0.36364		55	Bd38		55	69	Undirected	55
56	68	Undirected	56			-0.64489		56	Bx18		4	53	Undirected	56			0.57759		56	Bac3854		56	70	Undirected	56			-0.37627		56	Bx218		56	74	Undirected	56			0.63564		56	Bd68		56	69	Undirected	56
57	68	Undirected	57			0.57551		57	Bd40		5	53	Undirected	57			-0.43893		57	Bac2023		57	70	Undirected	57			0.39184		57	Bx156		57	74	Undirected	57			-0.065795		57	Bd106		57	69	Undirected	57
58	68	Undirected	58			0.59046		58	Bd29		6	53	Undirected	58			0.44557		58	Bac3391		58	70	Undirected	58			0.2452		58	Bx177		58	74	Undirected	58			-0.12121		58	Bd22		58	69	Undirected	58
59	68	Undirected	59			0.50077		59	Bd2		7	53	Undirected	59			-0.39365		59	Bac782		59	70	Undirected	59			0.58413		59	Bd29		59	74	Undirected	59			-0.21212		59	Bd44		59	69	Undirected	59
60	68	Undirected	60			0.56437		60	Bd83		8	53	Undirected	60			-0.49228		60	Bac3139		60	70	Undirected	60			0.029424		60	Bd76		60	74	Undirected	60			-0.21212		60	Bx23		60	69	Undirected	60
61	68	Undirected	61			-0.59529		61	Bx26		9	53	Undirected	61			-0.43885		61	Bac222		61	70	Undirected	61			0.42175		61	Bd11		61	74	Undirected	61			0.33333		61	Bx32		61	69	Undirected	61
62	68	Undirected	62			-0.27654		62	Bd61		10	53	Undirected	62			-0.55811		62	Bac3751		62	70	Undirected	62			-0.41414		62	Bx26		62	74	Undirected	62			0.33333		62	Bx35		62	69	Undirected	62
63	68	Undirected	63			-0.62622		63	Bd65		11	53	Undirected	63			0.52808		63	Bac500		63	70	Undirected	63			-0.30924		63	Bd55		63	74	Undirected	63			-0.20184		63	Bx186		63	69	Undirected	63
64	68	Undirected	64			-0.58835		64	Bx185		12	53	Undirected	64			-0.46401		64	Bac3931		64	70	Undirected	64			0		64	Bx18		64	74	Undirected	64			-0.015508		64	Bd104		64	69	Undirected	64
65	68	Undirected	65			-0.53846		65	Bd133		13	53	Undirected	65			0.53169		65	Bac3853		65	70	Undirected	65			-0.59131		65	Bd56		65	74	Undirected	65			0.46057		65	Bd107		65	69	Undirected	65
66	68	Undirected	66			-0.67488		66	Bd63		14	53	Undirected	66			-0.49507		66	Bac784		66	70	Undirected	66			-0.43557		66	Bx661		66	74	Undirected	66			-0.34864		66	Bd97		66	69	Undirected	66
67	68	Undirected	67			-0.52137		67	Bx385		15	53	Undirected	67			-0.52808		67	Bac3679		67	70	Undirected	67			-0.26482		67	Bd58		67	74	Undirected	67			-0.13957		67	Bd90		67	69	Undirected	67
0	69	Undirected	68			-0.6693		68	Bac2163		16	53	Undirected	68			-0.6766		68	Bac3894		68	70	Undirected	68			0.14712		68	Bd22		68	74	Undirected	68			-0.19848		68	Bd42		68	69	Undirected	68
1	69	Undirected	69			-0.83217		69	Bac2073		17	53	Undirected	69			0.52808		69	Bac2325		69	70	Undirected	69			-0.33994		69	Bd61		69	74	Undirected	69			0.15152		69	Bd5		0	70	Undirected	69
2	69	Undirected	70			0.42592		70	Bac3513		18	53	Undirected	70			0.37956		70	Bac789		0	71	Undirected	70			0.57071		70	Bac2941		70	74	Undirected	70			0.1896		70	Bd77		1	70	Undirected	70
3	69	Undirected	71			-0.33244		71	Bac3932		19	53	Undirected	71			-0.4972		71	Bac809		1	71	Undirected	71			-0.87109		71	Bac1549		71	74	Undirected	71			-0.49985		71	Bd57		2	70	Undirected	71
4	69	Undirected	72			-0.19606		72	Bac1980		20	53	Undirected	72			-0.50897		72	Bac2862		2	71	Undirected	72			0.6381		72	Bac557		72	74	Undirected	72			-0.25854		72	Bd69		3	70	Undirected	72
5	69	Undirected	73			0.27719		73	Bac1769		21	53	Undirected	73			-0.51158		73	Bac3577		3	71	Undirected	73			0.67893		73	Bac2230		73	74	Undirected	73			-0.25854		73	Bd88		4	70	Undirected	73
6	69	Undirected	74			0.4124		74	Bac3006		22	53	Undirected	74			0.29538		74	Bac1071		4	71	Undirected	74			0.12751		74	Bac951		0	75	Undirected	74			-0.59544		74	Bac1776		5	70	Undirected	74
7	69	Undirected	75			0.54761		75	Bac3447		23	53	Undirected	75			-0.39452		75	Bac3888		5	71	Undirected	75			-0.72406		75	Bac688		1	75	Undirected	75			-0.90909		75	Bac3770		6	70	Undirected	75
8	69	Undirected	76			-0.43452		76	Bac2620		24	53	Undirected	76			-0.42173		76	Bac1282		6	71	Undirected	76			0.72008		76	Bac488		2	75	Undirected	76			-0.54545		76	Bac3657		7	70	Undirected	76
9	69	Undirected	77			-0.44067		77	Bac2915		25	53	Undirected	77			-0.54235		77	Bac3081		7	71	Undirected	77			0.69951		77	Bac3994		3	75	Undirected	77			-0.63583		77	Bac4109		8	70	Undirected	77
10	69	Undirected	78			0.31775		78	Bac3159		26	53	Undirected	78			-0.14852		78	Bac1226		8	71	Undirected	78			-0.57977		78	Bac4226		4	75	Undirected	78			-0.60481		78	Bac4041		9	70	Undirected	78
11	69	Undirected	79			-0.52057		79	Bac758		27	53	Undirected	79			0.62709		79	Bac576		9	71	Undirected	79			0.73333		79	Bac1853		5	75	Undirected	79			-0.60606		79	Bac1557		10	70	Undirected	79
12	69	Undirected	80			-0.62874		80	Bac1507		28	53	Undirected	80			0.32914		80	Bac192		10	71	Undirected	80			0.57417		80	Bac874		6	75	Undirected	80			-0.75664		80	Bac2681		11	70	Undirected	80
13	69	Undirected	81			-0.59689		81	Bac3853		29	53	Undirected	81			0.39481		81	Bac1127		11	71	Undirected	81			-0.35238		81	Bac2234		7	75	Undirected	81			-0.8101		81	Bac1504		12	70	Undirected	81
14	69	Undirected	82			0.57465		82	Bac171		30	53	Undirected	82			-0.37963		82	Bac664		12	71	Undirected	82			-0.39048		82	Bac1760		8	75	Undirected	82			-0.030303		82	Bac4002		13	70	Undirected	82
15	69	Undirected	83			-0.17781		83	Bac2034		31	53	Undirected	83			0.41354		83	Bac801		13	71	Undirected	83			0.71429		83	Bac2236		9	75	Undirected	83			-0.65651		83	Bac3689		14	70	Undirected	83
16	69	Undirected	84			-0.61522		84	Bac3102		32	53	Undirected	84			-0.59409		84	Bac4309		14	71	Undirected	84			-0.3909		84	Bac80		10	75	Undirected	84			0.3496		84	Bac3004		15	70	Undirected	84
17	69	Undirected	85			0.34479		85	Bac52		33	53	Undirected	85			-0.13889		85	Bac1533		15	71	Undirected	85			0.41148		85	Bac1296		11	75	Undirected	85			-0.73099		85	Bac473		16	70	Undirected	85
18	69	Undirected	86			-0.59089		86	Bac3924		34	53	Undirected	86			0.57759		86	Bac1769		16	71	Undirected	86			0.49061		86	Bac2226		12	75	Undirected	86			-0.48075		86	Bac2323		17	70	Undirected	86
19	69	Undirected	87			0.4076		87	Bac500		35	53	Undirected	87			-0.588		87	Bac2729		17	71	Undirected	87			-0.42106		87	Bac3259		13	75	Undirected	87			-0.62505		87	Bac3704		18	70	Undirected	87
20	69	Undirected	88			-0.27719		88	Bac3495		36	53	Undirected	88			-0.36314		88	Bac601		18	71	Undirected	88			-0.67893		88	Bac1995		14	75	Undirected	88			-0.62505		88	Bac3864		19	70	Undirected	88
21	69	Undirected	89			-0.4076		89	Bac1766		37	53	Undirected	89			-0.53361		89	Bac4155		19	71	Undirected	89			-0.48314		89	Bac3928		15	75	Undirected	89			-0.4733		89	Bac332		20	70	Undirected	89
22	69	Undirected	90			-0.54761		90	Bac3743		38	53	Undirected	90			0.47857		90	Bac2977		20	71	Undirected	90			-0.6		90	Bac4158		16	75	Undirected	90			0.51515		90	Bac1461		21	70	Undirected	90
23	69	Undirected	91			-0.62874		91	Bac226		39	53	Undirected	91			-0.14357		91	Bac4265		21	71	Undirected	91			0.72008		91	Bac3922		17	75	Undirected	91			-0.73099		91	Bac3010		22	70	Undirected	91
24	69	Undirected	92			0.37183		92	Bac2269		40	53	Undirected	92			-0.40628		92	Bac2980		22	71	Undirected	92			-0.68147		92	Bac185		18	75	Undirected	92			-0.098693		92	Bac3869		23	70	Undirected	92
25	69	Undirected	93			-0.42592		93	Bac2862		41	53	Undirected	93			-0.67298		93	Bac3227		23	71	Undirected	93			0.51983		93	Bac898		19	75	Undirected	93			-0.59216		93	Bac4483		24	70	Undirected	93
26	69	Undirected	94			0.47305		94	Bac4097		42	53	Undirected	94			0.42906		94	Bac890		24	71	Undirected	94			0.41149		94	Bac3658		20	75	Undirected	94			-0.51515		94	Bac2862		25	70	Undirected	94
27	69	Undirected	95			0.57937		95	Bac4309		43	53	Undirected	95			0.54458		95	Bac2817		25	71	Undirected	95			0.61245		95	Bac4023		21	75	Undirected	95			0.33333		95	Bac2895		26	70	Undirected	95
28	69	Undirected	96			0.42592		96	Bac2762		44	53	Undirected	96			-0.47222		96	Bac473		26	71	Undirected	96			-0.48314		96	Bac797		22	75	Undirected	96			0.75758		96	Bac3908		27	70	Undirected	96
29	69	Undirected	97			0.41383		97	Bac2980		45	53	Undirected	97			-0.34655		97	Bac3932		27	71	Undirected	97			-0.5324		97	Bac1357		23	75	Undirected	97			-0.21212		97	Bac187		28	70	Undirected	97
30	69	Undirected	98			0.37015		98	Bac3353		46	53	Undirected	98			-0.34991		98	Bac1191		28	71	Undirected	98			0.52179		98	Bac765		24	75	Undirected	98			-0.31194		98	Bac3060		29	70	Undirected	98
31	69	Undirected	99			0.34965		99	Bac2711		47	53	Undirected	99			0.58406		99	Bac1077		29	71	Undirected	99			0.63779		99	Bac3836		25	75	Undirected	99			-0.44973		99	Bac3006		30	70	Undirected	99
32	69	Undirected	100			0.31775		100	Bac3343		48	53	Undirected	100			-0.36004		100	Bac1472		30	71	Undirected	100			-0.58095		100	Bac491		26	75	Undirected	100			-0.3877		100	Bac357		31	70	Undirected	100
33	69	Undirected	101			0.31775		101	Bac464		49	53	Undirected	101			-0.68579		101	Bac2762		31	71	Undirected	101			0.38278		101	Bac2235		27	75	Undirected	101			-0.46057		101	Bac1091		32	70	Undirected	101
34	69	Undirected	102			-0.3844		102	Bac801		50	53	Undirected	102			-0.7037		102	Bac2780		32	71	Undirected	102			0.42106		102	Bac1414		28	75	Undirected	102			-0.19848		102	Bac4201		33	70	Undirected	102
35	69	Undirected	103			0.40285		103	Bac2302		51	53	Undirected	103			-0.42906		103	Bac1178		33	71	Undirected	103			0.50518		103	Bac44		29	75	Undirected	103			-0.62597		103	Bac3033		34	70	Undirected	103
36	69	Undirected	104			-0.34266		104	Bac3490		0	54	Undirected	104			0.59971		104	Bac2431		34	71	Undirected	104			-0.55549		104	Bac142		30	75	Undirected	104			0.4733		104	Bac3904		35	70	Undirected	104
37	69	Undirected	105			0.020282		105	Bac2009		1	54	Undirected	105			-0.72059		105	Bac2559		35	71	Undirected	105			-0.46667		105	Bac2528		31	75	Undirected	105			-0.39643		105	Bac1205		36	70	Undirected	105
38	69	Undirected	106			-0.37882		106	Bac4041		2	54	Undirected	106			-0.77941		106	Bac942		36	71	Undirected	106			-0.4402		106	Bac120		32	75	Undirected	106			0.51177		106	Bac3712		37	70	Undirected	106
39	69	Undirected	107			-0.35831		107	Bac942		3	54	Undirected	107			-0.67159		107	Bac1034		37	71	Undirected	107			0.36719		107	Bac126		33	75	Undirected	107			0.60481		107	Bac3994		38	70	Undirected	107
40	69	Undirected	108			-0.48		108	Bac3319		4	54	Undirected	108			-0.61765		108	Bac1067		38	71	Undirected	108			0.047619		108	Bac1802		34	75	Undirected	108			-0.23028		108	Bac1471		39	70	Undirected	108
41	69	Undirected	109			-0.52057		109	Bac1767		5	54	Undirected	109			0.61255		109	Bac4138		39	71	Undirected	109			0.44762		109	Bac2368		35	75	Undirected	109			0.17059		109	Bac947		40	70	Undirected	109
42	69	Undirected	110			-0.5035		110	Bac2598		6	54	Undirected	110			-0.61765		110	Bac758		40	71	Undirected	110			0.78795		110	Bac3604		36	75	Undirected	110			0.18182		110	Bac3328		41	70	Undirected	110
43	69	Undirected	111			0.3479		111	Bac3316		7	54	Undirected	111			0.60025		111	Bac2346		41	71	Undirected	111			0.20574		111	Bac963		37	75	Undirected	111			0.25426		111	Bac3502		42	70	Undirected	111
44	69	Undirected	112			-0.55619		112	Bac728		8	54	Undirected	112			0.43869		112	Bac3940		42	71	Undirected	112			0.45819		112	Bac1503		38	75	Undirected	112			-0.69697		112	Bac3695		43	70	Undirected	112
45	69	Undirected	113			0.25014		113	Bac1557		9	54	Undirected	113			0.45124		113	Bac3070		43	71	Undirected	113			-0.73561		113	Bac1374		39	75	Undirected	113			-0.24242		113	Bac988		44	70	Undirected	113
46	69	Undirected	114			0.37245		114	Bac2825		10	54	Undirected	114			0.72029		114	Bac1252		44	71	Undirected	114			0.33333		114	Bac2441		40	75	Undirected	114			-0.46057		114	Bac3513		45	70	Undirected	114
47	69	Undirected	115			-0.20958		115	Bac2895		11	54	Undirected	115			-0.51471		115	Bac2164		45	71	Undirected	115			-0.52271		115	Bac2823		41	75	Undirected	115			-0.48075		115	Bac889		46	70	Undirected	115
48	69	Undirected	116			0.31775		116	Bac4011		12	54	Undirected	116			0.71013		116	Bac2595		46	71	Undirected	116			0.56719		116	Bac3006		42	75	Undirected	116			-0.16449		116	Bac1043		47	70	Undirected	116
49	69	Undirected	117			0.41383		117	Bac1398		13	54	Undirected	117			-0.4362		117	Bac1037		47	71	Undirected	117			-0.74015		117	Bac1505		43	75	Undirected	117			0.39394		117	Bac385		48	70	Undirected	117
50	69	Undirected	118			-0.38146		118	Bac2918		14	54	Undirected	118			0.64706		118	Bac1539		48	71	Undirected	118			-0.74015		118	Bac178		44	75	Undirected	118			-0.54545		118	Bac3648		49	70	Undirected	118
51	69	Undirected	119			-0.46648		119	Bac3227		15	54	Undirected	119			0.42647		119	Bac3927		49	71	Undirected	119			-0.48571		119	Bac724		45	75	Undirected	119			-0.30303		119	Bac355		50	70	Undirected	119
52	69	Undirected	120			0.53105		120	Bac432		16	54	Undirected	120			0.54412		120	Bac2932		50	71	Undirected	120			0.23355		120	Bac1688		46	75	Undirected	120			-0.21212		120	Bac1549		51	70	Undirected	120
53	69	Undirected	121			0.23662		121	Bac2087		17	54	Undirected	121			-0.63235		121	Bac3826		51	71	Undirected	121			-0.63079		121	Bac3206		47	75	Undirected	121			0.13957		121	Bac3893		52	70	Undirected	121
54	69	Undirected	122			-0.29071		122	Bac3321		18	54	Undirected	122			-0.52941		122	Bac4355		52	71	Undirected	122			-0.27056		122	Bac1809		48	75	Undirected	122			0.31194		122	Bac80		53	70	Undirected	122
55	69	Undirected	123			-0.21849		123	Bac180		19	54	Undirected	123			0.44307		123	Bac2505		53	71	Undirected	123			0.56045		123	Bac1533		49	75	Undirected	123			0.25955		123	Bac828		54	70	Undirected	123
56	69	Undirected	124			-0.58332		124	Bac867		20	54	Undirected	124			0.57253		124	Bac3880		54	71	Undirected	124			0.55435		124	Bac2444		50	75	Undirected	124			-0.71758		124	Bac1119		55	70	Undirected	124
57	69	Undirected	125			0.35831		125	Bac924		21	54	Undirected	125			0.60294		125	Bac863		55	71	Undirected	125			0.48571		125	Bac3964		51	75	Undirected	125			-0.31949		125	Bac1493		56	70	Undirected	125
58	69	Undirected	126			0.39888		126	Bac2636		22	54	Undirected	126			-0.51141		126	Bac3284		56	71	Undirected	126			0.70553		126	Bac500		52	75	Undirected	126			0.60327		126	Bac2343		57	70	Undirected	126
59	69	Undirected	127			0.52057		127	Bac3755		23	54	Undirected	127			0.5488		127	Bac2296		57	71	Undirected	127			-0.47059		127	Bac2631		53	75	Undirected	127			0.30303		127	Bac3870		58	70	Undirected	127
60	69	Undirected	128			0.43357		128	Bac755		24	54	Undirected	128			0.6317		128	Bac2718		58	71	Undirected	128			-0.14286		128	Bac2438		54	75	Undirected	128			0.63774		128	Bac3897		59	70	Undirected	128
61	69	Undirected	129			-0.38462		129	Bac4975		25	54	Undirected	129			0.63201		129	Bac1184		59	71	Undirected	129			-0.67841		129	Bac3257		55	75	Undirected	129			0.18182		129	Bac4422		60	70	Undirected	129
62	69	Undirected	130			-0.23662		130	Bac886		26	54	Undirected	130			0.25		130	Bac2918		60	71	Undirected	130			-0.2		130	Bac2263		56	75	Undirected	130			0.41317		130	Bac1780		61	70	Undirected	130
63	69	Undirected	131			-0.45455		131	Bac2228		27	54	Undirected	131			-0.63235		131	Bac3353		61	71	Undirected	131			-0.50476		131	Bac4201		57	75	Undirected	131			0.032898		131	Bac3860		62	70	Undirected	131
64	69	Undirected	132			-0.45616		132	Bac3123		28	54	Undirected	132			-0.49637		132	Bac4097		62	71	Undirected	132			0.69638		132	Bac4200		58	75	Undirected	132			-0.24242		132	Bac4175		63	70	Undirected	132
65	69	Undirected	133			-0.45613		133	Bac863		29	54	Undirected	133			-0.58372					63	71	Undirected	133			0.21131		133	Bac980		59	75	Undirected	133			-0.21212		133	Bac3836		64	70	Undirected	133
66	69	Undirected	134			-0.46123		134	Bac789		30	54	Undirected	134			0.33005					64	71	Undirected	134			0.19326		134	Bac1536		60	75	Undirected	134			-0.21212		134	Bac4750		65	70	Undirected	134
67	69	Undirected	135			-0.33244		135	Bac1083		31	54	Undirected	135			-0.52645					65	71	Undirected	135			0.32536		135	Bac2238		61	75	Undirected	135			0.33333		135	Bac302		66	70	Undirected	135
0	70	Undirected	136			0.62951		136	Bac841		32	54	Undirected	136			0.61765					66	71	Undirected	136			0.45819		136	Bac1479		62	75	Undirected	136			0.33333		136	Bac3081		67	70	Undirected	136
1	70	Undirected	137			0.49515		137	Bac2091		33	54	Undirected	137			0.21453					67	71	Undirected	137			0.14286		137	Bac3530		63	75	Undirected	137			-0.23854		137	Bac3136		68	70	Undirected	137
2	70	Undirected	138			-0.82623		138	Bac81		34	54	Undirected	138			-0.57353					68	71	Undirected	138			-0.047619		138	Bac1450		64	75	Undirected	138			-0.046524		138	Bac3688		0	71	Undirected	138
3	70	Undirected	139			0.47992		139	Bac1245		35	54	Undirected	139			0.56827					69	71	Undirected	139			0.48981		139	Bac3657		65	75	Undirected	139			0.49346		139	Bac4311		1	71	Undirected	139
4	70	Undirected	140			0.43279		140	Bac2124		36	54	Undirected	140			0.45844					0	72	Undirected	140			-0.48762		140	Bac4055		66	75	Undirected	140			-0.34864		140	Bac356		2	71	Undirected	140
5	70	Undirected	141			-0.64263		141	Bac3238		37	54	Undirected	141			0.45993					1	72	Undirected	141			0.61968		141	Bac40		67	75	Undirected	141			-0.26364		141	Bac4095		3	71	Undirected	141
6	70	Undirected	142			-0.65574		142	Bac1856		38	54	Undirected	142			-0.44118					2	72	Undirected	142			-0.85033		142	Bac2081		68	75	Undirected	142			0.015268		142	Bac765		4	71	Undirected	142
7	70	Undirected	143			-0.72132		143	Bac3250		39	54	Undirected	143			0.47177					3	72	Undirected	143			-0.40705		143	Bac3780		69	75	Undirected	143			0.15152		143	Bac1802		5	71	Undirected	143
8	70	Undirected	144			0.48836		144	Bac2194		40	54	Undirected	144			0.48591					4	72	Undirected	144			-0.10946		144	Bac2829		70	75	Undirected	144			0.12065		144	Bac1978		6	71	Undirected	144
9	70	Undirected	145			0.71238		145	Bac2048		41	54	Undirected	145			0.53574					5	72	Undirected	145			0.58338		145	Bac1691		71	75	Undirected	145			-0.53432		145	Bac4226		7	71	Undirected	145
10	70	Undirected	146			-0.62951		146	Bac576		42	54	Undirected	146			-0.39706					6	72	Undirected	146			-0.55316		146	Bac631		72	75	Undirected	146			-0.29302		146	Bac4286		8	71	Undirected	146
11	70	Undirected	147			0.59017		147	Bac876		43	54	Undirected	147			-0.38235					7	72	Undirected	147			-0.51142		147	Bac809		73	75	Undirected	147			-0.25854		147	Bac4797		9	71	Undirected	147
12	70	Undirected	148			0.55082		148	Bac3553		44	54	Undirected	148			0.57759					8	72	Undirected	148			0.56863		148	Bac1992		0	76	Undirected	148			-0.5649		148	Bac1509		10	71	Undirected	148
13	70	Undirected	149			0.76316		149	Bac2426		45	54	Undirected	149			0.52941					9	72	Undirected	149			-0.56045		149	Bac2211		1	76	Undirected	149			-0.87879		149	Bac2884		11	71	Undirected	149
14	70	Undirected	150			-0.72132		150	Bac3098		46	54	Undirected	150			0.35079					10	72	Undirected	150			-0.53401		150	Bac2817		2	76	Undirected	150			-0.75758		150	Bac3977		12	71	Undirected	150
15	70	Undirected	151			0.26995		151	Bac3245		47	54	Undirected	151			-0.49817					11	72	Undirected	151			0.32854		151	Bac2977		3	76	Undirected	151			-0.7599		151	Bac2977		13	71	Undirected	151
16	70	Undirected	152			0.48525		152	Bac429		48	54	Undirected	152			0.39724					12	72	Undirected	152			0.19326		152	Bac3136		4	76	Undirected	152			-0.69786		152	Bac3257		14	71	Undirected	152
17	70	Undirected	153			-0.72132		153	Bac3854		49	54	Undirected	153			0.59585					13	72	Undirected	153			-0.6764		153	Bac3180		5	76	Undirected	153			-0.75758		153	Bac3682		15	71	Undirected	153
18	70	Undirected	154			0.74724		154	Bac515		50	54	Undirected	154			0.61059					14	72	Undirected	154			0.45923		154	Bac4211		6	76	Undirected	154			-0.78954		154	Bac3832		16	71	Undirected	154
19	70	Undirected	155			-0.64244		155	Bac3807		51	54	Undirected	155			0.51471					15	72	Undirected	155			-0.34442		155	Bac1248		7	76	Undirected	155			-0.77563		155	Bac3900		17	71	Undirected	155
20	70	Undirected	156			0.36722		156	Bac3960		0	55	Undirected	156			0.50376					16	72	Undirected	156			-0.32508		156	Bac3282		8	76	Undirected	156			-0.12121		156	Bac3069		18	71	Undirected	156
21	70	Undirected	157			0.59302		157	Bac3469		1	55	Undirected	157			-0.77941					17	72	Undirected	157			0.20389		157	Bac216		9	76	Undirected	157			-0.50383		157	Bac1105		19	71	Undirected	157
22	70	Undirected	158			0.72132		158	Bac2977		2	55	Undirected	158			-0.69118					18	72	Undirected	158			0.60535		158	Bac1931		10	76	Undirected	158			0.15891		158	Bac1524		20	71	Undirected	158
23	70	Undirected	159			0.60328		159	Bac3931		3	55	Undirected	159			-0.68635					19	72	Undirected	159			0.51961		159	Bac684		11	76	Undirected	159			-0.76277		159	Bac2522		21	71	Undirected	159
24	70	Undirected	160			-0.56394		160	Bac2512		4	55	Undirected	160			-0.55882					20	72	Undirected	160			0.44449		160	Bac3718		12	76	Undirected	160			-0.32567		160	Bac3259		22	71	Undirected	160
25	70	Undirected	161			0.6164		161	Bac2370		5	55	Undirected	161			0.58303					21	72	Undirected	161			-0.59491		161	Bac2923		13	76	Undirected	161			-0.59216		161	Bac4776		23	71	Undirected	161
26	70	Undirected	162			-0.54896		162	Bac3047		6	55	Undirected	162			-0.67647					22	72	Undirected	162			0.6482		162	Bac549		14	76	Undirected	162			-0.65795		162	Bac1976		24	71	Undirected	162
27	70	Undirected	163			-0.57533		163	Bac3230		7	55	Undirected	163			0.55347					23	72	Undirected	163			-0.41796		163	Bac2502		15	76	Undirected	163			-0.38169		163	Bac1852		25	71	Undirected	163
28	70	Undirected	164			-0.68197		164	Bac3275		8	55	Undirected	164			0.34946					24	72	Undirected	164			-0.14669		164	Bac228		16	76	Undirected	164			0.54545		164	Bac887		26	71	Undirected	164
29	70	Undirected	165			-0.69575		165	Bac4358		9	55	Undirected	165			0.55653					25	72	Undirected	165			-0.49517		165	Bac227		17	76	Undirected	165			-0.76277		165	Bac4032		27	71	Undirected	165
30	70	Undirected	166			-0.58537		166	Bac210		10	55	Undirected	166			0.68599					26	72	Undirected	166			0.42157		166	Bac2895		18	76	Undirected	166			-0.16449		166	Bac5		28	71	Undirected	166
31	70	Undirected	167			-0.52906		167	Bac575		11	55	Undirected	167			-0.48529					27	72	Undirected	167			0.58338		167	Bac2253		19	76	Undirected	167			-0.49346		167	Bac1505		29	71	Undirected	167
32	70	Undirected	168			-0.48525		168	Bac764		12	55	Undirected	168			0.63822					28	72	Undirected	168			-0.55882		168	Bac828		20	76	Undirected	168			-0.48485		168	Bac2860		30	71	Undirected	168
33	70	Undirected	169			-0.53771		169	Bac1099		13	55	Undirected	169			-0.54149					29	72	Undirected	169			-0.57404		169	Bac1981		21	76	Undirected	169			0.18182		169	Bac3011		31	71	Undirected	169
34	70	Undirected	170			0.51785		170	Bac3236		14	55	Undirected	170			0.64706					30	72	Undirected	170			0.52179		170	Bac443		22	76	Undirected	170			0.54545		170	Bac307		32	71	Undirected	170
35	70	Undirected	171			-0.69538		171	Bac807		15	55	Undirected	171			0.48529					31	72	Undirected	171			-0.12622		171	Bac2657		23	76	Undirected	171			-0.060606		171	Bac193		33	71	Undirected	171
36	70	Undirected	172			0.35271		172	Bac1071		16	55	Undirected	172			0.51471					32	72	Undirected	172			-0.28157		172	Bac947		24	76	Undirected	172			-0.27524		172	Bac433		34	71	Undirected	172
37	70	Undirected	173			-0.39344		173	Bac2013		17	55	Undirected	173			-0.57353					33	72	Undirected	173			-0.33376		173	Bac2218		25	76	Undirected	173			-0.29465		173	Bac3710		35	71	Undirected	173
38	70	Undirected	174			0.47242		174	Bac2030		18	55	Undirected	174			-0.41176					34	72	Undirected	174			0.41748		174	Bac2965		26	76	Undirected	174			-0.29465		174	Bac18		36	71	Undirected	174
39	70	Undirected	175			0.43279		175	Bac2211		19	55	Undirected	175			0.51946					35	72	Undirected	175			0.23191		175	Bac133		27	76	Undirected	175			-0.55926		175	Bac4314		37	71	Undirected	175
40	70	Undirected	176			0.68197		176	Bac3693		20	55	Undirected	176			0.64688					36	72	Undirected	176			0.24273		176	Bac1627		28	76	Undirected	176			-0.10687		176	Bac4406		38	71	Undirected	176
41	70	Undirected	177			0.59017		177	Bac2346		21	55	Undirected	177			0.63235					37	72	Undirected	177			-0.26471		177	Bac495		29	76	Undirected	177			-0.65651		177	Bac1479		39	71	Undirected	177
42	70	Undirected	178			0.53519		178	Bac2559		22	55	Undirected	178			-0.4362					38	72	Undirected	178			-0.096629		178	Bac3930		30	76	Undirected	178			0.53437		178	Bac1484		40	71	Undirected	178
43	70	Undirected	179			-0.44992		179	Bac3720		23	55	Undirected	179			0.49735					39	72	Undirected	179			-0.32854		179	Bac285		31	76	Undirected	179			-0.43091		179	Bac1517		41	71	Undirected	179
44	70	Undirected	180			0.54605		180	Bac4079		24	55	Undirected	180			0.6157					40	72	Undirected	180			-0.52937		180	Bac675		32	76	Undirected	180			0.41872		180	Bac4283		42	71	Undirected	180
45	70	Undirected	181			-0.6164		181	Bac438		25	55	Undirected	181			0.61714					41	72	Undirected	181			0.010437		181	Bac2093		33	76	Undirected	181			0.66685		181	Bac4350		43	71	Undirected	181
46	70	Undirected	182			-0.40139		182	Bac185		26	55	Undirected	182			0.19118					42	72	Undirected	182			-0.33376		182	Bac1851		34	76	Undirected	182			-0.032898		182	Bac813		44	71	Undirected	182
47	70	Undirected	183			0.28853		183	Bac1988		27	55	Undirected	183			-0.51471					43	72	Undirected	183			0.70655		183	Bac1988		35	76	Undirected	183			0.13957		183	Bac1772		45	71	Undirected	183
48	70	Undirected	184			-0.49836		184	Bac285		28	55	Undirected	184			-0.49637					44	72	Undirected	184			-0.28989		184	Bac2490		36	76	Undirected	184			0.030303		184	Bac2909		46	71	Undirected	184
49	70	Undirected	185			-0.45491		185	Bac597		29	55	Undirected	185			-0.6157					45	72	Undirected	185			0.57547		185	Bac224		37	76	Undirected	185			0.19069		185	Bac3761		47	71	Undirected	185
50	70	Undirected	186			0.57313		186	Bac828		30	55	Undirected	186			0.24754					46	72	Undirected	186			-0.40622		186	Bac701		38	76	Undirected	186			-0.66667		186	Bac4302		48	71	Undirected	186
51	70	Undirected	187			0.55082		187	Bac3827		31	55	Undirected	187			-0.52645					47	72	Undirected	187			0.60792		187	Bac826		39	76	Undirected	187			-0.15152		187	Bac4421		49	71	Undirected	187
52	70	Undirected	188			-0.56587		188	Bac782		32	55	Undirected	188			0.58824					48	72	Undirected	188			0.56024		188	Bac289		40	76	Undirected	188			-0.36187		188	Bac2736		50	71	Undirected	188
53	70	Undirected	189			-0.55082		189	Bac4091		33	55	Undirected	189			0.21453					49	72	Undirected	189			0.34786		189	Bac455		41	76	Undirected	189			-0.41872		189	Bac3755		51	71	Undirected	189
54	70	Undirected	190			0.38033		190	Bac3113		34	55	Undirected	190			-0.48529					50	72	Undirected	190			-0.14669		190	Bac707		42	76	Undirected	190			-0.065795		190	Bac3772		52	71	Undirected	190
55	70	Undirected	191			0.44372		191	Bac241		35	55	Undirected	191			0.50923					51	72	Undirected	191			0.61968		191	Bac2260		43	76	Undirected	191			0.48485		191	Bac4120		53	71	Undirected	191
56	70	Undirected	192			0.375		192	Bac2467		36	55	Undirected	192			0.35057					52	72	Undirected	192			0.26471		192	Bac3495		44	76	Undirected	192			-0.51515		192	Bac2889		54	71	Undirected	192
57	70	Undirected	193			-0.53771		193	Bac4896		37	55	Undirected	193			0.44434					53	72	Undirected	193			-0.5		193	Bac3516		45	76	Undirected	193			-0.21212		193	Bac2971		55	71	Undirected	193
58	70	Undirected	194			-0.59017		194	Bac385		38	55	Undirected	194			-0.5					54	72	Undirected	194			-0.47296		194	Bac3861		46	76	Undirected	194			-0.36364		194	Bac3009		56	71	Undirected	194
59	70	Undirected	195			-0.20984		195	Bac172		39	55	Undirected	195			0.48777					55	72	Undirected	195			-0.21258		195	Bac2051		47	76	Undirected	195			0.13957		195	Bac3983		57	71	Undirected	195
60	70	Undirected	196			-0.56976		196	Bac1476		40	55	Undirected	196			0.42875					56	72	Undirected	196			-0.60079		196	Bac2813		48	76	Undirected	196			0.31194		196	Bac4595		58	71	Undirected	196
61	70	Undirected	197			0.55619		197	Bac3466		41	55	Undirected	197			0.50376					57	72	Undirected	197			0.33524		197	Bac3327		49	76	Undirected	197			0.16794		197	Bac4280		59	71	Undirected	197
62	70	Undirected	198			0.15738		198	Bac1392		42	55	Undirected	198			-0.39706					58	72	Undirected	198			0.19326		198	Bac4230		50	76	Undirected	198			-0.59544		198	Bac4331		60	71	Undirected	198
63	70	Undirected	199			0.48836		199	Bac4307		43	55	Undirected	199			-0.5					59	72	Undirected	199			0.44007		199	Bac85		51	76	Undirected	199			-0.15974		199	Bac316		61	71	Undirected	199
64	70	Undirected	200			0.67186		200	Bac1659		44	55	Undirected	200			0.62709					60	72	Undirected	200			0.21258		200	Bac885		52	76	Undirected	200			0.60327		200	Bac337		62	71	Undirected	200
65	70	Undirected	201			0.60739		201	Bac713		45	55	Undirected	201			0.52941					61	72	Undirected	201			0.50247		201	Bac2148		53	76	Undirected	201			0.39394		201	Bac380		63	71	Undirected	201
66	70	Undirected	202			0.57895		202	Bac874		46	55	Undirected	202			0.27284					62	72	Undirected	202			-0.51747		202	Bac2846		54	76	Undirected	202			0.60327		202	Bac1084		64	71	Undirected	202
67	70	Undirected	203			0.51741		203	Bac963		47	55	Undirected	203			-0.55766					63	72	Undirected	203			-0.24824		203	Bac880		55	76	Undirected	203			0.21212		203	Bac1553		65	71	Undirected	203
0	71	Undirected	204			-0.36674		204	Bac2718		48	55	Undirected	204			0.36668					64	72	Undirected	204			-0.12745		204	Bac2598		56	76	Undirected	204			0.41317		204	Bac1694		66	71	Undirected	204
1	71	Undirected	205			-0.2414		205	Bac4099		49	55	Undirected	205			0.58058					65	72	Undirected	205			-0.18447		205	Bac2373		57	76	Undirected	205			-0.032898		205	Bac1769		67	71	Undirected	205
2	71	Undirected	206			0.56678		206	Bac1984		50	55	Undirected	206			0.54458					66	72	Undirected	206			-0.19072		206	Bac3298		58	76	Undirected	206			-0.27273		206	Bac3668		68	71	Undirected	206
3	71	Undirected	207			-0.81589		207	Bac4337		51	55	Undirected	207			0.39706					67	72	Undirected	207			-0.038651		207	Bac4284		59	76	Undirected	207			-0.060606		207	Bac3680		0	72	Undirected	207
4	71	Undirected	208			-0.47343		208	Bac1979		0	56	Undirected	208			0.64611					68	72	Undirected	208			0.057977		208	Bac850		60	76	Undirected	208			-0.36364		208	Bac3865		1	72	Undirected	208
5	71	Undirected	209			0.74015		209	Bac889		1	56	Undirected	209			-0.67686					69	72	Undirected	209			-0.44294		209	Bac2619		61	76	Undirected	209			0.24242		209	Bac4000		2	72	Undirected	209
6	71	Undirected	210			0.70014		210	Bac64		2	56	Undirected	210			-0.69191					0	73	Undirected	210			-0.60363		210	Bac193		62	76	Undirected	210			0.24242		210	Bac4156		3	72	Undirected	210
7	71	Undirected	211			0.43342		211	Bac190		3	56	Undirected	211			-0.7775					1	73	Undirected	211			0.72436		211	Bac486		63	76	Undirected	211			-0.20184		211	Bac4601		4	72	Undirected	211
8	71	Undirected	212			-0.14286		212	Bac1248		4	56	Undirected	212			-0.69191					2	73	Undirected	212			-0.45934		212	Bac2249		64	76	Undirected	212			-0.015508		212	Bac1012		5	72	Undirected	212
9	71	Undirected	213			-0.43463		213	Bac2933		5	56	Undirected	213			0.53594					3	73	Undirected	213			-0.83723		213	Bac4032		65	76	Undirected	213			0.36187		213	Bac2898		6	72	Undirected	213
10	71	Undirected	214			0.66013		214	Bac3459		6	56	Undirected	214			-0.73703					4	73	Undirected	214			-0.31537		214	Bac2497		66	76	Undirected	214			-0.23854		214	Bac4318		7	72	Undirected	214
11	71	Undirected	215			-0.47343		215	Bac54		7	56	Undirected	215			0.54218					5	73	Undirected	215			0.54565		215	Bac867		67	76	Undirected	215			-0.23262		215	Bac4754		8	72	Undirected	215
12	71	Undirected	216			-0.44676		216	Bac2523		8	56	Undirected	216			0.40307					6	73	Undirected	216			-0.56849		216	Bac3839		68	76	Undirected	216			-0.015268		216	Bac1538		9	72	Undirected	216
13	71	Undirected	217			-0.34787					9	56	Undirected	217			0.46923					7	73	Undirected	217			-0.63051		217	Bac539		69	76	Undirected	217			0.24242		217	Bac2591		10	72	Undirected	217
14	71	Undirected	218			0.30006					10	56	Undirected	218			0.75427					8	73	Undirected	218			0.4175		218	Bac1991		70	76	Undirected	218			0.32749		218	Bac3735		11	72	Undirected	218
15	71	Undirected	219			-0.46513					11	56	Undirected	219			-0.6167					9	73	Undirected	219			-0.45934		219	Bac2044		71	76	Undirected	219			-0.43091		219	Bac3932		12	72	Undirected	219
16	71	Undirected	220			-0.32673					12	56	Undirected	220			0.74472					10	73	Undirected	220			-0.54808		220	Bac267		72	76	Undirected	220			-0.1896		220	Bac549		13	72	Undirected	220
17	71	Undirected	221			0.60679					13	56	Undirected	221			-0.63077					11	73	Undirected	221			0.3445		221	Bac3083		73	76	Undirected	221			-0.36196		221	Bac986		14	72	Undirected	221
18	71	Undirected	222			-0.62705					14	56	Undirected	222			0.58662					12	73	Undirected	222			0.47847		222	Bac2303		0	77	Undirected	222			-0.68704		222	Bac2368		15	72	Undirected	222
19	71	Undirected	223			0.60302					15	56	Undirected	223			0.52645					13	73	Undirected	223			-0.40192		223	Bac254		1	77	Undirected	223			-0.57576		223	Bac3115		16	72	Undirected	223
20	71	Undirected	224			-0.43342					16	56	Undirected	224			0.52645					14	73	Undirected	224			0.33076		224	Bac834		2	77	Undirected	224			-0.87879		224	Bac3549		17	72	Undirected	224
21	71	Undirected	225			-0.57431					17	56	Undirected	225			-0.66182					15	73	Undirected	225			-0.52715		225	Bac1923		3	77	Undirected	225			-0.7599		225	Bac701		18	72	Undirected	225
22	71	Undirected	226			-0.52677					18	56	Undirected	226			-0.54149					16	73	Undirected	226			-0.24145		226	Bac1937		4	77	Undirected	226			-0.72888		226	Bac3141		19	72	Undirected	226
23	71	Undirected	227			-0.44676					19	56	Undirected	227			0.5235					17	73	Undirected	227			0.57692		227	Bac2040		5	77	Undirected	227			-0.69697		227	Bac3877		20	72	Undirected	227
24	71	Undirected	228			0.6468					20	56	Undirected	228			0.66925					18	73	Undirected	228			0.62017		228	Bac3033		6	77	Undirected	228			-0.65795		228	Bac4577		21	72	Undirected	228
25	71	Undirected	229			-0.5001					21	56	Undirected	229			0.69191					19	73	Undirected	229			0.4175		229	Bac926		7	77	Undirected	229			-0.67221		229	Bac1323		22	72	Undirected	229
26	71	Undirected	230			0.48323					22	56	Undirected	230			-0.4					20	73	Undirected	230			0.63159		230	Bac1387		8	77	Undirected	230			0		230	Bac1522		23	72	Undirected	230
27	71	Undirected	231			0.4898					23	56	Undirected	231			0.53501					21	73	Undirected	231			-0.52715		231	Bac2191		9	77	Undirected	231			-0.35116		231	Bac1660		24	72	Undirected	231
28	71	Undirected	232			0.46009					24	56	Undirected	232			0.60522					22	73	Undirected	232			0.66334		232	Bac2620		10	77	Undirected	232			0.031782		232	Bac1519		25	72	Undirected	232
29	71	Undirected	233			0.34014					25	56	Undirected	233			0.68446					23	73	Undirected	233			-0.49276		233	Bac1834		11	77	Undirected	233			-0.76277		233	Bac2190		26	72	Undirected	233
30	71	Undirected	234			0.49206					26	56	Undirected	234			0.28579					24	73	Undirected	234			-0.46934		234	Bac2078		12	77	Undirected	234			-0.44973		234	Bac2843		27	72	Undirected	234
31	71	Undirected	235			0.51039					27	56	Undirected	235			-0.57157					25	73	Undirected	235			-0.43269		235	Bac122		13	77	Undirected	235			-0.65795		235	Bac3714		28	72	Undirected	235
32	71	Undirected	236			0.56678					28	56	Undirected	236			-0.53846					26	73	Undirected	236			0.39808		236	Bac616		14	77	Undirected	236			-0.72375		236	Bac3960		29	72	Undirected	236
33	71	Undirected	237			0.56678					29	56	Undirected	237			-0.56432					27	73	Undirected	237			0.47076		237	Bac723		15	77	Undirected	237			-0.35116		237	Bac1187		30	72	Undirected	237
34	71	Undirected	238			-0.60381					30	56	Undirected	238			0.2785					28	73	Undirected	238			-0.4175		238	Bac1006		16	77	Undirected	238			0.60606		238	Bac2373		31	72	Undirected	238
35	71	Undirected	239			0.61283					31	56	Undirected	239			-0.63077					29	73	Undirected	239			-0.46513		239	Bac3854		17	77	Undirected	239			-0.63564		239	Bac2628		32	72	Undirected	239
36	71	Undirected	240			-0.54488					32	56	Undirected	240			0.58662					30	73	Undirected	240			0.57417		240	Bac4217		18	77	Undirected	240			-0.29608		240	Bac3469		33	72	Undirected	240
37	71	Undirected	241			0.70014					33	56	Undirected	241			0.042197					31	73	Undirected	241			-0.41346		241	Bac727		19	77	Undirected	241			-0.29608		241	Bac3693		34	72	Undirected	241
38	71	Undirected	242			-0.61764					34	56	Undirected	242			-0.66182					32	73	Undirected	242			-0.41346		242	Bac2275		20	77	Undirected	242			-0.36364		242	Bac3941		35	72	Undirected	242
39	71	Undirected	243			-0.43342					35	56	Undirected	243			0.50575					33	73	Undirected	243			-0.56663		243	Bac253		21	77	Undirected	243			0		243	Bac4718		36	72	Undirected	243
40	71	Undirected	244			-0.38008					36	56	Undirected	244			0.38615					34	73	Undirected	244			0.66152		244	Bac691		22	77	Undirected	244			0.30303		244	Bac204		37	72	Undirected	244
41	71	Undirected	245			-0.30006					37	56	Undirected	245			0.49434					35	73	Undirected	245			0.61245		245	Bac4554		23	77	Undirected	245			-0.060606		245	Bac2545		38	72	Undirected	245
42	71	Undirected	246			-0.46939					38	56	Undirected	246			-0.57157					36	73	Undirected	246			0.47115		246	Bac2577		24	77	Undirected	246			-0.42204		246	Bac3184		39	72	Undirected	246
43	71	Undirected	247			0.63289					39	56	Undirected	247			0.42529					37	73	Undirected	247			-0.37866		247	Bac3092		25	77	Undirected	247			-0.23262		247	Bac3443		40	72	Undirected	247
44	71	Undirected	248			-0.42815					40	56	Undirected	248			0.53598					38	73	Undirected	248			-0.13397		248	Bac2899		26	77	Undirected	248			-0.29465		248	Bac3930		41	72	Undirected	248
45	71	Undirected	249			0.44676					41	56	Undirected	249			0.58068					39	73	Undirected	249			-0.40192		249	Bac3747		27	77	Undirected	249			-0.69085		249	Bac4209		42	72	Undirected	249
46	71	Undirected	250			0.5034					42	56	Undirected	250			-0.4362					40	73	Undirected	250			-0.73823		250	Bac712		28	77	Undirected	250			-0.29008		250	Bac4599		43	72	Undirected	250
47	71	Undirected	251			-0.39341					43	56	Undirected	251			-0.49637					41	73	Undirected	251			-0.32042		251	Bac698		29	77	Undirected	251			-0.41223		251	Bac10		44	72	Undirected	251
48	71	Undirected	252			0.32673					44	56	Undirected	252			0.55701					42	73	Undirected	252			-0.37775		252	Bac906		30	77	Undirected	252			0.41223		252	Bac848		45	72	Undirected	252
49	71	Undirected	253			0.66667					45	56	Undirected	253			0.49637					43	73	Undirected	253			0.51247		253	Bac984		31	77	Undirected	253			-0.60327		253	Bac2340		46	72	Undirected	253
50	71	Undirected	254			-0.33197					46	56	Undirected	254			0.33488					44	73	Undirected	254			-0.30622		254	Bac3869		32	77	Undirected	254			0.3877		254	Bac4200		47	72	Undirected	254
51	71	Undirected	255			-0.30006					47	56	Undirected	255			-0.67685					45	73	Undirected	255			0.50286		255	Bac188		33	77	Undirected	255			0.72888		255	Bac4361		48	72	Undirected	255
52	71	Undirected	256			0.47951					48	56	Undirected	256			0.39849					46	73	Undirected	256			-0.42464		256	Bac2914		34	77	Undirected	256			0.16449		256	Bac4083		49	72	Undirected	256
53	71	Undirected	257			0.3534					49	56	Undirected	257			0.58601					47	73	Undirected	257			0.64926		257	Bac3041		35	77	Undirected	257			-0.10856		257	Bac3343		50	72	Undirected	257
54	71	Undirected	258			-0.71348					50	56	Undirected	258			0.65828					48	73	Undirected	258			0.60205		258	Bac348		36	77	Undirected	258			-0.030303		258	Bac2658		51	72	Undirected	258
55	71	Undirected	259			-0.35019					51	56	Undirected	259			0.36099					49	73	Undirected	259			0.689		259	Bac2215		37	77	Undirected	259			0.12713		259	Bac4307		52	72	Undirected	259
56	71	Undirected	260			-0.38801					0	57	Undirected	260			0.55633					50	73	Undirected	260			-0.26819		260	Bac3468		38	77	Undirected	260			-0.36364		260	Bac352		53	72	Undirected	260
57	71	Undirected	261			0.46009					1	57	Undirected	261			-0.72611					51	73	Undirected	261			0.63381		261	Bac4156		39	77	Undirected	261			-0.15152		261	Bac2496		54	72	Undirected	261
58	71	Undirected	262			0.27339					2	57	Undirected	262			-0.77562					52	73	Undirected	262			0.35924		262	Bac2104		40	77	Undirected	262			-0.29608		262	Bac3573		55	72	Undirected	262
59	71	Undirected	263			0.03334					3	57	Undirected	263			-0.63769					53	73	Undirected	263			-0.59226		263	Bac390		41	77	Undirected	263			-0.41872		263	Bac3572		56	72	Undirected	263
60	71	Undirected	264			0.35865					4	57	Undirected	264			-0.59409					54	73	Undirected	264			-0.51903		264	Bac1822		42	77	Undirected	264			0.098693		264	Bac265		57	72	Undirected	264
61	71	Undirected	265			-0.39314					5	57	Undirected	265			0.57972					55	73	Undirected	265			-0.59331		265	Bac153		43	77	Undirected	265			0.60606		265	Bac739		58	72	Undirected	265
62	71	Undirected	266			-0.15336					6	57	Undirected	266			-0.6766					56	73	Undirected	266			-0.46839		266	Bac205		44	77	Undirected	266			-0.51515		266	Bac1079		59	72	Undirected	266
63	71	Undirected	267			-0.28279					7	57	Undirected	267			0.62109					57	73	Undirected	267			0.36218		267	Bac1620		45	77	Undirected	267			-0.21212		267	Bac1945		60	72	Undirected	267
64	71	Undirected	268			-0.54989					8	57	Undirected	268			0.4005					58	73	Undirected	268			0.095695		268	Bac2174		46	77	Undirected	268			-0.36364		268	Bac2725		61	72	Undirected	268
65	71	Undirected	269			-0.37363					9	57	Undirected	269			0.43885					59	73	Undirected	269			0.59226		269	Bac2724		47	77	Undirected	269			0.07754		269	Bac2789		62	72	Undirected	269
66	71	Undirected	270			-0.24084					10	57	Undirected	270			0.60622					60	73	Undirected	270			0.076556		270	Bac730		48	77	Undirected	270			0.38534		270	Bac3028		63	72	Undirected	270
67	71	Undirected	271			-0.58714					11	57	Undirected	271			-0.51158					61	73	Undirected	271			0.36364		271	Bac943		49	77	Undirected	271			0.29008		271	Bac3114		64	72	Undirected	271
0	72	Undirected	272			-0.59123					12	57	Undirected	272			0.58505					62	73	Undirected	272			-0.45334		272	Bac3134		50	77	Undirected	272			-0.29008		272	Bac4687		65	72	Undirected	272
1	72	Undirected	273			-0.54718					13	57	Undirected	273			-0.43885					63	73	Undirected	273			-0.033524		273	Bac1443		51	77	Undirected	273			0.039936		273	Bac345		66	72	Undirected	273
2	72	Undirected	274			0.52899					14	57	Undirected	274			0.6436					64	73	Undirected	274			0		274	Bac2097		52	77	Undirected	274			0.67221		274	Bac3137		67	72	Undirected	274
3	72	Undirected	275			-0.57824					15	57	Undirected	275			0.52808					65	73	Undirected	275			-0.47115		275	Bac2124		53	77	Undirected	275			0.51515		275	Bac2546		68	72	Undirected	275
4	72	Undirected	276			-0.80905					16	57	Undirected	276			0.39606					66	73	Undirected	276			-0.51941		276	Bac2389		54	77	Undirected	276			0.53432		276	Bac3113		0	73	Undirected	276
5	72	Undirected	277			0.56011					17	57	Undirected	277			-0.54458					67	73	Undirected	277			-0.15311		277	Bac2632		55	77	Undirected	277			0.51515		277	Bac3627		1	73	Undirected	277
6	72	Undirected	278			0.56011					18	57	Undirected	278			-0.57759					68	73	Undirected	278			0.21053		278	Bac4042		56	77	Undirected	278			0.60386		278	Bac285		2	73	Undirected	278
7	72	Undirected	279			0.48232					19	57	Undirected	279			0.46291					69	73	Undirected	279			-0.24608		279	Bac4315		57	77	Undirected	279			-0.032898		279	Bac1937		3	73	Undirected	279
8	72	Undirected	280			-0.46032					20	57	Undirected	280			0.46725					0	74	Undirected	280			-0.27034		280	Bac92		58	77	Undirected	280			-0.33333		280	Bac3110		4	73	Undirected	280
9	72	Undirected	281			-0.59603					21	57	Undirected	281			0.59409					1	74	Undirected	281			0.27034		281	Bac2426		59	77	Undirected	281			-0.12121		281	Bac3650		5	73	Undirected	281
10	72	Undirected	282			0.51344					22	57	Undirected	282			-0.38822					2	74	Undirected	282			0.028571		282	Bac358		60	77	Undirected	282			-0.42424		282	Bac3921		6	73	Undirected	282
11	72	Undirected	283			-0.63791					23	57	Undirected	283			0.50999					3	74	Undirected	283			-0.34975		283	Bac789		61	77	Undirected	283			0.18182		283	Bac351		7	73	Undirected	283
12	72	Undirected	284			-0.63791					24	57	Undirected	284			0.51146					4	74	Undirected	284			-0.83369		284	Bac889		62	77	Undirected	284			0.30303		284	Bac3156		8	73	Undirected	284
13	72	Undirected	285			-0.53854					25	57	Undirected	285			0.71756					5	74	Undirected	285			0.23425		285	Bac1517		63	77	Undirected	285			-0.34864		285	Bac4457		9	73	Undirected	285
14	72	Undirected	286			0.4512					26	57	Undirected	286			0.13202					6	74	Undirected	286			-0.082295		286	Bac1587		64	77	Undirected	286			-0.17059		286	Bac4770		10	73	Undirected	286
15	72	Undirected	287			-0.4359					27	57	Undirected	287			-0.51158					7	74	Undirected	287			-0.32918		287	Bac2391		65	77	Undirected	287			0.23028		287	Bac3131		11	73	Undirected	287
16	72	Undirected	288			-0.7157					28	57	Undirected	288			-0.50637					8	74	Undirected	288			-0.038651		288	Bac3085		66	77	Undirected	288			-0.42204		288	Bac4005		12	73	Undirected	288
17	72	Undirected	289			0.60679					29	57	Undirected	289			-0.49352					9	74	Undirected	289			0.0095238		289	Bac1585		67	77	Undirected	289			-0.17059		289	Bac4711		13	73	Undirected	289
18	72	Undirected	290			-0.67132					30	57	Undirected	290			0.2963					10	74	Undirected	290			-0.22967		290	Bac1855		68	77	Undirected	290			-0.19848		290	Bac4730		14	73	Undirected	290
19	72	Undirected	291			0.67003					31	57	Undirected	291			-0.48949					11	74	Undirected	291			0.29524		291	Bac3566		69	77	Undirected	291			0.12121		291	Bac1250		15	73	Undirected	291
20	72	Undirected	292			-0.76237					32	57	Undirected	292			0.52808					12	74	Undirected	292			0.33333		292	Bac1373		70	77	Undirected	292			0.39643		292	Bac465		16	73	Undirected	292
21	72	Undirected	293			-0.72865					33	57	Undirected	293			0.13889					13	74	Undirected	293			0.028571		293	Bac841		71	77	Undirected	293			-0.36196		293	Bac789		17	73	Undirected	293
22	72	Undirected	294			-0.65346					34	57	Undirected	294			-0.56108					14	74	Undirected	294			0.28803		294	Bac1082		72	77	Undirected	294			-0.32749		294	Bac1165		18	73	Undirected	294
23	72	Undirected	295			-0.65346					35	57	Undirected	295			0.62941					15	74	Undirected	295			-0.55549		295	Bac3490		73	77	Undirected	295			-0.32749		295	Bac1256		19	73	Undirected	295
24	72	Undirected	296			0.62235					36	57	Undirected	296			0.40349					16	74	Undirected	296			0.27034		296	Bac3610		0	78	Undirected	296			-0.67692		296	Bac1508		20	73	Undirected	296
25	72	Undirected	297			-0.56011					37	57	Undirected	297			0.5861					17	74	Undirected	297			0.26795		297	Bac458		1	78	Undirected	297			-0.68704		297	Bac1684		21	73	Undirected	297
26	72	Undirected	298			0.66097					38	57	Undirected	298			-0.33005					18	74	Undirected	298			0.16459		298	Bac1926		2	78	Undirected	298			-0.87025		298	Bac2021		22	73	Undirected	298
27	72	Undirected	299			0.60317					39	57	Undirected	299			0.55633					19	74	Undirected	299			0.25123		299	Bac894		3	78	Undirected	299			-0.84385		299	Bac2259		23	73	Undirected	299
28	72	Undirected	300			0.63791					40	57	Undirected	300			0.44905					20	74	Undirected	300			0.2		300	Bac847		4	78	Undirected	300			-0.68758		300	Bac2282		24	73	Undirected	300
29	72	Undirected	301			0.49206					41	57	Undirected	301			0.4666					21	74	Undirected	301			-0.082295		301	Bac1326		5	78	Undirected	301			-0.68704		301	Bac2810		25	73	Undirected	301
30	72	Undirected	302			0.73148					42	57	Undirected	302			-0.31355					22	74	Undirected	302			0.48981		302	Bac644		6	78	Undirected	302			-0.71272		302	Bac2829		26	73	Undirected	302
31	72	Undirected	303			0.64374					43	57	Undirected	303			-0.37956					23	74	Undirected	303			-0.3629		303	Bac936		7	78	Undirected	303			-0.69473		303	Bac2853		27	73	Undirected	303
32	72	Undirected	304			0.74682					44	57	Undirected	304			0.73148					24	74	Undirected	304			-0.32252		304	Bac266		8	78	Undirected	304			0.015268		304	Bac2858		28	73	Undirected	304
33	72	Undirected	305			0.65346					45	57	Undirected	305			0.61059					25	74	Undirected	305			0.057417		305	Bac3682		9	78	Undirected	305			-0.43077		305	Bac3007		29	73	Undirected	305
34	72	Undirected	306			-0.69625					46	57	Undirected	306			0.32367					26	74	Undirected	306			0.34786		306	Bac2141		10	78	Undirected	306			0.14412		306	Bac3268		30	73	Undirected	306
35	72	Undirected	307			0.62854					47	57	Undirected	307			-0.40884					27	74	Undirected	307			0.25555		307	Bac1633		11	78	Undirected	307			-0.7526		307	Bac3344		31	73	Undirected	307
36	72	Undirected	308			-0.72421					48	57	Undirected	308			0.29146					28	74	Undirected	308			-0.15461		308	Bac3081		12	78	Undirected	308			-0.50006		308	Bac3490		32	73	Undirected	308
37	72	Undirected	309			0.49788					49	57	Undirected	309			0.4972					29	74	Undirected	309			-0.26746		309	Bac893		13	78	Undirected	309			-0.64642		309	Bac3635		33	73	Undirected	309
38	72	Undirected	310			-0.64051					50	57	Undirected	310			0.50926					30	74	Undirected	310			0.33333		310	Bac2233		14	78	Undirected	310			-0.71272		310	Bac3767		34	73	Undirected	310
39	72	Undirected	311			-0.7157					51	57	Undirected	311			0.49507					31	74	Undirected	311			-0.45934		311	Bac1504		15	78	Undirected	311			-0.46154		311	Bac3833		35	73	Undirected	311
40	72	Undirected	312			-0.37341					0	58	Undirected	312			0.65275					32	74	Undirected	312			-0.40192		312	Bac2464		16	78	Undirected	312			0.65651		312	Bac3854		36	73	Undirected	312
41	72	Undirected	313			-0.52899					1	58	Undirected	313			-0.70314					33	74	Undirected	313			-0.52868		313	Bac887		17	78	Undirected	313			-0.65653		313	Bac4786		37	73	Undirected	313
42	72	Undirected	314			-0.69841					2	58	Undirected	314			-0.66884					34	74	Undirected	314			0.53492		314	Bac3461		18	78	Undirected	314			-0.11602		314	Bac4951		38	73	Undirected	314
43	72	Undirected	315			0.71168					3	58	Undirected	315			-0.62828					35	74	Undirected	315			0.21905		315	Bac2019		19	78	Undirected	315			-0.34807		315	Bac4338		39	73	Undirected	315
44	72	Undirected	316			-0.66341					4	58	Undirected	316			-0.77174					36	74	Undirected	316			0.36364		316	Bac2140		20	78	Undirected	316			-0.44276		316	Bac3923		40	73	Undirected	316
45	72	Undirected	317			0.35785					5	58	Undirected	317			0.48197					37	74	Undirected	317			-0.21258		317	Bac3431		21	78	Undirected	317			0.10687		317	Bac514		41	73	Undirected	317
46	72	Undirected	318			0.49206					6	58	Undirected	318			-0.66884					38	74	Undirected	318			0.0095238		318	Bac3709		22	78	Undirected	318			0.50383		318	Bac501		42	73	Undirected	318
47	72	Undirected	319			-0.70014					7	58	Undirected	319			0.51818					39	74	Undirected	319			-0.27619		319	Bac4103		23	78	Undirected	319			-0.076338		319	Bac1006		43	73	Undirected	319
48	72	Undirected	320			0.23338					8	58	Undirected	320			0.3295					40	74	Undirected	320			-0.31944		320	Bac1492		24	78	Undirected	320			-0.42527		320	Bac1492		44	73	Undirected	320
49	72	Undirected	321			0.68254					9	58	Undirected	321			0.37713					41	74	Undirected	321			-0.16459		321	Bac1525		25	78	Undirected	321			-0.25003		321	Bac1929		45	73	Undirected	321
50	72	Undirected	322			-0.55082					10	58	Undirected	322			0.68					42	74	Undirected	322			-0.48169		322	Bac2021		26	78	Undirected	322			-0.28128		322	Bac2263		46	73	Undirected	322
51	72	Undirected	323			-0.4512					11	58	Undirected	323			-0.4459					43	74	Undirected	323			0.16674		323	Bac2169		27	78	Undirected	323			-0.71272		323	Bac2857		47	73	Undirected	323
52	72	Undirected	324			0.58525					12	58	Undirected	324			0.66042					44	74	Undirected	324			0.066667		324	Bac2936		28	78	Undirected	324			-0.33846		324	Bac3118		48	73	Undirected	324
53	72	Undirected	325			0.60679					13	58	Undirected	325			-0.64902					45	74	Undirected	325			0.10009		325	Bac3833		29	78	Undirected	325			-0.46154		325	Bac3154		49	73	Undirected	325
54	72	Undirected	326			-0.40453					14	58	Undirected	326			0.5145					46	74	Undirected	326			-0.47822		326	Bac3897		30	78	Undirected	326			0.36923		326	Bac3282		50	73	Undirected	326
55	72	Undirected	327			-0.5264					15	58	Undirected	327			0.3773					47	74	Undirected	327			0.27021		327	Bac3443		31	78	Undirected	327			-0.59052		327	Bac3887		51	73	Undirected	327
56	72	Undirected	328			-0.58537					16	58	Undirected	328			0.5831					48	74	Undirected	328			0.17623		328	Bac3141		32	78	Undirected	328			0.43755		328	Bac3926		52	73	Undirected	328
57	72	Undirected	329			0.62235					17	58	Undirected	329			-0.65169					49	74	Undirected	329			0.42857		329	Bac2177		33	78	Undirected	329			0.60945		329	Bac3963		53	73	Undirected	329
58	72	Undirected	330			0.59123					18	58	Undirected	330			-0.49735					50	74	Undirected	330			-0.12234		330	Bac4176		34	78	Undirected	330			0.14917		330	Bac4624		54	73	Undirected	330
59	72	Undirected	331			0.35785					19	58	Undirected	331			0.42762					51	74	Undirected	331			0.23029		331	Bac1983		35	78	Undirected	331			0.093761		331	Bac298		55	73	Undirected	331
60	72	Undirected	332			0.38624					20	58	Undirected	332			0.67635					52	74	Undirected	332			0.63775		332	Bac2394		36	78	Undirected	332			0.015268		332	Bac1028		56	73	Undirected	332
61	72	Undirected	333			-0.61155					21	58	Undirected	333			0.5831					53	74	Undirected	333			-0.077303		333	Bac3100		37	78	Undirected	333			0.11209		333	Bac1110		57	73	Undirected	333
62	72	Undirected	334			-0.24894					22	58	Undirected	334			-0.31574					54	74	Undirected	334			-0.10079		334	Bac3632		38	78	Undirected	334			-0.5649		334	Bac1510		58	73	Undirected	334
63	72	Undirected	335			-0.53109					23	58	Undirected	335			0.47					55	74	Undirected	335			-0.31429		335	Bac4265		39	78	Undirected	335			-0.25955		335	Bac1583		59	73	Undirected	335
64	72	Undirected	336			-0.54433					24	58	Undirected	336			0.6714					56	74	Undirected	336			0.050395		336	Bac4856		40	78	Undirected	336			-0.28177		336	Bac1835		60	73	Undirected	336
65	72	Undirected	337			-0.50707					25	58	Undirected	337			0.60698					57	74	Undirected	337			0.050063		337	Bac1860		41	78	Undirected	337			-0.53131		337	Bac3674		61	73	Undirected	337
66	72	Undirected	338			-0.4761					26	58	Undirected	338			0.3087					58	74	Undirected	338			0.047619		338	Bac4160		42	78	Undirected	338			0.016575		338	Bac3906		62	73	Undirected	338
67	72	Undirected	339			-0.64051					27	58	Undirected	339			-0.68599					59	74	Undirected	339			0.32252		339	Bac2151		43	78	Undirected	339			0.53437		339	Bac4050		63	73	Undirected	339
0	73	Undirected	340			0.52677					28	58	Undirected	340			-0.38591					60	74	Undirected	340			-0.0095238		340	Bac3323		44	78	Undirected	340			-0.5649		340	Bac4284		64	73	Undirected	340
1	73	Undirected	341			0.46901					29	58	Undirected	341			-0.56883					61	74	Undirected	341			0.21905		341	Bac1508		45	78	Undirected	341			-0.25955		341	Bac814		65	73	Undirected	341
2	73	Undirected	342			-0.70014					30	58	Undirected	342			0.22132					62	74	Undirected	342			-0.10789		342	Bac1864		46	78	Undirected	342			-0.35116		342	Bac1518		66	73	Undirected	342
3	73	Undirected	343			0.64051					31	58	Undirected	343			-0.5964					63	74	Undirected	343			0.12234		343	Bac4088		47	78	Undirected	343			0.062508		343	Bac3987		67	73	Undirected	343
4	73	Undirected	344			0.39341					32	58	Undirected	344			0.70314					64	74	Undirected	344			0.38651					48	78	Undirected	344			0.48074		344	Bac4623		68	73	Undirected	344
5	73	Undirected	345			-0.80683					33	58	Undirected	345			0.12509					65	74	Undirected	345			-0.26795					49	78	Undirected	345			0.30769		345	Bac1024		0	74	Undirected	345
6	73	Undirected	346			-0.80683					34	58	Undirected	346			-0.66884					66	74	Undirected	346			-0.3877					50	78	Undirected	346			-0.49231		346	Bac3127		1	74	Undirected	346
7	73	Undirected	347			-0.67347					35	58	Undirected	347			0.49918					67	74	Undirected	347			0.10476					51	78	Undirected	347			-0.060363		347	Bac3928		2	74	Undirected	347
8	73	Undirected	348			0.35374					36	58	Undirected	348			0.31449					68	74	Undirected	348			0.29524					52	78	Undirected	348			0.78158		348	Bac4904		3	74	Undirected	348
9	73	Undirected	349			0.51089					37	58	Undirected	349			0.57273					69	74	Undirected	349			0.25555					53	78	Undirected	349			0.59544		349	Bac353		4	74	Undirected	349
10	73	Undirected	350			-0.66013					38	58	Undirected	350			-0.49735					0	75	Undirected	350			0.69087					54	78	Undirected	350			0.60789		350	Bac3129		5	74	Undirected	350
11	73	Undirected	351			0.67347					39	58	Undirected	351			0.35435					1	75	Undirected	351			-0.75274					55	78	Undirected	351			0.32062		351	Bac4689		6	74	Undirected	351
12	73	Undirected	352			0.5001					40	58	Undirected	352			0.38889					2	75	Undirected	352			0.51983					56	78	Undirected	352			0.56045		352	Bac4909		7	74	Undirected	352
13	73	Undirected	353			0.58202					41	58	Undirected	353			0.6714					3	75	Undirected	353			0.55089					57	78	Undirected	353			-0.14917		353	Bac126		8	74	Undirected	353
14	73	Undirected	354			-0.51344					42	58	Undirected	354			-0.36015					4	75	Undirected	354			0.33333					58	78	Undirected	354			-0.35116		354	Bac320		9	74	Undirected	354
15	73	Undirected	355			0.35076					43	58	Undirected	355			-0.3773					5	75	Undirected	355			-0.83341					59	78	Undirected	355			-0.16794		355	Bac488		10	74	Undirected	355
16	73	Undirected	356			0.48676					44	58	Undirected	356			0.58697					6	75	Undirected	356			0.67802					60	78	Undirected	356			-0.38169		356	Bac682		11	74	Undirected	356
17	73	Undirected	357			-0.76682					45	58	Undirected	357			0.4116					7	75	Undirected	357			0.72039					61	78	Undirected	357			0.16794		357	Bac2515		12	74	Undirected	357
18	73	Undirected	358			0.70083					46	58	Undirected	358			0.20909					8	75	Undirected	358			-0.61698					62	78	Undirected	358			0.35116		358	Bac2673		13	74	Undirected	358
19	73	Undirected	359			-0.68917					47	58	Undirected	359			-0.47691					9	75	Undirected	359			0.51983					63	78	Undirected	359			-0.35131		359	Bac3220		14	74	Undirected	359
20	73	Undirected	360			0.42008					48	58	Undirected	360			0.3029					10	75	Undirected	360			0.69972					64	78	Undirected	360			-0.15627		360	Bac3747		15	74	Undirected	360
21	73	Undirected	361			0.58867					49	58	Undirected	361			0.65924					11	75	Undirected	361			-0.42175					65	78	Undirected	361			0.28177		361	Bac1001		16	74	Undirected	361
22	73	Undirected	362			0.67347					50	58	Undirected	362			0.70244					12	75	Undirected	362			-0.51983					66	78	Undirected	362			-0.40678		362	Bac1983		17	74	Undirected	362
23	73	Undirected	363			0.55344					51	58	Undirected	363			0.4116					13	75	Undirected	363			0.63753					67	78	Undirected	363			-0.2344		363	Bac2533		18	74	Undirected	363
24	73	Undirected	364			-0.72681					0	59	Undirected	364			-0.60613					14	75	Undirected	364			-0.50851					68	78	Undirected	364			-0.092308		364	Bac2625		19	74	Undirected	364
25	73	Undirected	365			0.60679					1	59	Undirected	365			0.61739					15	75	Undirected	365			0.56148					69	78	Undirected	365			0.13741		365	Bac2990		20	74	Undirected	365
26	73	Undirected	366			-0.61654					2	59	Undirected	366			0.49735					16	75	Undirected	366			0.28872					70	78	Undirected	366			0.39947		366	Bac3126		21	74	Undirected	366
27	73	Undirected	367			-0.67347					3	59	Undirected	367			0.56804					17	75	Undirected	367			-0.47305					71	78	Undirected	367			-0.3821		367	Bac3348		22	74	Undirected	367
28	73	Undirected	368			-0.59345					4	59	Undirected	368			0.42875					18	75	Undirected	368			-0.59327					72	78	Undirected	368			-0.34737		368	Bac3716		23	74	Undirected	368
29	73	Undirected	369			-0.56463					5	59	Undirected	369			-0.76599					19	75	Undirected	369			-0.47767					73	78	Undirected	369			-0.34737		369	Bac3746		24	74	Undirected	369
30	73	Undirected	370			-0.5873					6	59	Undirected	370			0.46305					20	75	Undirected	370			-0.69638					0	79	Undirected	370			-0.58012		370	Bac4464		25	74	Undirected	370
31	73	Undirected	371			-0.46211					7	59	Undirected	371			-0.59091					21	75	Undirected	371			0.72039					1	79	Undirected	371			-0.59216		371	Bac4443		26	74	Undirected	371
32	73	Undirected	372			-0.51344					8	59	Undirected	372			-0.70236					22	75	Undirected	372			-0.65795					2	79	Undirected	372			-0.75664		372	Bac4970		27	74	Undirected	372
33	73	Undirected	373			-0.56678					9	59	Undirected	373			-0.75427					23	75	Undirected	373			0.48485					3	79	Undirected	373			-0.85863		373	Bac4832		28	74	Undirected	373
34	73	Undirected	374			0.667					10	59	Undirected	374			-0.64					24	75	Undirected	374			0.53831					4	79	Undirected	374			-0.58926		374	Bac69		29	74	Undirected	374
35	73	Undirected	375			-0.74078					11	59	Undirected	375			0.4802					25	75	Undirected	375			0.62088					5	79	Undirected	375			-0.75664		375	Bac1082		30	74	Undirected	375
36	73	Undirected	376			0.52419					12	59	Undirected	376			-0.58704					26	75	Undirected	376			-0.63689					6	79	Undirected	376			-0.67857		376	Bac2584		31	74	Undirected	376
37	73	Undirected	377			-0.51344					13	59	Undirected	377			0.42099					27	75	Undirected	377			-0.54829					7	79	Undirected	377			-0.6175		377	Bac2863		32	74	Undirected	377
38	73	Undirected	378			0.54139					14	59	Undirected	378			-0.70314					28	75	Undirected	378			0.62694					8	79	Undirected	378			0.032898		378	Bac3045		33	74	Undirected	378
39	73	Undirected	379			0.5001					15	59	Undirected	379			-0.5145					29	75	Undirected	379			0.48733					9	79	Undirected	379			-0.44752		379	Bac3180		34	74	Undirected	379
40	73	Undirected	380			0.54011					16	59	Undirected	380			-0.49735					30	75	Undirected	380			-0.55907					10	79	Undirected	380			0.29328		380	Bac4767		35	74	Undirected	380
41	73	Undirected	381			0.48676					17	59	Undirected	381			0.72029					31	75	Undirected	381			0.47305					11	79	Undirected	381			-0.75907		381	Bac1567		36	74	Undirected	381
42	73	Undirected	382			0.53061					18	59	Undirected	382			0.5488					32	75	Undirected	382			0.58146					12	79	Undirected	382			-0.52191		382	Bac3985		37	74	Undirected	382
43	73	Undirected	383			-0.52614					19	59	Undirected	383			-0.65924					33	75	Undirected	383			0.59286					13	79	Undirected	383			-0.78571		383	Bac458		38	74	Undirected	383
44	73	Undirected	384			0.52181					20	59	Undirected	384			-0.70236					34	75	Undirected	384			-0.63564					14	79	Undirected	384			-0.82143		384	Bac795		39	74	Undirected	384
45	73	Undirected	385			-0.5001					21	59	Undirected	385			-0.63454					35	75	Undirected	385			-0.51983					15	79	Undirected	385			-0.44752		385	Bac1338		40	74	Undirected	385
46	73	Undirected	386			-0.59184					22	59	Undirected	386			0.42099					36	75	Undirected	386			-0.53218					16	79	Undirected	386			0.62505		386	Bac2174		41	74	Undirected	386
47	73	Undirected	387			0.42008					23	59	Undirected	387			-0.64					37	75	Undirected	387			0.23883					17	79	Undirected	387			-0.65556		387	Bac2989		42	74	Undirected	387
48	73	Undirected	388			-0.55344					24	59	Undirected	388			-0.62478					38	75	Undirected	388			0.0098082					18	79	Undirected	388			-0.14286		388	Bac3394		43	74	Undirected	388
49	73	Undirected	389			-0.59184					25	59	Undirected	389			-0.51159					39	75	Undirected	389			0.67676					19	79	Undirected	389			-0.46429		389	Bac4300		44	74	Undirected	389
50	73	Undirected	390			0.46476					26	59	Undirected	390			-0.2744					40	75	Undirected	390			0.50443					20	79	Undirected	390			-0.69085		390	Bac503		45	74	Undirected	390
51	73	Undirected	391			0.43342					27	59	Undirected	391			0.60025					41	75	Undirected	391			0.19069					21	79	Undirected	391			0.098693		391	Bac832		46	74	Undirected	391
52	73	Undirected	392			-0.59755					28	59	Undirected	392			0.63148					42	75	Undirected	392			0.64126					22	79	Undirected	392			0.55926		392	Bac1819		47	74	Undirected	392
53	73	Undirected	393			-0.42008					29	59	Undirected	393			0.5222					43	75	Undirected	393			-0.57576					23	79	Undirected	393			-0.16449		393	Bac1827		48	74	Undirected	393
54	73	Undirected	394			0.60679					30	59	Undirected	394			-0.53886					44	75	Undirected	394			0.2452					24	79	Undirected	394			-0.55777		394	Bac4198		49	74	Undirected	394
55	73	Undirected	395			0.41753					31	59	Undirected	395			0.52623					45	75	Undirected	395			-0.46959					25	79	Undirected	395			-0.15152		395	Bac167		50	74	Undirected	395
56	73	Undirected	396			0.38801					32	59	Undirected	396			-0.66884					46	75	Undirected	396			0.72157					26	79	Undirected	396			-0.18519		396	Bac616		51	74	Undirected	396
57	73	Undirected	397			-0.56678					33	59	Undirected	397			-0.086603					47	75	Undirected	397			-0.73805					27	79	Undirected	397			-0.78571		397	Bac1062		52	74	Undirected	397
58	73	Undirected	398			-0.46009					34	59	Undirected	398			0.42875					48	75	Undirected	398			-0.71385					28	79	Undirected	398			-0.28177		398	Bac1869		53	74	Undirected	398
59	73	Undirected	399			-0.15336					35	59	Undirected	399			-0.71435					49	75	Undirected	399			-0.57868					29	79	Undirected	399			-0.48067		399	Bac1909		54	74	Undirected	399
60	73	Undirected	400			-0.51729					36	59	Undirected	400			-0.58704					50	75	Undirected	400			0.26343					30	79	Undirected	400			0.49725		400	Bac2280		55	74	Undirected	400
61	73	Undirected	401			0.53109					37	59	Undirected	401			-0.68182					51	75	Undirected	401			-0.48464					31	79	Undirected	401			-0.76719		401	Bac2621		56	74	Undirected	401
62	73	Undirected	402			0.32673					38	59	Undirected	402			0.60025					52	75	Undirected	402			-0.49757					32	79	Undirected	402			0.43773		402	Bac3041		57	74	Undirected	402
63	73	Undirected	403			0.32417					39	59	Undirected	403			-0.47558					53	75	Undirected	403			0.50752					33	79	Undirected	403			0.70711		403	Bac3831		58	74	Undirected	403
64	73	Undirected	404			0.59988					40	59	Undirected	404			-0.53333					54	75	Undirected	404			0.64875					34	79	Undirected	404			0.125		404	Bac4324		59	74	Undirected	404
65	73	Undirected	405			0.52614					41	59	Undirected	405			-0.43828					55	75	Undirected	405			0.57868					35	79	Undirected	405			0.11785		405	Bac4978		60	74	Undirected	405
66	73	Undirected	406			0.38132					42	59	Undirected	406			0.46305					56	75	Undirected	406			0.54495					36	79	Undirected	406			0.16449		406	Bac691		61	74	Undirected	406
67	73	Undirected	407			0.55664					43	59	Undirected	407			0.4459					57	75	Undirected	407			-0.42277					37	79	Undirected	407			0.32778		407	Bac2238		62	74	Undirected	407
0	74	Undirected	408			0.55448					44	59	Undirected	408			-0.37528					58	75	Undirected	408			-0.28444					38	79	Undirected	408			-0.49346					63	74	Undirected	408
1	74	Undirected	409			0.56671					45	59	Undirected	409			-0.66884					59	75	Undirected	409			-0.72157					39	79	Undirected	409			-0.39477					64	74	Undirected	409
2	74	Undirected	410			-0.59409					46	59	Undirected	410			-0.66364					60	75	Undirected	410			-0.16674					40	79	Undirected	410			-0.39286					65	74	Undirected	410
3	74	Undirected	411			0.43781					47	59	Undirected	411			0.58963					61	75	Undirected	411			-0.46098					41	79	Undirected	411			-0.69027					66	74	Undirected	411
4	74	Undirected	412			0.19803					48	59	Undirected	412			-0.57016					62	75	Undirected	412			0.52525					42	79	Undirected	412			0.19643					67	74	Undirected	412
5	74	Undirected	413			-0.51488					49	59	Undirected	413			-0.69488					63	75	Undirected	413			0.24052					43	79	Undirected	413			0.59216					68	74	Undirected	413
6	74	Undirected	414			-0.60729					50	59	Undirected	414			-0.50999					64	75	Undirected	414			0.099514					44	79	Undirected	414			-0.65795					0	75	Undirected	414
7	74	Undirected	415			-0.80532					51	59	Undirected	415			-0.65169					65	75	Undirected	415			0.3745					45	79	Undirected	415			-0.26318					1	75	Undirected	415
8	74	Undirected	416			0.38386					0	60	Undirected	416			0.50941					66	75	Undirected	416			0.39927					46	79	Undirected	416			-0.19739					2	75	Undirected	416
9	74	Undirected	417			0.43027					1	60	Undirected	417			-0.67662					67	75	Undirected	417			0.12751					47	79	Undirected	417			0.15152					3	75	Undirected	417
10	74	Undirected	418			-0.44887					2	60	Undirected	418			-0.64688					68	75	Undirected	418			-0.22559					48	79	Undirected	418			0.45817					4	75	Undirected	418
11	74	Undirected	419			0.59409					3	60	Undirected	419			-0.53733					69	75	Undirected	419			0.46057					49	79	Undirected	419			0.24862					5	75	Undirected	419
12	74	Undirected	420			0.52808					4	60	Undirected	420			-0.61714					0	76	Undirected	420			-0.62726					50	79	Undirected	420			-0.44752					6	75	Undirected	420
13	74	Undirected	421			0.58279					5	60	Undirected	421			0.34329					1	76	Undirected	421			0.584					51	79	Undirected	421			0.086711					7	75	Undirected	421
14	74	Undirected	422			-0.58089					6	60	Undirected	422			-0.76585					2	76	Undirected	422			-0.49377					52	79	Undirected	422			0.72977					8	75	Undirected	422
15	74	Undirected	423			0.10568					7	60	Undirected	423			0.33108					3	76	Undirected	423			-0.63333					53	79	Undirected	423			0.52636					9	75	Undirected	423
16	74	Undirected	424			0.43566					8	60	Undirected	424			0.18045					4	76	Undirected	424			-0.32841					54	79	Undirected	424			0.65492					10	75	Undirected	424
17	74	Undirected	425			-0.59409					9	60	Undirected	425			0.28139					5	76	Undirected	425			0.65556					55	79	Undirected	425			0.42767					11	75	Undirected	425
18	74	Undirected	426			0.59154					10	60	Undirected	426			0.53761					6	76	Undirected	426			-0.47778					56	79	Undirected	426			0.43129					12	75	Undirected	426
19	74	Undirected	427			-0.54722					11	60	Undirected	427			-0.52791					7	76	Undirected	427			-0.83333					57	79	Undirected	427			0.089286					13	75	Undirected	427
20	74	Undirected	428			0.34325					12	60	Undirected	428			0.51812					8	76	Undirected	428			0.50098					58	79	Undirected	428			-0.62505					14	75	Undirected	428
21	74	Undirected	429			0.45483					13	60	Undirected	429			-0.47912					9	76	Undirected	429			-0.34975					59	79	Undirected	429			-0.36187					15	75	Undirected	429
22	74	Undirected	430			0.59409					14	60	Undirected	430			0.43869					10	76	Undirected	430			-0.60984					60	79	Undirected	430			-0.36187					16	75	Undirected	430
23	74	Undirected	431			0.52808					15	60	Undirected	431			0.36433					11	76	Undirected	431			0.65836					61	79	Undirected	431			0.13159					17	75	Undirected	431
24	74	Undirected	432			-0.56768					16	60	Undirected	432			0.60227					12	76	Undirected	432			0.41148					62	79	Undirected	432			0.29608					18	75	Undirected	432
25	74	Undirected	433			0.48847					17	60	Undirected	433			-0.51304					13	76	Undirected	433			-0.49377					63	79	Undirected	433			-0.51793					19	75	Undirected	433
26	74	Undirected	434			-0.51962					18	60	Undirected	434			-0.36433					14	76	Undirected	434			0.7					64	79	Undirected	434			-0.18519					20	75	Undirected	434
27	74	Undirected	435			-0.52528					19	60	Undirected	435			0.37852					15	76	Undirected	435			-0.65556					65	79	Undirected	435			0.375					21	75	Undirected	435
28	74	Undirected	436			-0.47527					20	60	Undirected	436			0.45113					16	76	Undirected	436			-0.12978					66	79	Undirected	436			-0.61753					22	75	Undirected	436
29	74	Undirected	437			-0.41753					21	60	Undirected	437			0.52791					17	76	Undirected	437			0.51681					67	79	Undirected	437			-0.26937					23	75	Undirected	437
30	74	Undirected	438			-0.43212					22	60	Undirected	438			-0.22055					18	76	Undirected	438			0.47778					68	79	Undirected	438			-0.016575					24	75	Undirected	438
31	74	Undirected	439			-0.34139					23	60	Undirected	439			0.27748					19	76	Undirected	439			0.81409					69	79	Undirected	439			0.13159					25	75	Undirected	439
32	74	Undirected	440			-0.27724					24	60	Undirected	440			0.55792					20	76	Undirected	440			0.45262					70	79	Undirected	440			0.26197					26	75	Undirected	440
33	74	Undirected	441			-0.33005					25	60	Undirected	441			0.68421					21	76	Undirected	441			-0.5					71	79	Undirected	441			-0.58007					27	75	Undirected	441
34	74	Undirected	442			0.54909					26	60	Undirected	442			0.17101					22	76	Undirected	442			0.73607					72	79	Undirected	442			-0.54265					28	75	Undirected	442
35	74	Undirected	443			-0.54					27	60	Undirected	443			-0.52791					23	76	Undirected	443			-0.72039					73	79	Undirected	443			-0.074848					29	75	Undirected	443
36	74	Undirected	444			0.43698					28	60	Undirected	444			-0.40307					24	76	Undirected	444			-0.30031					0	80	Undirected	444			-0.65633					30	75	Undirected	444
37	74	Undirected	445			-0.29044					29	60	Undirected	445			-0.42046					25	76	Undirected	445			-0.40311					1	80	Undirected	445			-0.66685					31	75	Undirected	445
38	74	Undirected	446			0.41517					30	60	Undirected	446			0.10847					26	76	Undirected	446			0.7306					2	80	Undirected	446			-0.69786					32	75	Undirected	446
39	74	Undirected	447			0.38286					31	60	Undirected	447			-0.4487					27	76	Undirected	447			0.85108					3	80	Undirected	447			-0.57143					33	75	Undirected	447
40	74	Undirected	448			0.60729					32	60	Undirected	448			0.46843					28	76	Undirected	448			-0.51142					4	80	Undirected	448			-0.85714					34	75	Undirected	448
41	74	Undirected	449			0.43566					33	60	Undirected	449			0.267					29	76	Undirected	449			-0.76667					5	80	Undirected	449			-0.69786					35	75	Undirected	449
42	74	Undirected	450			0.41753					34	60	Undirected	450			-0.66175					30	76	Undirected	450			0.43205					6	80	Undirected	450			-0.79129					36	75	Undirected	450
43	74	Undirected	451			-0.38497					35	60	Undirected	451			0.35822					31	76	Undirected	451			-0.36177					7	80	Undirected	451			-0.81153					37	75	Undirected	451
44	74	Undirected	452			0.44372					36	60	Undirected	452			0.15453					32	76	Undirected	452			-0.38244					8	80	Undirected	452			-0.10856					38	75	Undirected	452
45	74	Undirected	453			-0.46207					37	60	Undirected	453			0.42567					33	76	Undirected	453			-0.53297					9	80	Undirected	453			-0.59382					39	75	Undirected	453
46	74	Undirected	454			-0.51181					38	60	Undirected	454			-0.43869					34	76	Undirected	454			0.43333					10	80	Undirected	454			0.17892					40	75	Undirected	454
47	74	Undirected	455			0.31685					39	60	Undirected	455			0.29918					35	76	Undirected	455			0.55549					11	80	Undirected	455			-0.73193					41	75	Undirected	455
48	74	Undirected	456			-0.52808					40	60	Undirected	456			0.33721					36	76	Undirected	456			0.36177					12	80	Undirected	456			-0.50794					42	75	Undirected	456
49	74	Undirected	457			-0.45794					41	60	Undirected	457			0.67112					37	76	Undirected	457			-0.61579					13	80	Undirected	457			-0.48824					43	75	Undirected	457
50	74	Undirected	458			0.47469					42	60	Undirected	458			-0.36433					38	76	Undirected	458			-0.12344					14	80	Undirected	458			-0.52191					44	75	Undirected	458
51	74	Undirected	459			0.47527					43	60	Undirected	459			-0.57253					39	76	Undirected	459			-0.55549					15	80	Undirected	459			-0.43755					45	75	Undirected	459
52	74	Undirected	460			-0.51121					44	60	Undirected	460			0.51731					40	76	Undirected	460			-0.72457					16	80	Undirected	460			0.54278					46	75	Undirected	460
53	74	Undirected	461			-0.31685					45	60	Undirected	461			0.28998					41	76	Undirected	461			-0.055556					17	80	Undirected	461			-0.76446					47	75	Undirected	461
54	74	Undirected	462			0.50167					46	60	Undirected	462			0.11036					42	76	Undirected	462			-0.52028					18	80	Undirected	462			-0.35355					48	75	Undirected	462
55	74	Undirected	463			0.20667					47	60	Undirected	463			-0.51128					43	76	Undirected	463			0.64624					19	80	Undirected	463			-0.4209					49	75	Undirected	463
56	74	Undirected	464			0.41723					48	60	Undirected	464			0.2163					44	76	Undirected	464			-0.30861					20	80	Undirected	464			-0.32567					50	75	Undirected	464
57	74	Undirected	465			-0.56768					49	60	Undirected	465			0.56391					45	76	Undirected	465			0.56459					21	80	Undirected	465			0.23262					51	75	Undirected	465
58	74	Undirected	466			-0.33005					50	60	Undirected	466			0.61744					46	76	Undirected	466			-0.52855					22	80	Undirected	466			0.51177					52	75	Undirected	466
59	74	Undirected	467			-0.21123					51	60	Undirected	467			0.21563					47	76	Undirected	467			0.57104					23	80	Undirected	467			-0.2016					53	75	Undirected	467
60	74	Undirected	468			-0.55989					0	61	Undirected	468			-0.40691					48	76	Undirected	468			0.57104					24	80	Undirected	468			-0.20659					54	75	Undirected	468
61	74	Undirected	469			0.55989					1	61	Undirected	469			0.47552					49	76	Undirected	469			0.45262					25	80	Undirected	469			-0.31746					55	75	Undirected	469
62	74	Undirected	470			0.26404					2	61	Undirected	470			0.44434					50	76	Undirected	470			-0.33635					26	80	Undirected	470			-0.4127					56	75	Undirected	470
63	74	Undirected	471			0.36188					3	61	Undirected	471			0.46945					51	76	Undirected	471			0.71377					27	80	Undirected	471			-0.48824					57	75	Undirected	471
64	74	Undirected	472			0.51137					4	61	Undirected	472			0.36638					52	76	Undirected	472			0.37573					28	80	Undirected	472			-0.21878					58	75	Undirected	472
65	74	Undirected	473			0.44536					5	61	Undirected	473			-0.54769					53	76	Undirected	473			-0.30268					29	80	Undirected	473			-0.46881					59	75	Undirected	473
66	74	Undirected	474			0.47683					6	61	Undirected	474			0.36638					54	76	Undirected	474			-0.46268					30	80	Undirected	474			0.46881					60	75	Undirected	474
67	74	Undirected	475			0.33968					7	61	Undirected	475			-0.76033					55	76	Undirected	475			-0.53492					31	80	Undirected	475			-0.45869					61	75	Undirected	475
0	75	Undirected	476			-0.61464					8	61	Undirected	476			-0.58333					56	76	Undirected	476			-0.46268					32	80	Undirected	476			0.55556					62	75	Undirected	476
1	75	Undirected	477			-0.48617					9	61	Undirected	477			-0.51826					57	76	Undirected	477			0.60563					33	80	Undirected	477			0.74603					63	75	Undirected	477
2	75	Undirected	478			0.47002					10	61	Undirected	478			-0.51818					58	76	Undirected	478			0.41148					34	80	Undirected	478			0.084179					64	75	Undirected	478
3	75	Undirected	479			-0.23153					11	61	Undirected	479			0.41316					59	76	Undirected	479			0.66069					35	80	Undirected	479			-0.095238					65	75	Undirected	479
4	75	Undirected	480			-0.23862					12	61	Undirected	480			-0.51461					60	76	Undirected	480			0					36	80	Undirected	480			0.07754					66	75	Undirected	480
5	75	Undirected	481			0.23862					13	61	Undirected	481			0.36677					61	76	Undirected	481			0.45262					37	80	Undirected	481			0.11386					67	75	Undirected	481
6	75	Undirected	482			0.39771					14	61	Undirected	482			-0.63143					62	76	Undirected	482			-0.61445					38	80	Undirected	482			-0.54278					68	75	Undirected	482
7	75	Undirected	483			0.58571					15	61	Undirected	483			-0.35079					63	76	Undirected	483			0.012012					39	80	Undirected	483			0.015508					0	76	Undirected	483
8	75	Undirected	484			-0.80411					16	61	Undirected	484			-0.14811					64	76	Undirected	484			0.083497					40	80	Undirected	484			-0.48824					1	76	Undirected	484
9	75	Undirected	485			-0.68633					17	61	Undirected	485			0.47552					65	76	Undirected	485			-0.40311					41	80	Undirected	485			-0.28571					2	76	Undirected	485
10	75	Undirected	486			0.22416					18	61	Undirected	486			0.55347					66	76	Undirected	486			-0.63449					42	80	Undirected	486			-0.016836					3	76	Undirected	486
11	75	Undirected	487			-0.44109					19	61	Undirected	487			-0.54262					67	76	Undirected	487			-0.082295					43	80	Undirected	487			0.60481					4	76	Undirected	487
12	75	Undirected	488			-0.55679					20	61	Undirected	488			-0.44144					68	76	Undirected	488			0.26746					44	80	Undirected	488			-0.32567					5	76	Undirected	488
13	75	Undirected	489			-0.7545					21	61	Undirected	489			-0.44434					69	76	Undirected	489			-0.16102					45	80	Undirected	489			-0.26364					6	76	Undirected	489
14	75	Undirected	490			0.61464					22	61	Undirected	490			0.5661					0	77	Undirected	490			-0.67052					46	80	Undirected	490			-0.32567					7	76	Undirected	490
15	75	Undirected	491			0.033076					23	61	Undirected	491			-0.7					1	77	Undirected	491			0.80029					47	80	Undirected	491			0.12698					8	76	Undirected	491
16	75	Undirected	492			-0.42663					24	61	Undirected	492			-0.50864					2	77	Undirected	492			-0.51434					48	80	Undirected	492			0.39441					9	76	Undirected	492
17	75	Undirected	493			0.39771					25	61	Undirected	493			-0.37838					3	77	Undirected	493			-0.74444					49	80	Undirected	493			0.25003					10	76	Undirected	493
18	75	Undirected	494			-0.504					26	61	Undirected	494			-0.19488					4	77	Undirected	494			-0.15891					50	80	Undirected	494			-0.50006					11	76	Undirected	494
19	75	Undirected	495			0.38146					27	61	Undirected	495			0.38197					5	77	Undirected	495			0.58656					51	80	Undirected	495			-0.061314					12	76	Undirected	495
20	75	Undirected	496			-0.28201					28	61	Undirected	496			0.57407					6	77	Undirected	496			-0.83333					52	80	Undirected	496			0.65275					13	76	Undirected	496
21	75	Undirected	497			-0.43596					29	61	Undirected	497			0.59341					7	77	Undirected	497			-0.65556					53	80	Undirected	497			0.3877					14	76	Undirected	497
22	75	Undirected	498			-0.61464					30	61	Undirected	498			-0.5686					8	77	Undirected	498			0.58448					54	80	Undirected	498			0.44105					15	76	Undirected	498
23	75	Undirected	499			-0.55679					31	61	Undirected	499			0.66178					9	77	Undirected	499			-0.61721					55	80	Undirected	499			0.41872					16	76	Undirected	499
24	75	Undirected	500			0.25309					32	61	Undirected	500			-0.42875					10	77	Undirected	500			-0.60984					56	80	Undirected	500			0.58554					17	76	Undirected	500
25	75	Undirected	501			-0.61464					33	61	Undirected	501			0					11	77	Undirected	501			0.43205					57	80	Undirected	501			-0.050508					18	76	Undirected	501
26	75	Undirected	502			0.50596					34	61	Undirected	502			0.22607					12	77	Undirected	502			0.59664					58	80	Undirected	502			-0.17059					19	76	Undirected	502
27	75	Undirected	503			0.37623					35	61	Undirected	503			-0.59464					13	77	Undirected	503			-0.65836					59	80	Undirected	503			0.10856					20	76	Undirected	503
28	75	Undirected	504			0.49894					36	61	Undirected	504			-0.64803					14	77	Undirected	504			0.43333					60	80	Undirected	504			-0.44973					21	76	Undirected	504
29	75	Undirected	505			0.68607					37	61	Undirected	505			-0.38017					15	77	Undirected	505			-0.5					61	80	Undirected	505			0.23262					22	76	Undirected	505
30	75	Undirected	506			0.42172					38	61	Undirected	506			0.36638					16	77	Undirected	506			-0.43259					62	80	Undirected	506			0.41872					23	76	Undirected	506
31	75	Undirected	507			0.44129					39	61	Undirected	507			-0.50864					17	77	Undirected	507			0.62017					63	80	Undirected	507			-0.20659					24	76	Undirected	507
32	75	Undirected	508			0.22416					40	61	Undirected	508			-0.58586					18	77	Undirected	508			0.77778					64	80	Undirected	508			-0.12698					25	76	Undirected	508
33	75	Undirected	509			0.28201					41	61	Undirected	509			-0.1865					19	77	Undirected	509			0.45923					65	80	Undirected	509			0.40406					26	76	Undirected	509
34	75	Undirected	510			-0.35024					42	61	Undirected	510			0.30402					20	77	Undirected	510			0.69951					66	80	Undirected	510			-0.41319					27	76	Undirected	510
35	75	Undirected	511			0.40166					43	61	Undirected	511			0.38197					21	77	Undirected	511			-0.78889					67	80	Undirected	511			-0.1746					28	76	Undirected	511
36	75	Undirected	512			-0.21691					44	61	Undirected	512			-0.35866					22	77	Undirected	512			0.59806					68	80	Undirected	512			-0.18752					29	76	Undirected	512
37	75	Undirected	513			0.007231					45	61	Undirected	513			-0.70938					23	77	Undirected	513			-0.50851					69	80	Undirected	513			0.17059					30	76	Undirected	513
38	75	Undirected	514			-0.19846					46	61	Undirected	514			-0.49587					24	77	Undirected	514			-0.46849					70	80	Undirected	514			0.3352					31	76	Undirected	514
39	75	Undirected	515			-0.3254					47	61	Undirected	515			0.3232					25	77	Undirected	515			-0.60984					71	80	Undirected	515			-0.45869					32	76	Undirected	515
40	75	Undirected	516			-0.61464					48	61	Undirected	516			-0.54262					26	77	Undirected	516			0.43836					72	80	Undirected	516			-0.28227					33	76	Undirected	516
41	75	Undirected	517			-0.70141					49	61	Undirected	517			-0.34825					27	77	Undirected	517			0.52905					73	80	Undirected	517			-0.38812					34	76	Undirected	517
42	75	Undirected	518			-0.36148					50	61	Undirected	518			-0.23619					28	77	Undirected	518			-0.53229					0	81	Undirected	518			-0.58012					35	76	Undirected	518
43	75	Undirected	519			0.19019					51	61	Undirected	519			-0.56906					29	77	Undirected	519			-0.5					1	81	Undirected	519			-0.72375					36	76	Undirected	519
44	75	Undirected	520			-0.40627					0	62	Undirected	520			-0.49014					30	77	Undirected	520			0.61721					2	81	Undirected	520			-0.72375					37	76	Undirected	520
45	75	Undirected	521			0.42663					1	62	Undirected	521			0.32084					31	77	Undirected	521			-0.46513					3	81	Undirected	521			-0.75761					38	76	Undirected	521
46	75	Undirected	522			0.20656					2	62	Undirected	522			0.27501					32	77	Undirected	522			-0.40311					4	81	Undirected	522			-0.69027					39	76	Undirected	522
47	75	Undirected	523			-0.19524					3	62	Undirected	523			0.43704					33	77	Undirected	523			-0.60911					5	81	Undirected	523			-0.85534					40	76	Undirected	523
48	75	Undirected	524			0.39771					4	62	Undirected	524			0.32084					34	77	Undirected	524			0.56667					6	81	Undirected	524			-0.75					41	76	Undirected	524
49	75	Undirected	525			0.25082					5	62	Undirected	525			-0.75907					35	77	Undirected	525			0.65836					7	81	Undirected	525			-0.72977					42	76	Undirected	525
50	75	Undirected	526			-0.584					6	62	Undirected	526			0.25973					36	77	Undirected	526			0.55816					8	81	Undirected	526			-0.032898					43	76	Undirected	526
51	75	Undirected	527			-0.71587					7	62	Undirected	527			-0.63981					37	77	Undirected	527			-0.34442					9	81	Undirected	527			-0.61327					44	76	Undirected	527
52	75	Undirected	528			0.432					8	62	Undirected	528			-0.73386					38	77	Undirected	528			-0.16459					10	81	Undirected	528			0.25877					45	76	Undirected	528
53	75	Undirected	529			0.52786					9	62	Undirected	529			-0.65633					39	77	Undirected	529			-0.45262					11	81	Undirected	529			-0.65556					46	76	Undirected	529
54	75	Undirected	530			-0.15185					10	62	Undirected	530			-0.55234					40	77	Undirected	530			-0.67856					12	81	Undirected	530			-0.6566					47	76	Undirected	530
55	75	Undirected	531			-0.39436					11	62	Undirected	531			0.38196					41	77	Undirected	531			-0.38889					13	81	Undirected	531			-0.60714					48	76	Undirected	531
56	75	Undirected	532			-0.37725					12	62	Undirected	532			-0.53232					42	77	Undirected	532			-0.39338					14	81	Undirected	532			-0.60714					49	76	Undirected	532
57	75	Undirected	533			0.45555					13	62	Undirected	533			0.41411					43	77	Undirected	533			0.69921					15	81	Undirected	533			-0.51382					50	76	Undirected	533
58	75	Undirected	534			0.49894					14	62	Undirected	534			-0.62641					44	77	Undirected	534			-0.30861					16	81	Undirected	534			0.65795					51	76	Undirected	534
59	75	Undirected	535			0.39771					15	62	Undirected	535			-0.45835					45	77	Undirected	535			0.61264					17	81	Undirected	535			-0.65556					52	76	Undirected	535
60	75	Undirected	536			0.39642					16	62	Undirected	536			-0.24445					46	77	Undirected	536			-0.4805					18	81	Undirected	536			-0.14286					53	76	Undirected	536
61	75	Undirected	537			-0.59089					17	62	Undirected	537			0.58058					47	77	Undirected	537			0.67256					19	81	Undirected	537			-0.5					54	76	Undirected	537
62	75	Undirected	538			-0.094003					18	62	Undirected	538			0.53474					48	77	Undirected	538			0.72332					20	81	Undirected	538			-0.52636					55	76	Undirected	538
63	75	Undirected	539			-0.56097					19	62	Undirected	539			-0.61905					49	77	Undirected	539			0.59664					21	81	Undirected	539			0.26318					56	76	Undirected	539
64	75	Undirected	540			-0.44272					20	62	Undirected	540			-0.59481					50	77	Undirected	540			-0.34836					22	81	Undirected	540			0.62505					57	76	Undirected	540
65	75	Undirected	541			-0.66979					21	62	Undirected	541			-0.47363					51	77	Undirected	541			0.69214					23	81	Undirected	541			-0.26318					58	76	Undirected	541
66	75	Undirected	542			-0.66744					22	62	Undirected	542			0.49225					52	77	Undirected	542			0.24005					24	81	Undirected	542			-0.39841					59	76	Undirected	542
67	75	Undirected	543			-0.1323					23	62	Undirected	543			-0.69488					53	77	Undirected	543			-0.59491					25	81	Undirected	543			-0.31988					60	76	Undirected	543
0	76	Undirected	544			-0.65574					24	62	Undirected	544			-0.45691					54	77	Undirected	544			-0.61237					26	81	Undirected	544			-0.35355					61	76	Undirected	544
1	76	Undirected	545			-0.45445					25	62	Undirected	545			-0.37852					55	77	Undirected	545			-0.51434					27	81	Undirected	545			-0.60714					62	76	Undirected	545
2	76	Undirected	546			0.66886					26	62	Undirected	546			-0.3514					56	77	Undirected	546			-0.61237					28	81	Undirected	546			-0.34807					63	76	Undirected	546
3	76	Undirected	547			-0.31494					27	62	Undirected	547			0.50418					57	77	Undirected	547			0.47585					29	81	Undirected	547			-0.58012					64	76	Undirected	547
4	76	Undirected	548			-0.3541					28	62	Undirected	548			0.58601					58	77	Undirected	548			0.20574					30	81	Undirected	548			0.43095					65	76	Undirected	548
5	76	Undirected	549			0.48525					29	62	Undirected	549			0.38214					59	77	Undirected	549			0.58861					31	81	Undirected	549			-0.6175					66	76	Undirected	549
6	76	Undirected	550			0.60328					30	62	Undirected	550			-0.60007					60	77	Undirected	550			0.24689					32	81	Undirected	550			0.60609					67	76	Undirected	550
7	76	Undirected	551			0.66886					31	62	Undirected	551			0.55476					61	77	Undirected	551			0.4732					33	81	Undirected	551			0.67344					68	76	Undirected	551
8	76	Undirected	552			-0.57533					32	62	Undirected	552			-0.55002					62	77	Undirected	552			-0.59327					34	81	Undirected	552			0.089286					0	77	Undirected	552
9	76	Undirected	553			-0.80236					33	62	Undirected	553			0.11144					63	77	Undirected	553			-0.27629					35	81	Undirected	553			0.15152					1	77	Undirected	553
10	76	Undirected	554			0.43279					34	62	Undirected	554			0.27501					64	77	Undirected	554			-0.10437					36	81	Undirected	554			0.26318					2	77	Undirected	554
11	76	Undirected	555			-0.51148					35	62	Undirected	555			-0.71307					65	77	Undirected	555			-0.4858					37	81	Undirected	555			0.22427					3	77	Undirected	555
12	76	Undirected	556			-0.57705					36	62	Undirected	556			-0.66306					66	77	Undirected	556			-0.39338					38	81	Undirected	556			-0.62505					4	77	Undirected	556
13	76	Undirected	557			-0.73026					37	62	Undirected	557			-0.52642					67	77	Undirected	557			-0.28803					39	81	Undirected	557			-0.29608					5	77	Undirected	557
14	76	Undirected	558			0.72132					38	62	Undirected	558			0.53474					68	77	Undirected	558			0.061721					40	81	Undirected	558			-0.42857					6	77	Undirected	558
15	76	Undirected	559			-0.14997					39	62	Undirected	559			-0.42368					69	77	Undirected	559			-0.49455					41	81	Undirected	559			-0.6566					7	77	Undirected	559
16	76	Undirected	560			-0.38033					40	62	Undirected	560			-0.50483					0	78	Undirected	560			0.58211					42	81	Undirected	560			0.053571					8	77	Undirected	560
17	76	Undirected	561			0.60328					41	62	Undirected	561			-0.25753					1	78	Undirected	561			-0.76122					43	81	Undirected	561			0.62505					9	77	Undirected	561
18	76	Undirected	562			-0.67469					42	62	Undirected	562			0.30557					2	78	Undirected	562			0.63888					44	81	Undirected	562			-0.59216					10	77	Undirected	562
19	76	Undirected	563			0.60008					43	62	Undirected	563			0.33612					3	78	Undirected	563			0.56355					45	81	Undirected	563			-0.32898					11	77	Undirected	563
20	76	Undirected	564			-0.23607					44	62	Undirected	564			-0.28289					4	78	Undirected	564			0.10966					46	81	Undirected	564			-0.26318					12	77	Undirected	564
21	76	Undirected	565			-0.52948					45	62	Undirected	565			-0.68752					5	78	Undirected	565			-0.65476					47	81	Undirected	565			0.084179					13	77	Undirected	565
22	76	Undirected	566			-0.66886					46	62	Undirected	566			-0.656					6	78	Undirected	566			0.85108					48	81	Undirected	566			0.49801					14	77	Undirected	566
23	76	Undirected	567			-0.55082					47	62	Undirected	567			0.39397					7	78	Undirected	567			0.71307					49	81	Undirected	567			0.24862					15	77	Undirected	567
24	76	Undirected	568			0.40656					48	62	Undirected	568			-0.55556					8	78	Undirected	568			-0.83186					50	81	Undirected	568			-0.58012					16	77	Undirected	568
25	76	Undirected	569			-0.56394					49	62	Undirected	569			-0.47619					9	78	Undirected	569			0.57499					51	81	Undirected	569			-0.021678					17	77	Undirected	569
26	76	Undirected	570			0.53257					50	62	Undirected	570			-0.36004					10	78	Undirected	570			0.66334					52	81	Undirected	570			0.76719					18	77	Undirected	570
27	76	Undirected	571			0.46829					51	62	Undirected	571			-0.7028					11	78	Undirected	571			-0.59628					53	81	Undirected	571			0.55926					19	77	Undirected	571
28	76	Undirected	572			0.65574					0	63	Undirected	572			-0.51556					12	78	Undirected	572			-0.5111					54	81	Undirected	572			0.58007					20	77	Undirected	572
29	76	Undirected	573			0.72251					1	63	Undirected	573			0.35557					13	78	Undirected	573			0.76665					55	81	Undirected	573			0.29608					21	77	Undirected	573
30	76	Undirected	574			0.49171					2	63	Undirected	574			0.34075					14	78	Undirected	574			-0.65556					56	81	Undirected	574			0.46579					22	77	Undirected	574
31	76	Undirected	575			0.46123					3	63	Undirected	575			0.43866					15	78	Undirected	575			0.47154					57	81	Undirected	575			-0.035714					23	77	Undirected	575
32	76	Undirected	576			0.32787					4	63	Undirected	576			0.35557					16	78	Undirected	576			0.53733					58	81	Undirected	576			-0.42767					24	77	Undirected	576
33	76	Undirected	577			0.38033					5	63	Undirected	577			-0.63197					17	78	Undirected	577			-0.52425					59	81	Undirected	577			-0.19739					25	77	Undirected	577
34	76	Undirected	578			-0.46261					6	63	Undirected	578			0.28149					18	78	Undirected	578			-0.79358					60	81	Undirected	578			-0.36187					26	77	Undirected	578
35	76	Undirected	579			0.58942					7	63	Undirected	579			-0.50261					19	78	Undirected	579			-0.57258					61	81	Undirected	579			0.19739					27	77	Undirected	579
36	76	Undirected	580			-0.18992					8	63	Undirected	580			-0.75656					20	78	Undirected	580			-0.66017					62	81	Undirected	580			0.46057					28	77	Undirected	580
37	76	Undirected	581			0.28853					9	63	Undirected	581			-0.64401					21	78	Undirected	581			0.85108					63	81	Undirected	581			-0.39841					29	77	Undirected	581
38	76	Undirected	582			-0.35994					10	63	Undirected	582			-0.59607					22	78	Undirected	582			-0.65476					64	81	Undirected	582			-0.21887					30	77	Undirected	582
39	76	Undirected	583			-0.30164					11	63	Undirected	583			0.44446					23	78	Undirected	583			0.46057					65	81	Undirected	583			0.33929					31	77	Undirected	583
40	76	Undirected	584			-0.73443					12	63	Undirected	584			-0.56146					24	78	Undirected	584			0.39789					66	81	Undirected	584			-0.57769					32	77	Undirected	584
41	76	Undirected	585			-0.60328					13	63	Undirected	585			0.34852					25	78	Undirected	585			0.68474					67	81	Undirected	585			-0.2357					33	77	Undirected	585
42	76	Undirected	586			-0.53519					14	63	Undirected	586			-0.56298					26	78	Undirected	586			-0.65901					68	81	Undirected	586			0.016575					34	77	Undirected	586
43	76	Undirected	587			0.26995					15	63	Undirected	587			-0.37038					27	78	Undirected	587			-0.70238					69	81	Undirected	587			0.13159					35	77	Undirected	587
44	76	Undirected	588			-0.51974					16	63	Undirected	588			-0.45927					28	78	Undirected	588			0.58338					70	81	Undirected	588			0.29939					36	77	Undirected	588
45	76	Undirected	589			0.55082					17	63	Undirected	589			0.65187					29	78	Undirected	589			0.55205					71	81	Undirected	589			-0.58007					37	77	Undirected	589
46	76	Undirected	590			0.34787					18	63	Undirected	590			0.45927					30	78	Undirected	590			-0.61758					72	81	Undirected	590			-0.4678					38	77	Undirected	590
47	76	Undirected	591			-0.15738					19	63	Undirected	591			-0.71572					31	78	Undirected	591			0.26748					73	81	Undirected	591			-0.22454					39	77	Undirected	591
48	76	Undirected	592			0.43279					20	63	Undirected	592			-0.62922					32	78	Undirected	592			0.36377					0	82	Undirected	592			-0.68704					40	77	Undirected	592
49	76	Undirected	593			0.28098					21	63	Undirected	593			-0.50372					33	78	Undirected	593			0.59108					1	82	Undirected	593			-0.78788					41	77	Undirected	593
50	76	Undirected	594			-0.64567					22	63	Undirected	594			0.44702					34	78	Undirected	594			-0.47154					2	82	Undirected	594			-0.72727					42	77	Undirected	594
51	76	Undirected	595			-0.62951					23	63	Undirected	595			-0.59607					35	78	Undirected	595			-0.57499					3	82	Undirected	595			-0.79091					43	77	Undirected	595
52	76	Undirected	596			0.50783					24	63	Undirected	596			-0.53167					36	78	Undirected	596			-0.52425					4	82	Undirected	596			-0.63583					44	77	Undirected	596
53	76	Undirected	597			0.48525					25	63	Undirected	597			-0.38952					37	78	Undirected	597			0.3241					5	82	Undirected	597			-0.78788					45	77	Undirected	597
54	76	Undirected	598			-0.32787					26	63	Undirected	598			-0.26667					38	78	Undirected	598			0.12778					6	82	Undirected	598			-0.85534					46	77	Undirected	598
55	76	Undirected	599			-0.40398					27	63	Undirected	599			0.53335					39	78	Undirected	599			0.5324					7	82	Undirected	599			-0.77563					47	77	Undirected	599
56	76	Undirected	600			-0.375					28	63	Undirected	600			0.53036					40	78	Undirected	600			0.66667					8	82	Undirected	600			-0.090909					48	77	Undirected	600
57	76	Undirected	601			0.53771					29	63	Undirected	601			0.44306					41	78	Undirected	601			0.19552					9	82	Undirected	601			-0.53437					49	77	Undirected	601
58	76	Undirected	602			0.53771					30	63	Undirected	602			-0.60682					42	78	Undirected	602			0.43346					10	82	Undirected	602			0.22247					50	77	Undirected	602
59	76	Undirected	603			0.24918					31	63	Undirected	603			0.53036					43	78	Undirected	603			-0.74568					11	82	Undirected	603			-0.66742					51	77	Undirected	603
60	76	Undirected	604			0.59689					32	63	Undirected	604			-0.56298					44	78	Undirected	604			0.19166					12	82	Undirected	604			-0.5738					52	77	Undirected	604
61	76	Undirected	605			-0.52906					33	63	Undirected	605			0.024938					45	78	Undirected	605			-0.69631					13	82	Undirected	605			-0.52636					53	77	Undirected	605
62	76	Undirected	606			-0.091804					34	63	Undirected	606			0.32593					46	78	Undirected	606			0.55954					14	82	Undirected	606			-0.59216					54	77	Undirected	606
63	76	Undirected	607			-0.59011					35	63	Undirected	607			-0.63197					47	78	Undirected	607			-0.63049					15	82	Undirected	607			-0.4733					55	77	Undirected	607
64	76	Undirected	608			-0.57354					36	63	Undirected	608			-0.61579					48	78	Undirected	608			-0.63049					16	82	Undirected	608			0.51515					56	77	Undirected	608
65	76	Undirected	609			-0.69738					37	63	Undirected	609			-0.48691					49	78	Undirected	609			-0.44721					17	82	Undirected	609			-0.66742					57	77	Undirected	609
66	76	Undirected	610			-0.59868					38	63	Undirected	610			0.69632					50	78	Undirected	610			0.33572					18	82	Undirected	610			-0.19739					58	77	Undirected	610
67	76	Undirected	611			-0.34494					39	63	Undirected	611			-0.38667					51	78	Undirected	611			-0.67166					19	82	Undirected	611			-0.42767					59	77	Undirected	611
0	77	Undirected	612			0.57705					40	63	Undirected	612			-0.57591					52	78	Undirected	612			-0.20526					20	82	Undirected	612			-0.39394					60	77	Undirected	612
1	77	Undirected	613			0.59011					41	63	Undirected	613			-0.29					53	78	Undirected	613			0.49696					21	82	Undirected	613			0.27273					61	77	Undirected	613
2	77	Undirected	614			-0.59017					42	63	Undirected	614			0.34075					54	78	Undirected	614			0.67612					22	82	Undirected	614			0.63636					62	77	Undirected	614
3	77	Undirected	615			0.47992					43	63	Undirected	615			0.4889					55	78	Undirected	615			0.38333					23	82	Undirected	615			-0.21212					63	77	Undirected	615
4	77	Undirected	616			0.24918					44	63	Undirected	616			-0.15794					56	78	Undirected	616			0.73247					24	82	Undirected	616			-0.27524					64	77	Undirected	616
5	77	Undirected	617			-0.51148					45	63	Undirected	617			-0.53335					57	78	Undirected	617			-0.60449					25	82	Undirected	617			-0.35669					65	77	Undirected	617
6	77	Undirected	618			-0.65574					46	63	Undirected	618			-0.7068					58	78	Undirected	618			-0.46851					26	82	Undirected	618			-0.29465					66	77	Undirected	618
7	77	Undirected	619			-0.8					47	63	Undirected	619			0.60675					59	78	Undirected	619			-0.59684					27	82	Undirected	619			-0.55926					67	77	Undirected	619
8	77	Undirected	620			0.48836					48	63	Undirected	620			-0.53102					60	78	Undirected	620			-0.34073					28	82	Undirected	620			-0.25955					68	77	Undirected	620
9	77	Undirected	621			0.5474					49	63	Undirected	621			-0.59259					61	78	Undirected	621			-0.55369					29	82	Undirected	621			-0.5649					0	78	Undirected	621
10	77	Undirected	622			-0.4459					50	63	Undirected	622			-0.42394					62	78	Undirected	622			0.74568					30	82	Undirected	622			0.32062					1	78	Undirected	622
11	77	Undirected	623			0.66886					51	63	Undirected	623			-0.59261					63	78	Undirected	623			0.24868					31	82	Undirected	623			-0.49985					2	78	Undirected	623
12	77	Undirected	624			0.57705					0	64	Undirected	624			-0.59704					64	78	Undirected	624			0.054017					32	82	Undirected	624			0.5738					3	78	Undirected	624
13	77	Undirected	625			0.65789					1	64	Undirected	625			0.66182					65	78	Undirected	625			0.36377					33	82	Undirected	625			0.63583					4	78	Undirected	625
14	77	Undirected	626			-0.6164					2	64	Undirected	626			0.63174					66	78	Undirected	626			0.32838					34	82	Undirected	626			0					5	78	Undirected	626
15	77	Undirected	627			0.10498					3	64	Undirected	627			0.71711					67	78	Undirected	627			0.27685					35	82	Undirected	627			0.046524					6	78	Undirected	627
16	77	Undirected	628			0.48525					4	64	Undirected	628			0.63174					68	78	Undirected	628			-0.12778					36	82	Undirected	628			0.24242					7	78	Undirected	628
17	77	Undirected	629			-0.6164					5	64	Undirected	629			-0.65672					69	78	Undirected	629			0.63095					37	82	Undirected	629			0.19069					8	78	Undirected	629
18	77	Undirected	630			0.64567					6	64	Undirected	630			0.67686					0	79	Undirected	630			-0.60449					38	82	Undirected	630			-0.69697					9	78	Undirected	630
19	77	Undirected	631			-0.65656					7	64	Undirected	631			-0.66178					1	79	Undirected	631			0.67166					39	82	Undirected	631			-0.24242					10	78	Undirected	631
20	77	Undirected	632			0.36722					8	64	Undirected	632			-0.52475					2	79	Undirected	632			-0.63888					40	82	Undirected	632			-0.39477					11	78	Undirected	632
21	77	Undirected	633			0.52242					9	64	Undirected	633			-0.47692					3	79	Undirected	633			-0.42554					41	82	Undirected	633			-0.48075					12	78	Undirected	633
22	77	Undirected	634			0.66886					10	64	Undirected	634			-0.75427					4	79	Undirected	634			-0.021932					42	82	Undirected	634			-0.13159					13	78	Undirected	634
23	77	Undirected	635			0.60328					11	64	Undirected	635			0.54149					5	79	Undirected	635			0.58333					43	82	Undirected	635			0.51515					14	78	Undirected	635
24	77	Undirected	636			-0.51148					12	64	Undirected	636			-0.74472					6	79	Undirected	636			-0.65556					44	82	Undirected	636			-0.48485					15	78	Undirected	636
25	77	Undirected	637			0.66886					13	64	Undirected	637			0.62308					7	79	Undirected	637			-0.49455					45	82	Undirected	637			-0.18182					16	78	Undirected	637
26	77	Undirected	638			-0.59812					14	64	Undirected	638			-0.67686					8	79	Undirected	638			0.58338					46	82	Undirected	638			-0.33333					17	78	Undirected	638
27	77	Undirected	639			-0.56195					15	64	Undirected	639			-0.46628					9	79	Undirected	639			-0.83054					47	82	Undirected	639			0.2016					18	78	Undirected	639
28	77	Undirected	640			-0.52459					16	64	Undirected	640			-0.40612					10	79	Undirected	640			-0.52425					48	82	Undirected	640			0.42204					19	78	Undirected	640
29	77	Undirected	641			-0.53519					17	64	Undirected	641			0.58662					11	79	Undirected	641			0.23425					49	82	Undirected	641			0.25955					20	78	Undirected	641
30	77	Undirected	642			-0.46049					18	64	Undirected	642			0.51141					12	79	Undirected	642			0.31944					50	82	Undirected	642			-0.62597					21	78	Undirected	642
31	77	Undirected	643			-0.40697					19	64	Undirected	643			-0.53131					13	79	Undirected	643			-0.74536					51	82	Undirected	643			-0.23962					22	78	Undirected	643
32	77	Undirected	644			-0.32787					20	64	Undirected	644			-0.58559					14	79	Undirected	644			0.26453					52	82	Undirected	644			0.74116					23	78	Undirected	644
33	77	Undirected	645			-0.38033					21	64	Undirected	645			-0.64678					15	79	Undirected	645			-0.34503					53	82	Undirected	645			0.54545					24	78	Undirected	645
34	77	Undirected	646			0.53165					22	64	Undirected	646			0.51538					16	79	Undirected	646			-0.62688					54	82	Undirected	646			0.63774					25	78	Undirected	646
35	77	Undirected	647			-0.54968					23	64	Undirected	647			-0.57886					17	79	Undirected	647			0.31027					55	82	Undirected	647			0.24242					26	78	Undirected	647
36	77	Undirected	648			0.42053					24	64	Undirected	648			-0.51525					18	79	Undirected	648			0.54055					56	82	Undirected	648			0.5403					27	78	Undirected	648
37	77	Undirected	649			-0.28853					25	64	Undirected	649			-0.66164					19	79	Undirected	649			0.41053					57	82	Undirected	649			-0.13159					28	78	Undirected	649
38	77	Undirected	650			0.36744					26	64	Undirected	650			-0.2557					20	79	Undirected	650			0.46851					58	82	Undirected	650			-0.18182					29	78	Undirected	650
39	77	Undirected	651			0.40656					27	64	Undirected	651			0.64678					21	79	Undirected	651			-0.67856					59	82	Undirected	651			-0.15152					30	78	Undirected	651
40	77	Undirected	652			0.73443					28	64	Undirected	652			0.5					22	79	Undirected	652			0.5119					60	82	Undirected	652			-0.27273					31	78	Undirected	652
41	77	Undirected	653			0.56394					29	64	Undirected	653			0.52343					23	79	Undirected	653			-0.39477					61	82	Undirected	653			0.21212					32	78	Undirected	653
42	77	Undirected	654			0.40139					30	64	Undirected	654			-0.38822					24	79	Undirected	654			-0.33572					62	82	Undirected	654			0.39394					33	78	Undirected	654
43	77	Undirected	655			-0.31494					31	64	Undirected	655			0.60769					25	79	Undirected	655			-0.75963					63	82	Undirected	655			-0.27524					34	78	Undirected	655
44	77	Undirected	656			0.44079					32	64	Undirected	656			-0.58662					26	79	Undirected	656			0.25928					64	82	Undirected	656			-0.07754					35	78	Undirected	656
45	77	Undirected	657			-0.53771					33	64	Undirected	657			-0.042197					27	79	Undirected	657			0.39286					65	82	Undirected	657			0.36187					36	78	Undirected	657
46	77	Undirected	658			-0.44153					34	64	Undirected	658			0.58662					28	79	Undirected	658			-0.68061					66	82	Undirected	658			-0.38534					37	78	Undirected	658
47	77	Undirected	659			0.31476					35	64	Undirected	659			-0.59633					29	79	Undirected	659			-0.47154					67	82	Undirected	659			-0.07754					38	78	Undirected	659
48	77	Undirected	660			-0.55082					36	64	Undirected	660			-0.45051					30	79	Undirected	660			0.40462					68	82	Undirected	660			-0.13741					39	78	Undirected	660
49	77	Undirected	661			-0.46829					37	64	Undirected	661			-0.45448					31	79	Undirected	661			-0.37447					69	82	Undirected	661			0.15152					40	78	Undirected	661
50	77	Undirected	662			0.50058					38	64	Undirected	662			0.46628					32	79	Undirected	662			-0.39586					70	82	Undirected	662			0.29302					41	78	Undirected	662
51	77	Undirected	663			0.68197					39	64	Undirected	663			-0.4989					33	79	Undirected	663			-0.32838					71	82	Undirected	663			-0.43091					42	78	Undirected	663
52	77	Undirected	664			-0.50783					40	64	Undirected	664			-0.55547					34	79	Undirected	664			0.47154					72	82	Undirected	664			-0.32749					43	78	Undirected	664
53	77	Undirected	665			-0.39344					41	64	Undirected	665			-0.48254					35	79	Undirected	665			0.34073					73	82	Undirected	665			-0.25854					44	78	Undirected	665
54	77	Undirected	666			0.43279					42	64	Undirected	666			0.36099					36	79	Undirected	666			0.32097					0	83	Undirected	666			-0.50006					45	78	Undirected	666
55	77	Undirected	667			0.33776					43	64	Undirected	667			0.40612					37	79	Undirected	667			-0.15125					1	83	Undirected	667			-0.85294					46	78	Undirected	667
56	77	Undirected	668			0.48026					44	64	Undirected	668			-0.62452					38	79	Undirected	668			-0.27685					2	83	Undirected	668			-0.63583					47	78	Undirected	668
57	77	Undirected	669			-0.6164					45	64	Undirected	669			-0.54149					39	79	Undirected	669			-0.44721					3	83	Undirected	669			-0.63492					48	78	Undirected	669
58	77	Undirected	670			-0.38033					46	64	Undirected	670			-0.37474					40	79	Undirected	670			-0.42857					4	83	Undirected	670			-0.66667					49	78	Undirected	670
59	77	Undirected	671			-0.28853					47	64	Undirected	671			0.55517					41	79	Undirected	671			-0.42554					5	83	Undirected	671			-0.69786					50	78	Undirected	671
60	77	Undirected	672			-0.46123					48	64	Undirected	672			-0.35942					42	79	Undirected	672			-0.38092					6	83	Undirected	672			-0.75761					51	78	Undirected	672
61	77	Undirected	673			0.59689					49	64	Undirected	673			-0.54694					43	79	Undirected	673			0.55926					7	83	Undirected	673			-0.74096					52	78	Undirected	673
62	77	Undirected	674			0.18361					50	64	Undirected	674			-0.57389					44	79	Undirected	674			-0.5324					8	83	Undirected	674			-0.015508					53	78	Undirected	674
63	77	Undirected	675			0.40697					51	64	Undirected	675			-0.49637					45	79	Undirected	675			0.53467					9	83	Undirected	675			-0.59382					54	78	Undirected	675
64	77	Undirected	676			0.52438					0	65	Undirected	676			0.63878					46	79	Undirected	676			-0.41033					10	83	Undirected	676			0.22771					55	78	Undirected	676
65	77	Undirected	677			0.5624					1	65	Undirected	677			-0.54278					47	79	Undirected	677			0.69616					11	83	Undirected	677			-0.6994					56	78	Undirected	677
66	77	Undirected	678			0.52632					2	65	Undirected	678			-0.63201					48	79	Undirected	678			0.69616					12	83	Undirected	678			-0.44444					57	78	Undirected	678
67	77	Undirected	679			0.29245					3	65	Undirected	679			-0.71644					49	79	Undirected	679			0.46851					13	83	Undirected	679			-0.62293					58	78	Undirected	679
0	78	Undirected	680			0.54248					4	65	Undirected	680			-0.57253					50	79	Undirected	680			-0.46006					14	83	Undirected	680			-0.62293					59	78	Undirected	680
1	78	Undirected	681			0.56113					5	65	Undirected	681			0.62688					51	79	Undirected	681			0.45897					15	83	Undirected	681			-0.4063					60	78	Undirected	681
2	78	Undirected	682			-0.60784					6	65	Undirected	682			-0.66175					52	79	Undirected	682			0.18366					16	83	Undirected	682			0.60481					61	78	Undirected	682
3	78	Undirected	683			0.48582					7	65	Undirected	683			0.56756					53	79	Undirected	683			-0.52937					17	83	Undirected	683			-0.6994					62	78	Undirected	683
4	78	Undirected	684			0.24183					8	65	Undirected	684			0.51128					54	79	Undirected	684			-0.45075					18	83	Undirected	684			-0.11785					63	78	Undirected	684
5	78	Undirected	685			-0.47712					9	65	Undirected	685			0.50954					55	79	Undirected	685			-0.38333					19	83	Undirected	685			-0.6566					64	78	Undirected	685
6	78	Undirected	686			-0.56863					10	65	Undirected	686			0.71103					56	79	Undirected	686			-0.50709					20	83	Undirected	686			-0.54278					65	78	Undirected	686
7	78	Undirected	687			-0.79085					11	65	Undirected	687			-0.75098					57	79	Undirected	687			0.38061					21	83	Undirected	687			0.26364					66	78	Undirected	687
8	78	Undirected	688			0.43342					12	65	Undirected	688			0.68173					58	79	Undirected	688			0.063888					22	83	Undirected	688			0.63583					67	78	Undirected	688
9	78	Undirected	689			0.54561					13	65	Undirected	689			-0.4487					59	79	Undirected	689			0.4725					23	83	Undirected	689			-0.23262					68	78	Undirected	689
10	78	Undirected	690			-0.52941					14	65	Undirected	690			0.69149					60	79	Undirected	690			0.14907					24	83	Undirected	690			-0.33806					0	79	Undirected	690
11	78	Undirected	691			0.5817					15	65	Undirected	691			0.5874					61	79	Undirected	691			0.44721					25	83	Undirected	691			-0.47619					1	79	Undirected	691
12	78	Undirected	692			0.60784					16	65	Undirected	692			0.49817					62	79	Undirected	692			-0.43863					26	83	Undirected	692			-0.47619					2	79	Undirected	692
13	78	Undirected	693			0.65574					17	65	Undirected	693			-0.5874					63	79	Undirected	693			-0.59684					27	83	Undirected	693			-0.48824					3	79	Undirected	693
14	78	Undirected	694			-0.55556					18	65	Undirected	694			-0.52791					64	79	Undirected	694			-0.37812					28	83	Undirected	694			-0.15627					4	79	Undirected	694
15	78	Undirected	695			0.12706					19	65	Undirected	695			0.59481					65	79	Undirected	695			-0.39586					29	83	Undirected	695			-0.71884					5	79	Undirected	695
16	78	Undirected	696			0.42484					20	65	Undirected	696			0.55639					66	79	Undirected	696			-0.21016					30	83	Undirected	696			0.56257					6	79	Undirected	696
17	78	Undirected	697			-0.51634					21	65	Undirected	697			0.66175					67	79	Undirected	697			-0.25555					31	83	Undirected	697			-0.38812					7	79	Undirected	697
18	78	Undirected	698			0.64356					22	65	Undirected	698			-0.47912					68	79	Undirected	698			-0.10648					32	83	Undirected	698			0.46032					8	79	Undirected	698
19	78	Undirected	699			-0.56293					23	65	Undirected	699			0.55495					69	79	Undirected	699			-0.60714					33	83	Undirected	699			0.65079					9	79	Undirected	699
20	78	Undirected	700			0.41176					24	65	Undirected	700			0.49324					0	80	Undirected	700			-0.82496					34	83	Undirected	700			-0.18519					10	79	Undirected	700
21	78	Undirected	701			0.52071					25	65	Undirected	701			0.7594					1	80	Undirected	701			0.56339					35	83	Undirected	701			0.19048					11	79	Undirected	701
22	78	Undirected	702			0.63399					26	65	Undirected	702			0.21563					2	80	Undirected	702			-0.38278					36	83	Undirected	702			0.2016					12	79	Undirected	702
23	78	Undirected	703			0.59477					27	65	Undirected	703			-0.57253					3	80	Undirected	703			-0.67185					37	83	Undirected	703			0.29277					13	79	Undirected	703
24	78	Undirected	704			-0.47712					28	65	Undirected	704			-0.57038					4	80	Undirected	704			-0.27595					38	83	Undirected	704			-0.69786					14	79	Undirected	704
25	78	Undirected	705			0.5817					29	65	Undirected	705			-0.42046					5	80	Undirected	705			0.52425					39	83	Undirected	705			-0.17059					15	79	Undirected	705
26	78	Undirected	706			-0.45733					30	65	Undirected	706			0.39216					6	80	Undirected	706			-0.58916					40	83	Undirected	706			-0.52191					16	79	Undirected	706
27	78	Undirected	707			-0.5001					31	65	Undirected	707			-0.53996					7	80	Undirected	707			-0.65118					41	83	Undirected	707			-0.47619					17	79	Undirected	707
28	78	Undirected	708			-0.43791					32	65	Undirected	708			0.51304					8	80	Undirected	708			0.45633					42	83	Undirected	708			-0.084179					18	79	Undirected	708
29	78	Undirected	709			-0.56678					33	65	Undirected	709			0.033375					9	80	Undirected	709			-0.4402					43	83	Undirected	709			0.51177					19	79	Undirected	709
30	78	Undirected	710			-0.49788					34	65	Undirected	710			-0.55766					10	80	Undirected	710			-0.75962					44	83	Undirected	710			-0.5738					20	79	Undirected	710
31	78	Undirected	711			-0.46648					35	65	Undirected	711			0.64181					11	80	Undirected	711			0.51675					45	83	Undirected	711			-0.32567					21	79	Undirected	711
32	78	Undirected	712			-0.42484					36	65	Undirected	712			0.4454					12	80	Undirected	712			0.61245					46	83	Undirected	712			-0.32567					22	79	Undirected	712
33	78	Undirected	713			-0.47712					37	65	Undirected	713			0.4572					13	80	Undirected	713			-0.57417					47	83	Undirected	713			0.031746					23	79	Undirected	713
34	78	Undirected	714			0.44045					38	65	Undirected	714			-0.51304					14	80	Undirected	714			0.57883					48	83	Undirected	714			0.35684					24	79	Undirected	714
35	78	Undirected	715			-0.52808					39	65	Undirected	715			0.42855					15	80	Undirected	715			-0.65118					49	83	Undirected	715			0.18752					25	79	Undirected	715
36	78	Undirected	716			0.39888					40	65	Undirected	716			0.60698					16	80	Undirected	716			-0.10061					50	83	Undirected	716			-0.68758					26	79	Undirected	716
37	78	Undirected	717			-0.20261					41	65	Undirected	717			0.44472					17	80	Undirected	717			0.66346					51	83	Undirected	717			-0.18394					27	79	Undirected	717
38	78	Undirected	718			0.42603					42	65	Undirected	718			-0.34946					18	80	Undirected	718			0.42379					52	83	Undirected	718			0.58218					28	79	Undirected	718
39	78	Undirected	719			0.45098					43	65	Undirected	719			-0.55766					19	80	Undirected	719			0.70877					53	83	Undirected	719			0.29465					29	79	Undirected	719
40	78	Undirected	720			0.73856					44	65	Undirected	720			0.55069					20	80	Undirected	720			0.51675					54	83	Undirected	720			0.58218					30	79	Undirected	720
41	78	Undirected	721			0.51634					45	65	Undirected	721			0.57253					21	80	Undirected	721			-0.60984					55	83	Undirected	721			0.23262					31	79	Undirected	721
42	78	Undirected	722			0.43342					46	65	Undirected	722			0.4572					22	80	Undirected	722			0.53495					56	83	Undirected	722			0.30904					32	79	Undirected	722
43	78	Undirected	723			-0.35128					47	65	Undirected	723			-0.69173					23	80	Undirected	723			-0.78842					57	83	Undirected	723			0.050508					33	79	Undirected	723
44	78	Undirected	724			0.45902					48	65	Undirected	724			0.44804					24	80	Undirected	724			-0.42464					58	83	Undirected	724			-0.32567					34	79	Undirected	724
45	78	Undirected	725			-0.51634					49	65	Undirected	725			0.53301					25	80	Undirected	725			-0.47115					59	83	Undirected	725			-0.07754					35	79	Undirected	725
46	78	Undirected	726			-0.44676					50	65	Undirected	726			0.55069					26	80	Undirected	726			0.59226					60	83	Undirected	726			-0.29465					36	79	Undirected	726
47	78	Undirected	727			0.28105					51	65	Undirected	727			0.49817					27	80	Undirected	727			0.64194					61	83	Undirected	727			0.32567					37	79	Undirected	727
48	78	Undirected	728			-0.47712					0	66	Undirected	728			0.41537					28	80	Undirected	728			-0.65052					62	83	Undirected	728			0.3877					38	79	Undirected	728
49	78	Undirected	729			-0.51344					1	66	Undirected	729			-0.55002					29	80	Undirected	729			-0.60984					63	83	Undirected	729			-0.26294					39	79	Undirected	729
50	78	Undirected	730			0.47002					2	66	Undirected	730			-0.74864					30	80	Undirected	730			0.38278					64	83	Undirected	730			-0.19048					40	79	Undirected	730
51	78	Undirected	731			0.51634					3	66	Undirected	731			-0.54439					31	80	Undirected	731			-0.52885					65	83	Undirected	731			0.37039					41	79	Undirected	731
52	78	Undirected	732			-0.57125					4	66	Undirected	732			-0.55002					32	80	Undirected	732			-0.41346					66	83	Undirected	732			-0.37562					42	79	Undirected	732
53	78	Undirected	733			-0.37255					5	66	Undirected	733			0.42171					33	80	Undirected	733			-0.61385					67	83	Undirected	733			-0.28571					43	79	Undirected	733
54	78	Undirected	734			0.50327					6	66	Undirected	734			-0.59585					34	80	Undirected	734			0.62017					68	83	Undirected	734			0.031254					44	79	Undirected	734
55	78	Undirected	735			0.35645					7	66	Undirected	735			0.43734					35	80	Undirected	735			0.689					69	83	Undirected	735			0.23262					45	79	Undirected	735
56	78	Undirected	736			0.36722					8	66	Undirected	736			0.23947					36	80	Undirected	736			0.56731					70	83	Undirected	736			0.19406					46	79	Undirected	736
57	78	Undirected	737			-0.50327					9	66	Undirected	737			0.30472					37	80	Undirected	737			-0.47575					71	83	Undirected	737			-0.56454					47	79	Undirected	737
58	78	Undirected	738			-0.45098					10	66	Undirected	738			0.58797					38	80	Undirected	738			-0.26795					72	83	Undirected	738			-0.38812					48	79	Undirected	738
59	78	Undirected	739			-0.21569					11	66	Undirected	739			-0.42779					39	80	Undirected	739			-0.61245					73	83	Undirected	739			-0.35284					49	79	Undirected	739
60	78	Undirected	740			-0.46648					12	66	Undirected	740			0.60703					40	80	Undirected	740			-0.54565					0	84	Undirected	740			-0.83077					50	79	Undirected	740
61	78	Undirected	741			0.53409					13	66	Undirected	741			-0.29691					41	80	Undirected	741			-0.27908					1	84	Undirected	741			-0.65651					51	79	Undirected	741
62	78	Undirected	742			0.26797					14	66	Undirected	742			0.44307					42	80	Undirected	742			-0.56663					2	84	Undirected	742			-0.59544					52	79	Undirected	742
63	78	Undirected	743			0.37183					15	66	Undirected	743			0.29029					43	80	Undirected	743			0.49276					3	84	Undirected	743			-0.56257					53	79	Undirected	743
64	78	Undirected	744			0.62066					16	66	Undirected	744			0.36668					44	80	Undirected	744			-0.26795					4	84	Undirected	744			-0.73446					54	79	Undirected	744
65	78	Undirected	745			0.50077					17	66	Undirected	745			-0.48891					45	80	Undirected	745			0.45816					5	84	Undirected	745			-0.71758					55	79	Undirected	745
66	78	Undirected	746			0.57705					18	66	Undirected	746			-0.44307					46	80	Undirected	746			-0.60344					6	84	Undirected	746			-0.79559					56	79	Undirected	746
67	78	Undirected	747			0.35128					19	66	Undirected	747			0.28571					47	80	Undirected	747			0.57844					7	84	Undirected	747			-0.85105					57	79	Undirected	747
0	79	Undirected	748			-0.6291					20	66	Undirected	748			0.37852					48	80	Undirected	748			0.67287					8	84	Undirected	748			0.045803					58	79	Undirected	748
1	79	Undirected	749			-0.59089					21	66	Undirected	749			0.41251					49	80	Undirected	749			0.59331					9	84	Undirected	749			-0.47692					59	79	Undirected	749
2	79	Undirected	750			0.64356					22	66	Undirected	750			-0.29691					50	80	Undirected	750			-0.46934					10	84	Undirected	750			0.14412					60	79	Undirected	750
3	79	Undirected	751			-0.60364					23	66	Undirected	751			0.36526					51	80	Undirected	751			0.54327					11	84	Undirected	751			-0.64051					61	79	Undirected	751
4	79	Undirected	752			-0.45555					24	66	Undirected	752			0.46522					52	80	Undirected	752			0.33982					12	84	Undirected	752			-0.48443					62	79	Undirected	752
5	79	Undirected	753			0.6291					25	66	Undirected	753			0.60254					53	80	Undirected	753			-0.39808					13	84	Undirected	753			-0.53039					63	79	Undirected	753
6	79	Undirected	754			0.71587					26	66	Undirected	754			0.1375					54	80	Undirected	754			-0.48105					14	84	Undirected	754			-0.59669					64	79	Undirected	754
7	79	Undirected	755			0.71587					27	66	Undirected	755			-0.36668					55	80	Undirected	755			-0.55503					15	84	Undirected	755			-0.41538					65	79	Undirected	755
8	79	Undirected	756			-0.4205					28	66	Undirected	756			-0.32817					56	80	Undirected	756			-0.32914					16	84	Undirected	756			0.5649					66	79	Undirected	756
9	79	Undirected	757			-0.57056					29	66	Undirected	757			-0.39045					57	80	Undirected	757			0.44266					17	84	Undirected	757			-0.64051					67	79	Undirected	757
10	79	Undirected	758			0.60017					30	66	Undirected	758			0.18002					58	80	Undirected	758			0.24881					18	84	Undirected	758			-0.34807					68	79	Undirected	758
11	79	Undirected	759			-0.78818					31	66	Undirected	759			-0.34379					59	80	Undirected	759			0.70401					19	84	Undirected	759			-0.43095					0	80	Undirected	759
12	79	Undirected	760			-0.52786					32	66	Undirected	760			0.39724					60	80	Undirected	760			-0.019139					20	84	Undirected	760			-0.25955					1	80	Undirected	760
13	79	Undirected	761			-0.58038					33	66	Undirected	761			0.11144					61	80	Undirected	761			0.3445					21	84	Undirected	761			0.32062					2	80	Undirected	761
14	79	Undirected	762			0.5134					34	66	Undirected	762			-0.5653					62	80	Undirected	762			-0.3745					22	84	Undirected	762			0.62597					3	80	Undirected	762
15	79	Undirected	763			-0.42172					35	66	Undirected	763			0.40637					63	80	Undirected	763			-0.20115					23	84	Undirected	763			-0.29008					4	80	Undirected	763
16	79	Undirected	764			-0.71587					36	66	Undirected	764			0.26149					64	80	Undirected	764			-0.029128					24	84	Undirected	764			-0.20339					5	80	Undirected	764
17	79	Undirected	765			0.68695					37	66	Undirected	765			0.42114					65	80	Undirected	765			-0.52885					25	84	Undirected	765			-0.45318					6	80	Undirected	765
18	79	Undirected	766			-0.728					38	66	Undirected	766			-0.25973					66	80	Undirected	766			-0.54302					26	84	Undirected	766			-0.45318					7	80	Undirected	766
19	79	Undirected	767			0.67729					39	66	Undirected	767			0.52337					67	80	Undirected	767			-0.28708					27	84	Undirected	767			-0.49725					8	80	Undirected	767
20	79	Undirected	768			-0.54233					40	66	Undirected	768			0.36625					68	80	Undirected	768			0.076556					28	84	Undirected	768			-0.30769					9	80	Undirected	768
21	79	Undirected	769			-0.66951					41	66	Undirected	769			0.39876					69	80	Undirected	769			-0.14979					29	84	Undirected	769			-0.43077					10	80	Undirected	769
22	79	Undirected	770			-0.70141					42	66	Undirected	770			-0.16806					0	81	Undirected	770			-0.82496					30	84	Undirected	770			0.33846					11	80	Undirected	770
23	79	Undirected	771			-0.65802					43	66	Undirected	771			-0.24445					1	81	Undirected	771			0.72436					31	84	Undirected	771			-0.43421					12	80	Undirected	771
24	79	Undirected	772			0.55679					44	66	Undirected	772			0.56578					2	81	Undirected	772			-0.55503					32	84	Undirected	772			0.68758					13	80	Undirected	772
25	79	Undirected	773			-0.71587					45	66	Undirected	773			0.39724					3	81	Undirected	773			-0.52715					33	84	Undirected	773			0.65633					14	80	Undirected	773
26	79	Undirected	774			0.83123					46	66	Undirected	774			0.24296					4	81	Undirected	774			-0.35479					34	84	Undirected	774			-0.03315					15	80	Undirected	774
27	79	Undirected	775			0.67132					47	66	Undirected	775			-0.37852					5	81	Undirected	775			0.74893					35	84	Undirected	775			-0.093761					16	80	Undirected	775
28	79	Undirected	776			0.68695					48	66	Undirected	776			0.15079					6	81	Undirected	776			-0.60984					36	84	Undirected	776			0.22901					17	80	Undirected	776
29	79	Undirected	777			0.57541					49	66	Undirected	777			0.34921					7	81	Undirected	777			-0.65118					37	84	Undirected	777			0.14412					18	80	Undirected	777
30	79	Undirected	778			0.55943					50	66	Undirected	778			0.45434					8	81	Undirected	778			0.51459					38	84	Undirected	778			-0.62597					19	80	Undirected	778
31	79	Undirected	779			0.50113					51	66	Undirected	779			0.39724					9	81	Undirected	779			-0.59331					39	84	Undirected	779			-0.10687					20	80	Undirected	779
32	79	Undirected	780			0.55679					0	67	Undirected	780			0.48696					10	81	Undirected	780			-0.72115					40	84	Undirected	780			-0.38122					21	80	Undirected	780
33	79	Undirected	781			0.60017					1	67	Undirected	781			-0.48777					11	81	Undirected	781			0.47847					41	84	Undirected	781			-0.37505					22	80	Undirected	781
34	79	Undirected	782			-0.62434					2	67	Undirected	782			-0.35983					12	81	Undirected	782			0.53589					42	84	Undirected	782			-0.066299					23	80	Undirected	782
35	79	Undirected	783			0.59154					3	67	Undirected	783			-0.5939					13	81	Undirected	783			-0.63159					43	84	Undirected	783			0.53437					24	80	Undirected	783
36	79	Undirected	784			-0.60585					4	67	Undirected	784			-0.58372					14	81	Undirected	784			0.49614					44	84	Undirected	784			-0.29008					25	80	Undirected	784
37	79	Undirected	785			0.41217					5	67	Undirected	785			0.35313					15	81	Undirected	785			-0.65118					45	84	Undirected	785			-0.22901					26	80	Undirected	785
38	79	Undirected	786			-0.63671					6	67	Undirected	786			-0.48777					16	81	Undirected	786			-0.20121					46	84	Undirected	786			-0.32062					27	80	Undirected	786
39	79	Undirected	787			-0.58571					7	67	Undirected	787			0.33062					17	81	Undirected	787			0.45192					47	84	Undirected	787			0.15627					28	80	Undirected	787
40	79	Undirected	788			-0.58571					8	67	Undirected	788			0.19406					18	81	Undirected	788			0.63051					48	84	Undirected	788			0.51772					29	80	Undirected	788
41	79	Undirected	789			-0.52786					9	67	Undirected	789			0.40075					19	81	Undirected	789			0.60197					49	84	Undirected	789			0.33846					30	80	Undirected	789
42	79	Undirected	790			-0.67132					10	67	Undirected	790			0.6341					20	81	Undirected	790			0.63159					50	84	Undirected	790			-0.55385					31	80	Undirected	790
43	79	Undirected	791			0.54575					11	67	Undirected	791			-0.37582					21	81	Undirected	791			-0.65118					51	84	Undirected	791			-0.24145					32	80	Undirected	791
44	79	Undirected	792			-0.72548					12	67	Undirected	792			0.55719					22	81	Undirected	792			0.70613					52	84	Undirected	792			0.79894					33	80	Undirected	792
45	79	Undirected	793			0.41217					13	67	Undirected	793			-0.74425					23	81	Undirected	793			-0.61102					53	84	Undirected	793			0.53437					34	80	Undirected	793
46	79	Undirected	794			0.64919					14	67	Undirected	794			0.35983					24	81	Undirected	794			-0.51404					54	84	Undirected	794			0.48631					35	80	Undirected	794
47	79	Undirected	795			-0.49894					15	67	Undirected	795			0.27987					25	81	Undirected	795			-0.58654					55	84	Undirected	795			0.38169					36	80	Undirected	795
48	79	Undirected	796			0.44109					16	67	Undirected	796			0.4238					26	81	Undirected	796			0.49517					56	84	Undirected	796			0.65653					37	80	Undirected	796
49	79	Undirected	797			0.52377					17	67	Undirected	797			-0.45578					27	81	Undirected	797			0.59914					57	84	Undirected	797			-0.099449					38	80	Undirected	797
50	79	Undirected	798			-0.504					18	67	Undirected	798			-0.45578					28	81	Undirected	798			-0.6311					58	84	Undirected	798			-0.10687					39	80	Undirected	798
51	79	Undirected	799			-0.55679					19	67	Undirected	799			0.34891					29	81	Undirected	799			-0.56849					59	84	Undirected	799			-0.13741					40	80	Undirected	799
52	79	Undirected	800			0.736					20	67	Undirected	800			0.51749					30	81	Undirected	800			0.65073					60	84	Undirected	800			-0.25955					41	80	Undirected	800
53	79	Undirected	801			0.38324					21	67	Undirected	801			0.45578					31	81	Undirected	801			-0.56731					61	84	Undirected	801			0.29008					42	80	Undirected	801
54	79	Undirected	802			-0.52786					22	67	Undirected	802			-0.26989					32	81	Undirected	802			-0.60577					62	84	Undirected	802			0.35116					43	80	Undirected	802
55	79	Undirected	803			-0.43818					23	67	Undirected	803			0.34503					33	81	Undirected	803			-0.61385					63	84	Undirected	803			-0.12943					44	80	Undirected	803
56	79	Undirected	804			-0.66744					24	67	Undirected	804			0.62609					34	81	Undirected	804			0.62017					64	84	Undirected	804			0.015627					45	80	Undirected	804
57	79	Undirected	805			0.65802					25	67	Undirected	805			0.50941					35	81	Undirected	805			0.49761					65	84	Undirected	805			0.38122					46	80	Undirected	805
58	79	Undirected	806			0.5134					26	67	Undirected	806			0.24788					36	81	Undirected	806			0.49038					66	84	Undirected	806			-0.31433					47	80	Undirected	806
59	79	Undirected	807			0.28201					27	67	Undirected	807			-0.47177					37	81	Undirected	807			-0.3204					67	84	Undirected	807			-0.12502					48	80	Undirected	807
60	79	Undirected	808			0.50113					28	67	Undirected	808			-0.26172					38	81	Undirected	808			-0.17225					68	84	Undirected	808			-0.27692					49	80	Undirected	808
61	79	Undirected	809			-0.54601					29	67	Undirected	809			-0.5913					39	81	Undirected	809			-0.63159					69	84	Undirected	809			0.16794					50	80	Undirected	809
62	79	Undirected	810			-0.33986					30	67	Undirected	810			0.1346					40	81	Undirected	810			-0.56705					70	84	Undirected	810			0.31263					51	80	Undirected	810
63	79	Undirected	811			-0.45625					31	67	Undirected	811			-0.58068					41	81	Undirected	811			-0.32042					71	84	Undirected	811			-0.43421					52	80	Undirected	811
64	79	Undirected	812			-0.58728					32	67	Undirected	812			0.48777					42	81	Undirected	812			-0.61385					72	84	Undirected	812			-0.19105					53	80	Undirected	812
65	79	Undirected	813			-0.50441					33	67	Undirected	813			-0.035892					43	81	Undirected	813			0.65044					73	84	Undirected	813			-0.36474					54	80	Undirected	813
66	79	Undirected	814			-0.58038					34	67	Undirected	814			-0.48777					44	81	Undirected	814			-0.22967					0	85	Undirected	814			-0.71758					55	80	Undirected	814
67	79	Undirected	815			-0.63671					35	67	Undirected	815			0.36918					45	81	Undirected	815			0.54756					1	85	Undirected	815			-0.72727					56	80	Undirected	815
0	80	Undirected	816			0.58571					36	67	Undirected	816			0.21506					46	81	Undirected	816			-0.58109					2	85	Undirected	816			-0.84848					57	80	Undirected	816
1	80	Undirected	817			0.60585					37	67	Undirected	817			0.43234					47	81	Undirected	817			0.7437					3	85	Undirected	817			-0.72888					58	80	Undirected	817
2	80	Undirected	818			-0.67248					38	67	Undirected	818			-0.43979					48	81	Undirected	818			0.7437					4	85	Undirected	818			-0.79091					59	80	Undirected	818
3	80	Undirected	819			0.66152					39	67	Undirected	819			0.095652					49	81	Undirected	819			0.59331					5	85	Undirected	819			-0.78788					60	80	Undirected	819
4	80	Undirected	820			0.44109					40	67	Undirected	820			0.25903					50	81	Undirected	820			-0.37994					6	85	Undirected	820			-0.75664					61	80	Undirected	820
5	80	Undirected	821			-0.60017					41	67	Undirected	821			0.57391					51	81	Undirected	821			0.58351					7	85	Undirected	821			-0.74116					62	80	Undirected	821
6	80	Undirected	822			-0.78818					42	67	Undirected	822			-0.37582					52	81	Undirected	822			0.53401					8	85	Undirected	822			-0.030303					63	80	Undirected	822
7	80	Undirected	823			-0.78818					43	67	Undirected	823			-0.53574					53	81	Undirected	823			-0.47575					9	85	Undirected	823			-0.53437					64	80	Undirected	823
8	80	Undirected	824			0.47214					44	67	Undirected	824			0.36789					54	81	Undirected	824			-0.59498					10	85	Undirected	824			0.15891					65	80	Undirected	824
9	80	Undirected	825			0.65325					45	67	Undirected	825			0.34383					55	81	Undirected	825			-0.55503					11	85	Undirected	825			-0.82633					66	80	Undirected	825
10	80	Undirected	826			-0.55679					46	67	Undirected	826			0.12716					56	81	Undirected	826			-0.44307					12	85	Undirected	826			-0.48075					67	80	Undirected	826
11	80	Undirected	827			0.74479					47	67	Undirected	827			-0.51749					57	81	Undirected	827			0.47285					13	85	Undirected	827			-0.69085					68	80	Undirected	827
12	80	Undirected	828			0.70141					48	67	Undirected	828			0.23261					58	81	Undirected	828			0.21053					14	85	Undirected	828			-0.75664					0	81	Undirected	828
13	80	Undirected	829			0.71822					49	67	Undirected	829			0.53167					59	81	Undirected	829			0.61461					15	85	Undirected	829			-0.35116					1	81	Undirected	829
14	80	Undirected	830			-0.57125					50	67	Undirected	830			0.5653					60	81	Undirected	830			0.11483					16	85	Undirected	830			0.69697					2	81	Undirected	830
15	80	Undirected	831			0.26461					51	67	Undirected	831			0.2159					61	81	Undirected	831			0.53589					17	85	Undirected	831			-0.76277					3	81	Undirected	831
16	80	Undirected	832			0.57125					0	68	Undirected	832			-0.7439					62	81	Undirected	832			-0.55189					18	85	Undirected	832			-0.26318					4	81	Undirected	832
17	80	Undirected	833			-0.74479					1	68	Undirected	833			0.42382					63	81	Undirected	833			-0.26819					19	85	Undirected	833			-0.46057					5	81	Undirected	833
18	80	Undirected	834			0.76					2	68	Undirected	834			0.51304					64	81	Undirected	834			-0.0097092					20	85	Undirected	834			-0.51515					6	81	Undirected	834
19	80	Undirected	835			-0.71622					3	68	Undirected	835			0.62688					65	81	Undirected	835			-0.49038					21	85	Undirected	835			0.15152					7	81	Undirected	835
20	80	Undirected	836			0.5134					4	68	Undirected	836			0.73611					66	81	Undirected	836			-0.44858					22	85	Undirected	836			0.51515					8	81	Undirected	836
21	80	Undirected	837			0.64615					5	68	Undirected	837			-0.41792					67	81	Undirected	837			-0.095695					23	85	Undirected	837			-0.15152					9	81	Undirected	837
22	80	Undirected	838			0.77372					6	68	Undirected	838			0.55766					68	81	Undirected	838			0.11483					24	85	Undirected	838			-0.38534					10	81	Undirected	838
23	80	Undirected	839			0.68695					7	68	Undirected	839			-0.52027					69	81	Undirected	839			-0.35307					25	85	Undirected	839			-0.3877					11	81	Undirected	839
24	80	Undirected	840			-0.60017					8	68	Undirected	840			-0.46617					0	82	Undirected	840			0.62726					26	85	Undirected	840			-0.3877					12	81	Undirected	840
25	80	Undirected	841			0.70141					9	68	Undirected	841			-0.35744					1	82	Undirected	841			-0.56237					27	85	Undirected	841			-0.59216					13	81	Undirected	841
26	80	Undirected	842			-0.63246					10	68	Undirected	842			-0.63299					2	82	Undirected	842			0.26746					28	85	Undirected	842			-0.25955					14	81	Undirected	842
27	80	Undirected	843			-0.64181					11	68	Undirected	843			0.57253					3	82	Undirected	843			0.61111					29	85	Undirected	843			-0.62597					15	81	Undirected	843
28	80	Undirected	844			-0.58571					12	68	Undirected	844			-0.61811					4	82	Undirected	844			0.21188					30	85	Undirected	844			0.53437					16	81	Undirected	844
29	80	Undirected	845			-0.59755					13	68	Undirected	845			0.49433					5	82	Undirected	845			-0.49455					31	85	Undirected	845			-0.53432					17	81	Undirected	845
30	80	Undirected	846			-0.60246					14	68	Undirected	846			-0.4833					6	82	Undirected	846			0.58889					32	85	Undirected	846			0.44973					18	81	Undirected	846
31	80	Undirected	847			-0.57593					15	68	Undirected	847			-0.33459					7	82	Undirected	847			0.58889					33	85	Undirected	847			0.79091					19	81	Undirected	847
32	80	Undirected	848			-0.54233					16	68	Undirected	848			-0.49817					8	82	Undirected	848			-0.51142					34	85	Undirected	848			-0.032898					20	81	Undirected	848
33	80	Undirected	849			-0.55679					17	68	Undirected	849			0.64688					9	82	Undirected	849			0.32918					35	85	Undirected	849			0.046524					21	81	Undirected	849
34	80	Undirected	850			0.63195					18	68	Undirected	850			0.43869					10	82	Undirected	850			0.63051					36	85	Undirected	850			0.12121					22	81	Undirected	850
35	80	Undirected	851			-0.64266					19	68	Undirected	851			-0.45576					11	82	Undirected	851			-0.82295					37	85	Undirected	851			0.19069					23	81	Undirected	851
36	80	Undirected	852			0.53105					20	68	Undirected	852			-0.52632					12	82	Undirected	852			-0.61721					38	85	Undirected	852			-0.51515					24	81	Undirected	852
37	80	Undirected	853			-0.42663					21	68	Undirected	853			-0.43869					13	82	Undirected	853			0.43205					39	85	Undirected	853			-0.18182					25	81	Undirected	853
38	80	Undirected	854			0.49614					22	68	Undirected	854			0.38025					14	82	Undirected	854			-0.81111					40	85	Undirected	854			-0.39477					26	81	Undirected	854
39	80	Undirected	855			0.55679					23	68	Undirected	855			-0.47691					15	82	Undirected	855			0.74444					41	85	Undirected	855			-0.48075					27	81	Undirected	855
40	80	Undirected	856			0.67248					24	68	Undirected	856			-0.48515					16	82	Undirected	856			0.30281					42	85	Undirected	856			0.032898					28	81	Undirected	856
41	80	Undirected	857			0.61464					25	68	Undirected	857			-0.6015					17	82	Undirected	857			-0.65118					43	85	Undirected	857			0.51515					29	81	Undirected	857
42	80	Undirected	858			0.52377					26	68	Undirected	858			-0.24537					18	82	Undirected	858			-0.63333					44	85	Undirected	858			-0.54545					30	81	Undirected	858
43	80	Undirected	859			-0.52921					27	68	Undirected	859			0.61714					19	82	Undirected	859			-0.57404					45	85	Undirected	859			-0.42424					31	81	Undirected	859
44	80	Undirected	860			0.5296					28	68	Undirected	860			0.38786					20	82	Undirected	860			-0.57607					46	85	Undirected	860			-0.27273					32	81	Undirected	860
45	80	Undirected	861			-0.57125					29	68	Undirected	861			0.44472					21	82	Undirected	861			0.58889					47	85	Undirected	861			-0.015508					33	81	Undirected	861
46	80	Undirected	862			-0.45					30	68	Undirected	862			-0.40884					22	82	Undirected	862			-0.63256					48	85	Undirected	862			0.38534					34	81	Undirected	862
47	80	Undirected	863			0.45555					31	68	Undirected	863			0.6084					23	82	Undirected	863			0.5403					49	85	Undirected	863			0.25955					35	81	Undirected	863
48	80	Undirected	864			-0.54233					32	68	Undirected	864			-0.5874					24	82	Undirected	864			0.45647					50	85	Undirected	864			-0.44276					36	81	Undirected	864
49	80	Undirected	865			-0.67132					33	68	Undirected	865			0					25	82	Undirected	865			0.36177					51	85	Undirected	865			-0.039936					37	81	Undirected	865
50	80	Undirected	866			0.568					34	68	Undirected	866			0.69149					26	82	Undirected	866			-0.65754					52	85	Undirected	866			0.70669					38	81	Undirected	866
51	80	Undirected	867			0.57125					35	68	Undirected	867			-0.5224					27	82	Undirected	867			-0.65556					53	85	Undirected	867			0.36364					39	81	Undirected	867
52	80	Undirected	868			-0.6					36	68	Undirected	868			-0.43631					28	82	Undirected	868			0.54273					54	85	Undirected	868			0.60327					40	81	Undirected	868
53	80	Undirected	869			-0.55679					37	68	Undirected	869			-0.36261					29	82	Undirected	869			0.56667					55	85	Undirected	869			0.36364					41	81	Undirected	869
54	80	Undirected	870			0.57125					38	68	Undirected	870			0.49817					30	82	Undirected	870			-0.55549					56	85	Undirected	870			0.41317					42	81	Undirected	870
55	80	Undirected	871			0.46009					39	68	Undirected	871			-0.21023					31	82	Undirected	871			0.36177					57	85	Undirected	871			0.032898					43	81	Undirected	871
56	80	Undirected	872			0.48607					40	68	Undirected	872			-0.48173					32	82	Undirected	872			0.25841					58	85	Undirected	872			-0.30303					44	81	Undirected	872
57	80	Undirected	873			-0.6291					41	68	Undirected	873			-0.59835					33	82	Undirected	873			0.79946					59	85	Undirected	873			-0.090909					45	81	Undirected	873
58	80	Undirected	874			-0.47002					42	68	Undirected	874			0.40895					34	82	Undirected	874			-0.47778					60	85	Undirected	874			-0.45455					46	81	Undirected	874
59	80	Undirected	875			-0.26755					43	68	Undirected	875			0.42382					35	82	Undirected	875			-0.69951					61	85	Undirected	875			0.21212					47	81	Undirected	875
60	80	Undirected	876			-0.44129					44	68	Undirected	876			-0.42553					36	82	Undirected	876			-0.60984					62	85	Undirected	876			0.33333					48	81	Undirected	876
61	80	Undirected	877			0.6956					45	68	Undirected	877			-0.34946					37	82	Undirected	877			0.45923					63	85	Undirected	877			-0.31194					49	81	Undirected	877
62	80	Undirected	878			0.2097					46	68	Undirected	878			-0.34684					38	82	Undirected	878			0.28803					64	85	Undirected	878			-0.23262					50	81	Undirected	878
63	80	Undirected	879			0.50113					47	68	Undirected	879			0.6015					39	82	Undirected	879			0.63779					65	85	Undirected	879			0.32898					51	81	Undirected	879
64	80	Undirected	880			0.68667					48	68	Undirected	880			-0.33217					40	82	Undirected	880			0.63256					66	85	Undirected	880			-0.42204					52	81	Undirected	880
65	80	Undirected	881			0.63671					49	68	Undirected	881			-0.57936					41	82	Undirected	881			0.43333					67	85	Undirected	881			-0.32567					53	81	Undirected	881
66	80	Undirected	882			0.55862					50	68	Undirected	882			-0.62578					42	82	Undirected	882			0.55835					68	85	Undirected	882			-0.045803					54	81	Undirected	882
67	80	Undirected	883			0.44653					51	68	Undirected	883			-0.46843					43	82	Undirected	883			-0.63564					69	85	Undirected	883			0.15152					55	81	Undirected	883
0	81	Undirected	884			0.52786					0	69	Undirected	884			-0.55652					44	82	Undirected	884			0.12344					70	85	Undirected	884			0.29302					56	81	Undirected	884
1	81	Undirected	885			0.29918					1	69	Undirected	885			0.53574					45	82	Undirected	885			-0.72075					71	85	Undirected	885			-0.53432					57	81	Undirected	885
2	81	Undirected	886			-0.64356					2	69	Undirected	886			0.50376					46	82	Undirected	886			0.64867					72	85	Undirected	886			-0.36196					58	81	Undirected	886
3	81	Undirected	887			0.51268					3	69	Undirected	887			0.68219					47	82	Undirected	887			-0.58373					73	85	Undirected	887			-0.25854					59	81	Undirected	887
4	81	Undirected	888			0.57125					4	69	Undirected	888			0.43979					48	82	Undirected	888			-0.53297					0	86	Undirected	888			0.22901					60	81	Undirected	888
5	81	Undirected	889			-0.67248					5	69	Undirected	889			-0.62601					49	82	Undirected	889			-0.4732					1	86	Undirected	889			-0.030303					61	81	Undirected	889
6	81	Undirected	890			-0.57125					6	69	Undirected	890			0.4238					50	82	Undirected	890			0.45647					2	86	Undirected	890			-0.090909					62	81	Undirected	890
7	81	Undirected	891			-0.41217					7	69	Undirected	891			-0.64428					51	82	Undirected	891			-0.60563					3	86	Undirected	891			-0.10856					63	81	Undirected	891
8	81	Undirected	892			0.22131					8	69	Undirected	892			-0.48515					52	82	Undirected	892			-0.34442					4	86	Undirected	892			-0.015508					64	81	Undirected	892
9	81	Undirected	893			0.52921					9	69	Undirected	893			-0.6134					53	82	Undirected	893			0.26093					5	86	Undirected	893			-0.090909					65	81	Undirected	893
10	81	Undirected	894			-0.78818					10	69	Undirected	894			-0.62478					54	82	Undirected	894			0.46268					6	86	Undirected	894			-0.032898					66	81	Undirected	894
11	81	Undirected	895			0.44109					11	69	Undirected	895			0.6317					55	82	Undirected	895			0.4732					7	86	Undirected	895			-0.051709					67	81	Undirected	895
12	81	Undirected	896			0.44109					12	69	Undirected	896			-0.56697					56	82	Undirected	896			0.40825					8	86	Undirected	896			-0.84848					68	81	Undirected	896
13	81	Undirected	897			0.44254					13	69	Undirected	897			0.36804					57	82	Undirected	897			-0.584					9	86	Undirected	897			0.16794					0	82	Undirected	897
14	81	Undirected	898			-0.55679					14	69	Undirected	898			-0.74364					58	82	Undirected	898			-0.45262					10	86	Undirected	898			-0.28604					1	82	Undirected	898
15	81	Undirected	899			0.6119					15	69	Undirected	899			-0.6157					59	82	Undirected	899			-0.55257					11	86	Undirected	899			-0.031782					2	82	Undirected	899
16	81	Undirected	900			0.48448					16	69	Undirected	900			-0.48777					60	82	Undirected	900			-0.16459					12	86	Undirected	900			0.35669					3	82	Undirected	900
17	81	Undirected	901			-0.58571					17	69	Undirected	901			0.51975					61	82	Undirected	901			-0.43205					13	86	Undirected	901			0.23028					4	82	Undirected	901
18	81	Undirected	902			0.672					18	69	Undirected	902			0.34383					62	82	Undirected	902			0.56148					14	86	Undirected	902			0.16449					5	82	Undirected	902
19	81	Undirected	903			-0.54495					19	69	Undirected	903			-0.5566					63	82	Undirected	903			0.16817					15	86	Undirected	903			0.29008					6	82	Undirected	903
20	81	Undirected	904			0.38324					20	69	Undirected	904			-0.58218					64	82	Undirected	904			-0.21918					16	86	Undirected	904			-0.18182					7	82	Undirected	904
21	81	Undirected	905			0.64615					21	69	Undirected	905			-0.72765					65	82	Undirected	905			0.57883					17	86	Undirected	905			-0.095346					8	82	Undirected	905
22	81	Undirected	906			0.49894					22	69	Undirected	906			0.6134					66	82	Undirected	906			0.55835					18	86	Undirected	906			-0.23028					9	82	Undirected	906
23	81	Undirected	907			0.48448					23	69	Undirected	907			-0.60613					67	82	Undirected	907			0.18516					19	86	Undirected	907			0.32898					10	82	Undirected	907
24	81	Undirected	908			-0.64356					24	69	Undirected	908			-0.43478					68	82	Undirected	908			-0.14402					20	86	Undirected	908			0.24242					11	82	Undirected	908
25	81	Undirected	909			0.44109					25	69	Undirected	909			-0.54984					69	82	Undirected	909			0.31053					21	86	Undirected	909			-0.18182					12	82	Undirected	909
26	81	Undirected	910			-0.53307					26	69	Undirected	910			-0.15193					0	83	Undirected	910			-0.81461					22	86	Undirected	910			-0.18182					13	82	Undirected	910
27	81	Undirected	911			-0.53853					27	69	Undirected	911			0.50376					1	83	Undirected	911			0.74243					23	86	Undirected	911			0.72727					14	82	Undirected	911
28	81	Undirected	912			-0.73033					28	69	Undirected	912			0.50707					2	83	Undirected	912			-0.53945					24	86	Undirected	912			0.45873					15	82	Undirected	912
29	81	Undirected	913			-0.4205					29	69	Undirected	913			0.45217					3	83	Undirected	913			-0.72039					25	86	Undirected	913			0.5738					16	82	Undirected	913
30	81	Undirected	914			-0.54222					30	69	Undirected	914			-0.37687					4	83	Undirected	914			-0.41414					26	86	Undirected	914			0.26364					17	82	Undirected	914
31	81	Undirected	915			-0.53105					31	69	Undirected	915			0.43347					5	83	Undirected	915			0.73471					27	86	Undirected	915			0.19739					18	82	Undirected	915
32	81	Undirected	916			-0.57125					32	69	Undirected	916			-0.58372					6	83	Undirected	916			-0.5297					28	86	Undirected	916			0.32062					19	82	Undirected	916
33	81	Undirected	917			-0.55679					33	69	Undirected	917			-0.25124					7	83	Undirected	917			-0.76277					29	86	Undirected	917			-0.13741					20	82	Undirected	917
34	81	Undirected	918			0.48729					34	69	Undirected	918			0.35983					8	83	Undirected	918			0.47767					30	86	Undirected	918			-0.076338					21	82	Undirected	918
35	81	Undirected	919			-0.55503					35	69	Undirected	919			-0.62601					9	83	Undirected	919			-0.51983					31	86	Undirected	919			0.15513					22	82	Undirected	919
36	81	Undirected	920			0.47121					36	69	Undirected	920			-0.51809					10	83	Undirected	920			-0.72929					32	86	Undirected	920			-0.13957					23	82	Undirected	920
37	81	Undirected	921			-0.48448					37	69	Undirected	921			-0.35605					11	83	Undirected	921			0.53945					33	86	Undirected	921			0.046524					24	82	Undirected	921
38	81	Undirected	922			0.66152					38	69	Undirected	922			0.50376					12	83	Undirected	922			0.55907					34	86	Undirected	922			0.32898					25	82	Undirected	922
39	81	Undirected	923			0.36878					39	69	Undirected	923			-0.50435					13	83	Undirected	923			-0.51983					35	86	Undirected	923			-0.17059					26	82	Undirected	923
40	81	Undirected	924			0.45555					40	69	Undirected	924			-0.52842					14	83	Undirected	924			0.46614					36	86	Undirected	924			-0.63636					27	82	Undirected	924
41	81	Undirected	925			0.31093					41	69	Undirected	925			-0.36522					15	83	Undirected	925			-0.69921					37	86	Undirected	925			-0.5403					28	82	Undirected	925
42	81	Undirected	926			0.63443					42	69	Undirected	926			0.35983					16	83	Undirected	926			-0.17529					38	86	Undirected	926			0.18182					29	82	Undirected	926
43	81	Undirected	927			-0.56229					43	69	Undirected	927			0.43979					17	83	Undirected	927			0.50262					39	86	Undirected	927			0.21212					30	82	Undirected	927
44	81	Undirected	928			0.62391					44	69	Undirected	928			-0.5653					18	83	Undirected	928			0.62505					40	86	Undirected	928			0.065795					31	82	Undirected	928
45	81	Undirected	929			-0.47002					45	69	Undirected	929			-0.59971					19	83	Undirected	929			0.62694					41	86	Undirected	929			0.29465					32	82	Undirected	929
46	81	Undirected	930			-0.4205					46	69	Undirected	930			-0.47473					20	83	Undirected	930			0.63753					42	86	Undirected	930			0.098693					33	82	Undirected	930
47	81	Undirected	931			0.38324					47	69	Undirected	931			0.59027					21	83	Undirected	931			-0.55089					43	86	Undirected	931			-0.12121					34	82	Undirected	931
48	81	Undirected	932			-0.28201					48	69	Undirected	932			-0.52337					22	83	Undirected	932			0.72375					44	86	Undirected	932			0.21212					35	82	Undirected	932
49	81	Undirected	933			-0.50902					49	69	Undirected	933			-0.52337					23	83	Undirected	933			-0.69697					45	86	Undirected	933			0.39394					36	82	Undirected	933
50	81	Undirected	934			0.432					50	69	Undirected	934			-0.47557					24	83	Undirected	934			-0.4925					46	86	Undirected	934			-0.12121					37	82	Undirected	934
51	81	Undirected	935			0.33986					51	69	Undirected	935			-0.55174					25	83	Undirected	935			-0.49276					47	86	Undirected	935			-0.17059					38	82	Undirected	935
52	81	Undirected	936			-0.568					0	70	Undirected	936			-0.61914					26	83	Undirected	936			0.50752					48	86	Undirected	936			-0.38534					39	82	Undirected	936
53	81	Undirected	937			-0.33986					1	70	Undirected	937			0.62709					27	83	Undirected	937			0.61409					49	86	Undirected	937			-0.5649					40	82	Undirected	937
54	81	Undirected	938			0.38324					2	70	Undirected	938			0.6931					28	83	Undirected	938			-0.57718					50	86	Undirected	938			0.22901					41	82	Undirected	938
55	81	Undirected	939			0.23369					3	70	Undirected	939			0.6791					29	83	Undirected	939			-0.65683					51	86	Undirected	939			0.19968					42	82	Undirected	939
56	81	Undirected	940			0.47881					4	70	Undirected	940			0.61059					30	83	Undirected	940			0.5983					52	86	Undirected	940			-0.22407					43	82	Undirected	940
57	81	Undirected	941			-0.47002					5	70	Undirected	941			-0.53831					31	83	Undirected	941			-0.61102					53	86	Undirected	941			-0.090909					44	82	Undirected	941
58	81	Undirected	942			-0.5134					6	70	Undirected	942			0.6601					32	83	Undirected	942			-0.53218					54	86	Undirected	942			-0.22407					45	82	Undirected	942
59	81	Undirected	943			-0.18078					7	70	Undirected	943			-0.49862					33	83	Undirected	943			-0.61706					55	86	Undirected	943			-0.27273					46	82	Undirected	943
60	81	Undirected	944			-0.50113					8	70	Undirected	944			-0.44222					34	83	Undirected	944			0.67802					56	86	Undirected	944			-0.25426					47	82	Undirected	944
61	81	Undirected	945			0.35902					9	70	Undirected	945			-0.50637					35	83	Undirected	945			0.53945					57	86	Undirected	945			0.23028					48	82	Undirected	945
62	81	Undirected	946			0.18078					10	70	Undirected	946			-0.65433					36	83	Undirected	946			0.47305					58	86	Undirected	946			0.090909					49	82	Undirected	946
63	81	Undirected	947			0.46373					11	70	Undirected	947			0.62709					37	83	Undirected	947			-0.47767					59	86	Undirected	947			0.42424					50	82	Undirected	947
64	81	Undirected	948			0.515					12	70	Undirected	948			-0.60523					38	83	Undirected	948			-0.2452					60	86	Undirected	948			-0.36364					51	82	Undirected	948
65	81	Undirected	949			0.31422					13	70	Undirected	949			0.45573					39	83	Undirected	949			-0.61791					61	86	Undirected	949			-0.42424					52	82	Undirected	949
66	81	Undirected	950			0.36999					14	70	Undirected	950			-0.61059					40	83	Undirected	950			-0.67988					62	86	Undirected	950			-0.36364					53	82	Undirected	950
67	81	Undirected	951			0.67806					15	70	Undirected	951			-0.6601					41	83	Undirected	951			-0.3602					63	86	Undirected	951			0.45873					54	82	Undirected	951
0	82	Undirected	952			-0.65574					16	70	Undirected	952			-0.74261					42	83	Undirected	952			-0.56866					64	86	Undirected	952			0.17059					55	82	Undirected	952
1	82	Undirected	953			-0.59689					17	70	Undirected	953			0.62709					43	83	Undirected	953			0.53535					65	86	Undirected	953			-0.29608					56	82	Undirected	953
2	82	Undirected	954			0.45902					18	70	Undirected	954			0.51158					44	83	Undirected	954			-0.3629					66	86	Undirected	954			0.34864					57	82	Undirected	954
3	82	Undirected	955			-0.41993					19	70	Undirected	955			-0.56578					45	83	Undirected	955			0.56122					67	86	Undirected	955			0.3877					58	82	Undirected	955
4	82	Undirected	956			-0.40656					20	70	Undirected	956			-0.59241					46	83	Undirected	956			-0.56122					68	86	Undirected	956			-0.015268					59	82	Undirected	956
5	82	Undirected	957			0.3541					21	70	Undirected	957			-0.72611					47	83	Undirected	957			0.78645					69	86	Undirected	957			0.12121					60	82	Undirected	957
6	82	Undirected	958			0.43279					22	70	Undirected	958			0.34602					48	83	Undirected	958			0.78645					70	86	Undirected	958			0.43091					61	82	Undirected	958
7	82	Undirected	959			0.41967					23	70	Undirected	959			-0.49075					49	83	Undirected	959			0.69638					71	86	Undirected	959			0.39643					62	82	Undirected	959
8	82	Undirected	960			-0.37463					24	70	Undirected	960			-0.5653					50	83	Undirected	960			-0.46959					72	86	Undirected	960			0.49985					63	82	Undirected	960
9	82	Undirected	961			-0.49491					25	70	Undirected	961			-0.72591					51	83	Undirected	961			0.68056					73	86	Undirected	961			-0.051709					64	82	Undirected	961
10	82	Undirected	962			0.43279					26	70	Undirected	962			-0.21453					52	83	Undirected	962			0.48762					0	87	Undirected	962			-0.59052					65	82	Undirected	962
11	82	Undirected	963			-0.39344					27	70	Undirected	963			0.59409					53	83	Undirected	963			-0.43786					1	87	Undirected	963			-0.67221					66	82	Undirected	963
12	82	Undirected	964			-0.78689					28	70	Undirected	964			0.54857					54	83	Undirected	964			-0.48007					2	87	Undirected	964			-0.84458					67	82	Undirected	964
13	82	Undirected	965			-0.54605					29	70	Undirected	965			0.48454					55	83	Undirected	965			-0.63753					3	87	Undirected	965			-0.70567					68	82	Undirected	965
14	82	Undirected	966			0.53771					30	70	Undirected	966			-0.28704					56	83	Undirected	966			-0.37627					4	87	Undirected	966			-0.81153					0	83	Undirected	966
15	82	Undirected	967			-0.22496					31	70	Undirected	967			0.43041					57	83	Undirected	967			0.5362					5	87	Undirected	967			-0.70669					1	83	Undirected	967
16	82	Undirected	968			-0.49836					32	70	Undirected	968			-0.59409					58	83	Undirected	968			0.20597					6	87	Undirected	968			-0.69235					2	83	Undirected	968
17	82	Undirected	969			0.45902					33	70	Undirected	969			-0.25					59	83	Undirected	969			0.72157					7	87	Undirected	969			-0.70588					3	83	Undirected	969
18	82	Undirected	970			-0.62391					34	70	Undirected	970			0.61059					60	83	Undirected	970			-0.029424					8	87	Undirected	970			0.017236					4	83	Undirected	970
19	82	Undirected	971			0.49418					35	70	Undirected	971			-0.60457					61	83	Undirected	971			0.4806					9	87	Undirected	971			-0.62526					5	83	Undirected	971
20	82	Undirected	972			-0.30164					36	70	Undirected	972			-0.38331					62	83	Undirected	972			-0.51515					10	87	Undirected	972			0.27116					6	83	Undirected	972
21	82	Undirected	973			-0.52948					37	70	Undirected	973			-0.5861					63	83	Undirected	973			-0.20616					11	87	Undirected	973			-0.70502					7	83	Undirected	973
22	82	Undirected	974			-0.57705					38	70	Undirected	974			0.61059					64	83	Undirected	974			0.029854					12	87	Undirected	974			-0.63511					8	83	Undirected	974
23	82	Undirected	975			-0.55082					39	70	Undirected	975			-0.36789					65	83	Undirected	975			-0.5716					13	87	Undirected	975			-0.72977					9	83	Undirected	975
24	82	Undirected	976			0.47213					40	70	Undirected	976			-0.49182					66	83	Undirected	976			-0.61706					14	87	Undirected	976			-0.72977					10	83	Undirected	976
25	82	Undirected	977			-0.38033					41	70	Undirected	977			-0.63709					67	83	Undirected	977			-0.10789					15	87	Undirected	977			-0.59052					11	83	Undirected	977
26	82	Undirected	978			0.36051					42	70	Undirected	978			0.47857					68	83	Undirected	978			0.22559					16	87	Undirected	978			0.8101					12	83	Undirected	978
27	82	Undirected	979			0.5285					43	70	Undirected	979			0.6601					69	83	Undirected	979			-0.25221					17	87	Undirected	979			-0.66887					13	83	Undirected	979
28	82	Undirected	980			0.4459					44	70	Undirected	980			-0.55556					0	84	Undirected	980			0.55873					18	87	Undirected	980			-0.16841					14	83	Undirected	980
29	82	Undirected	981			0.36794					45	70	Undirected	981			-0.51158					1	84	Undirected	981			-0.8127					19	87	Undirected	981			-0.54265					15	83	Undirected	981
30	82	Undirected	982			0.43707					46	70	Undirected	982			-0.3674					2	84	Undirected	982			0.48314					20	87	Undirected	982			-0.60327					16	83	Undirected	982
31	82	Undirected	983			0.46123					47	70	Undirected	983			0.70088					3	84	Undirected	983			0.58448					21	87	Undirected	983			0.1896					17	83	Undirected	983
32	82	Undirected	984			0.45902					48	70	Undirected	984			-0.46291					4	84	Undirected	984			0.37815					22	87	Undirected	984			0.53432					18	83	Undirected	984
33	82	Undirected	985			0.40656					49	70	Undirected	985			-0.6515					5	84	Undirected	985			-0.78865					23	87	Undirected	985			-0.22407					19	83	Undirected	985
34	82	Undirected	986			-0.53165					50	70	Undirected	986			-0.66667					6	84	Undirected	986			0.62622					24	87	Undirected	986			-0.52185					20	83	Undirected	986
35	82	Undirected	987			0.51657					51	70	Undirected	987			-0.39606					7	84	Undirected	987			0.7306					25	87	Undirected	987			-0.28227					21	83	Undirected	987
36	82	Undirected	988			-0.3934					0	71	Undirected	988			-0.47557					8	84	Undirected	988			-0.53922					26	87	Undirected	988			-0.38812					22	83	Undirected	988
37	82	Undirected	989			0.28853					1	71	Undirected	989			0.28054					9	84	Undirected	989			0.42517					27	87	Undirected	989			-0.72977					23	83	Undirected	989
38	82	Undirected	990			-0.49491					2	71	Undirected	990			0.37956					10	84	Undirected	990			0.61168					28	87	Undirected	990			-0.41684					24	83	Undirected	990
39	82	Undirected	991			-0.31476					3	71	Undirected	991			0.62941					11	84	Undirected	991			-0.48314					29	87	Undirected	991			-0.48631					25	83	Undirected	991
40	82	Undirected	992			-0.51148					4	71	Undirected	992			0.39606					12	84	Undirected	992			-0.44449					30	87	Undirected	992			0.53842					26	83	Undirected	992
41	82	Undirected	993			-0.48525					5	71	Undirected	993			-0.4058					13	84	Undirected	993			0.52179					31	87	Undirected	993			-0.70588					27	83	Undirected	993
42	82	Undirected	994			-0.48167					6	71	Undirected	994			0.41256					14	84	Undirected	994			-0.55316					32	87	Undirected	994			0.51161					28	83	Undirected	994
43	82	Undirected	995			0.51741					7	71	Undirected	995			-0.41114					15	84	Undirected	995			0.62622					33	87	Undirected	995			0.72332					29	83	Undirected	995
44	82	Undirected	996			-0.50658					8	71	Undirected	996			-0.35878					16	84	Undirected	996			0.25397					34	87	Undirected	996			0.11227					30	83	Undirected	996
45	82	Undirected	997			0.39344					9	71	Undirected	997			-0.50637					17	84	Undirected	997			-0.47575					35	87	Undirected	997			0.10585					31	83	Undirected	997
46	82	Undirected	998			0.38801					10	71	Undirected	998			-0.48113					18	84	Undirected	998			-0.65754					36	87	Undirected	998			0.15513					32	83	Undirected	998
47	82	Undirected	999			-0.24918					11	71	Undirected	999			0.61059					19	84	Undirected	999			-0.51961					37	87	Undirected	999			0.25309					33	83	Undirected	999
48	82	Undirected	1000			0.23607					12	71	Undirected	1000			-0.40349					20	84	Undirected	1000			-0.69573					38	87	Undirected	1000			-0.49985					34	83	Undirected	1000
49	82	Undirected	1001			0.54857					13	71	Undirected	1001			0.3207					21	84	Undirected	1001			0.62622					39	87	Undirected	1001			-0.22407					35	83	Undirected	1001
50	82	Undirected	1002			-0.4643					14	71	Undirected	1002			-0.47857					22	84	Undirected	1002			-0.78865					40	87	Undirected	1002			-0.39295					36	83	Undirected	1002
51	82	Undirected	1003			-0.41967					15	71	Undirected	1003			-0.74261					23	84	Undirected	1003			0.43786					41	87	Undirected	1003			-0.59982					37	83	Undirected	1003
52	82	Undirected	1004			0.42803					16	71	Undirected	1004			-0.46207					24	84	Undirected	1004			0.50777					42	87	Undirected	1004			0.074848					38	83	Undirected	1004
53	82	Undirected	1005			0.41967					17	71	Undirected	1005			0.36305					25	84	Undirected	1005			0.49517					43	87	Undirected	1005			0.77563					39	83	Undirected	1005
54	82	Undirected	1006			-0.36722					18	71	Undirected	1006			0.36305					26	84	Undirected	1006			-0.69608					44	87	Undirected	1006			-0.67221					40	83	Undirected	1006
55	82	Undirected	1007			-0.28477					19	71	Undirected	1007			-0.48005					27	84	Undirected	1007			-0.61579					45	87	Undirected	1007			-0.43091					41	83	Undirected	1007
56	82	Undirected	1008			-0.49342					20	71	Undirected	1008			-0.44222					28	84	Undirected	1008			0.4902					46	87	Undirected	1008			-0.32749					42	83	Undirected	1008
57	82	Undirected	1009			0.36722					21	71	Undirected	1009			-0.57759					29	84	Undirected	1009			0.50098					47	87	Undirected	1009			0.070567					43	83	Undirected	1009
58	82	Undirected	1010			0.30164					22	71	Undirected	1010			0.48949					30	84	Undirected	1010			-0.6764					48	87	Undirected	1010			0.54273					44	83	Undirected	1010
59	82	Undirected	1011			0.43279					23	71	Undirected	1011			-0.53886					31	84	Undirected	1011			0.37866					49	87	Undirected	1011			0.3821					45	83	Undirected	1011
60	82	Undirected	1012			0.45445					24	71	Undirected	1012			-0.26022					32	84	Undirected	1012			0.51459					50	87	Undirected	1012			-0.45158					46	83	Undirected	1012
61	82	Undirected	1013			-0.4341					25	71	Undirected	1013			-0.52566					33	84	Undirected	1013			0.63176					51	87	Undirected	1013			0.068147					47	83	Undirected	1013
62	82	Undirected	1014			-0.10492					26	71	Undirected	1014			-0.16502					34	84	Undirected	1014			-0.53229					52	87	Undirected	1014			0.76471					48	83	Undirected	1014
63	82	Undirected	1015			-0.55619					27	71	Undirected	1015			0.33005					35	84	Undirected	1015			-0.52179					53	87	Undirected	1015			0.53432					49	83	Undirected	1015
64	82	Undirected	1016			-0.4998					28	71	Undirected	1016			0.41354					36	84	Undirected	1016			-0.47575					54	87	Undirected	1016			0.58824					50	83	Undirected	1016
65	82	Undirected	1017			-0.49491					29	71	Undirected	1017			0.26919					37	84	Undirected	1017			0.34314					55	87	Undirected	1017			0.53432					51	83	Undirected	1017
66	82	Undirected	1018			-0.375					30	71	Undirected	1018			-0.30556					38	84	Undirected	1018			0					56	87	Undirected	1018			0.63271					52	83	Undirected	1018
67	82	Undirected	1019			-0.41993					31	71	Undirected	1019			0.27006					39	84	Undirected	1019			0.56045					57	87	Undirected	1019			0.037424					53	83	Undirected	1019
0	83	Undirected	1020			-0.65578					32	71	Undirected	1020			-0.33005					40	84	Undirected	1020			0.6482					58	87	Undirected	1020			-0.43091					54	83	Undirected	1020
1	83	Undirected	1021			-0.62238					33	71	Undirected	1021			-0.0092593					41	84	Undirected	1021			0.18787					59	87	Undirected	1021			-0.12065					55	83	Undirected	1021
2	83	Undirected	1022			0.53409					34	71	Undirected	1022			0.37956					42	84	Undirected	1022			0.63176					60	87	Undirected	1022			-0.43091					56	83	Undirected	1022
3	83	Undirected	1023			-0.35563					35	71	Undirected	1023			-0.43893					43	84	Undirected	1023			-0.67669					61	87	Undirected	1023			0.29302					57	83	Undirected	1023
4	83	Undirected	1024			-0.37183					36	71	Undirected	1024			-0.46401					44	84	Undirected	1024			0.19326					62	87	Undirected	1024			0.49985					58	83	Undirected	1024
5	83	Undirected	1025			0.33127					37	71	Undirected	1025			-0.34116					45	84	Undirected	1025			-0.56419					63	87	Undirected	1025			-0.48011					59	83	Undirected	1025
6	83	Undirected	1026			0.49352					38	71	Undirected	1026			0.49507					46	84	Undirected	1026			0.64318					64	87	Undirected	1026			-0.31755					60	83	Undirected	1026
7	83	Undirected	1027			0.58817					39	71	Undirected	1027			-0.19741					47	84	Undirected	1027			-0.7152					65	87	Undirected	1027			0.35553					61	83	Undirected	1027
8	83	Undirected	1028			-0.66903					40	71	Undirected	1028			-0.57735					48	84	Undirected	1028			-0.61984					66	87	Undirected	1028			-0.62622					62	83	Undirected	1028
9	83	Undirected	1029			-0.65714					41	71	Undirected	1029			-0.36789					49	84	Undirected	1029			-0.52179					67	87	Undirected	1029			-0.37048					63	83	Undirected	1029
10	83	Undirected	1030			0.30423					42	71	Undirected	1030			0.28054					50	84	Undirected	1030			0.14669					68	87	Undirected	1030			-0.034737					64	83	Undirected	1030
11	83	Undirected	1031			-0.53409					43	71	Undirected	1031			0.49507					51	84	Undirected	1031			-0.62984					69	87	Undirected	1031			0.051709					65	83	Undirected	1031
12	83	Undirected	1032			-0.62874					44	71	Undirected	1032			-0.34259					52	84	Undirected	1032			-0.53922					70	87	Undirected	1032			0.35294					66	83	Undirected	1032
13	83	Undirected	1033			-0.77324					45	71	Undirected	1033			-0.46207					53	84	Undirected	1033			0.48039					71	87	Undirected	1033			-0.62745					67	83	Undirected	1033
14	83	Undirected	1034			0.62874					46	71	Undirected	1034			-0.51612					54	84	Undirected	1034			0.69027					72	87	Undirected	1034			-0.5098					68	83	Undirected	1034
15	83	Undirected	1035			-0.046386					47	71	Undirected	1035			0.68419					55	84	Undirected	1035			0.54112					73	87	Undirected	1035			-0.33333					0	84	Undirected	1035
16	83	Undirected	1036			-0.56113					48	71	Undirected	1036			-0.53149					56	84	Undirected	1036			0.53688					0	88	Undirected	1036			-0.62526					1	84	Undirected	1036
17	83	Undirected	1037			0.49352					49	71	Undirected	1037			-0.36004					57	84	Undirected	1037			-0.44698					1	88	Undirected	1037			-0.67221					2	84	Undirected	1037
18	83	Undirected	1038			-0.6208					50	71	Undirected	1038			-0.38889					58	84	Undirected	1038			-0.34786					2	88	Undirected	1038			-0.84458					3	84	Undirected	1038
19	83	Undirected	1039			0.6114					51	71	Undirected	1039			-0.33005					59	84	Undirected	1039			-0.63189					3	88	Undirected	1039			-0.77624					4	84	Undirected	1039
20	83	Undirected	1040			-0.38536					0	72	Undirected	1040			0.51556					60	84	Undirected	1040			-0.15461					4	88	Undirected	1040			-0.74096					5	84	Undirected	1040
21	83	Undirected	1041			-0.59684					1	72	Undirected	1041			-0.56298					61	84	Undirected	1041			-0.57977					5	88	Undirected	1041			-0.77563					6	84	Undirected	1041
22	83	Undirected	1042			-0.65578					2	72	Undirected	1042			-0.60742					62	84	Undirected	1042			0.64684					6	88	Undirected	1042			-0.72977					7	84	Undirected	1042
23	83	Undirected	1043			-0.65578					3	72	Undirected	1043			-0.66171					63	84	Undirected	1043			0.056419					7	88	Undirected	1043			-0.70588					8	84	Undirected	1043
24	83	Undirected	1044			0.34479					4	72	Undirected	1044			-0.66668					64	84	Undirected	1044			-0.04902					8	88	Undirected	1044			0.086181					9	84	Undirected	1044
25	83	Undirected	1045			-0.62874					5	72	Undirected	1045			0.60223					65	84	Undirected	1045			0.35924					9	88	Undirected	1045			-0.62526					10	84	Undirected	1045
26	83	Undirected	1046			0.57442					6	72	Undirected	1046			-0.74076					66	84	Undirected	1046			0.4172					10	88	Undirected	1046			0.27116					11	84	Undirected	1046
27	83	Undirected	1047			0.4966					7	72	Undirected	1047			0.55759					67	84	Undirected	1047			0					11	88	Undirected	1047			-0.70502					12	84	Undirected	1047
28	83	Undirected	1048			0.58817					8	72	Undirected	1048			0.42697					68	84	Undirected	1048			-0.32854					12	88	Undirected	1048			-0.67039					13	84	Undirected	1048
29	83	Undirected	1049			0.62075					9	72	Undirected	1049			0.43944					69	84	Undirected	1049			0.38892					13	88	Undirected	1049			-0.76719					14	84	Undirected	1049
30	83	Undirected	1050			0.4989					10	72	Undirected	1050			0.71701					0	85	Undirected	1050			0.52614					14	88	Undirected	1050			-0.76719					15	84	Undirected	1050
31	83	Undirected	1051			0.48951					11	72	Undirected	1051			-0.65187					1	85	Undirected	1051			-0.64307					15	88	Undirected	1051			-0.59052					16	84	Undirected	1051
32	83	Undirected	1052			0.29071					12	72	Undirected	1052			0.67013					2	85	Undirected	1052			0.70065					16	88	Undirected	1052			0.8101					17	84	Undirected	1052
33	83	Undirected	1053			0.34479					13	72	Undirected	1053			-0.50006					3	85	Undirected	1053			0.45647					17	88	Undirected	1053			-0.66887					18	84	Undirected	1053
34	83	Undirected	1054			-0.48406					14	72	Undirected	1054			0.66668					4	85	Undirected	1054			-0.011453					18	88	Undirected	1054			-0.13098					19	84	Undirected	1054
35	83	Undirected	1055			0.58037					15	72	Undirected	1055			0.51853					5	85	Undirected	1055			-0.59684					19	88	Undirected	1055			-0.58007					20	84	Undirected	1055
36	83	Undirected	1056			-0.35664					16	72	Undirected	1056			0.57779					6	85	Undirected	1056			0.70874					20	88	Undirected	1056			-0.67221					21	84	Undirected	1056
37	83	Undirected	1057			0.14197					17	72	Undirected	1057			-0.56298					7	85	Undirected	1057			0.61264					21	88	Undirected	1057			0.1896					22	84	Undirected	1057
38	83	Undirected	1058			-0.39428					18	72	Undirected	1058			-0.3852					8	85	Undirected	1058			-0.81243					22	88	Undirected	1058			0.60327					23	84	Undirected	1058
39	83	Undirected	1059			-0.39888					19	72	Undirected	1059			0.60028					9	85	Undirected	1059			0.56719					23	88	Undirected	1059			-0.29302					24	84	Undirected	1059
40	83	Undirected	1060			-0.62874					20	72	Undirected	1060			0.62173					10	85	Undirected	1060			0.52521					24	88	Undirected	1060			-0.5636					25	84	Undirected	1060
41	83	Undirected	1061			-0.6693					21	72	Undirected	1061			0.66668					11	85	Undirected	1061			-0.50046					25	88	Undirected	1061			-0.31755					26	84	Undirected	1061
42	83	Undirected	1062			-0.4897					22	72	Undirected	1062			-0.3561					12	85	Undirected	1062			-0.41149					26	88	Undirected	1062			-0.35284					27	84	Undirected	1062
43	83	Undirected	1063			0.34017					23	72	Undirected	1063			0.46649					13	85	Undirected	1063			0.76738					27	88	Undirected	1063			-0.76719					28	84	Undirected	1063
44	83	Undirected	1064			-0.51549					24	72	Undirected	1064			0.44306					14	85	Undirected	1064			-0.55257					28	88	Undirected	1064			-0.41684					29	84	Undirected	1064
45	83	Undirected	1065			0.49352					25	72	Undirected	1065			0.79401					15	85	Undirected	1065			0.36037					29	88	Undirected	1065			-0.48631					30	84	Undirected	1065
46	83	Undirected	1066			0.38624					26	72	Undirected	1066			0.17778					16	85	Undirected	1066			0.50276					30	88	Undirected	1066			0.53842					31	84	Undirected	1066
47	83	Undirected	1067			-0.20958					27	72	Undirected	1067			-0.65187					17	85	Undirected	1067			-0.42464					31	88	Undirected	1067			-0.70588					32	84	Undirected	1067
48	83	Undirected	1068			0.33127					28	72	Undirected	1068			-0.50763					18	85	Undirected	1068			-0.6727					32	88	Undirected	1068			0.51161					33	84	Undirected	1068
49	83	Undirected	1069			0.44142					29	72	Undirected	1069			-0.33028					19	85	Undirected	1069			-0.51905					33	88	Undirected	1069			0.72332					34	84	Undirected	1069
50	83	Undirected	1070			-0.54601					30	72	Undirected	1070			0.3325					20	85	Undirected	1070			-0.52271					34	88	Undirected	1070			0.11227					35	84	Undirected	1070
51	83	Undirected	1071			-0.69634					31	72	Undirected	1071			-0.4546					21	85	Undirected	1071			0.75679					35	88	Undirected	1071			0.17642					36	84	Undirected	1071
52	83	Undirected	1072			0.51609					32	72	Undirected	1072			0.59261					22	85	Undirected	1072			-0.5471					36	88	Undirected	1072			0.22407					37	84	Undirected	1072
53	83	Undirected	1073			0.49352					33	72	Undirected	1073			0.11638					23	85	Undirected	1073			0.35506					37	88	Undirected	1073			0.3254					38	84	Undirected	1073
54	83	Undirected	1074			-0.23662					34	72	Undirected	1074			-0.62224					24	85	Undirected	1074			0.27273					38	88	Undirected	1074			-0.5688					39	84	Undirected	1074
55	83	Undirected	1075			-0.43698					35	72	Undirected	1075			0.60223					25	85	Undirected	1075			0.74871					39	88	Undirected	1075			-0.29302					40	84	Undirected	1075
56	83	Undirected	1076			-0.48836					36	72	Undirected	1076			0.33506					26	85	Undirected	1076			-0.54162					40	88	Undirected	1076			-0.43038					41	84	Undirected	1076
57	83	Undirected	1077			0.61522					37	72	Undirected	1077			0.51047					27	85	Undirected	1077			-0.59684					41	88	Undirected	1077			-0.67039					42	84	Undirected	1077
58	83	Undirected	1078			0.56113					38	72	Undirected	1078			-0.54816					28	85	Undirected	1078			0.62061					42	88	Undirected	1078			0.074848					43	84	Undirected	1078
59	83	Undirected	1079			0.49352					39	72	Undirected	1079			0.47528					29	85	Undirected	1079			0.44446					43	88	Undirected	1079			0.77563					44	84	Undirected	1079
60	83	Undirected	1080			0.46154					40	72	Undirected	1080			0.51832					30	85	Undirected	1080			-0.47822					44	88	Undirected	1080			-0.67221					45	84	Undirected	1080
61	83	Undirected	1081			-0.59441					41	72	Undirected	1081			0.49945					31	85	Undirected	1081			0.15645					45	88	Undirected	1081			-0.43091					46	84	Undirected	1081
62	83	Undirected	1082			-0.087888					42	72	Undirected	1082			-0.2963					32	85	Undirected	1082			0.39112					46	88	Undirected	1082			-0.32749					47	84	Undirected	1082
63	83	Undirected	1083			-0.55245					43	72	Undirected	1083			-0.4889					33	85	Undirected	1083			0.41158					47	88	Undirected	1083			0.070567					48	84	Undirected	1083
64	83	Undirected	1084			-0.48994					44	72	Undirected	1084			0.60682					34	85	Undirected	1084			-0.36037					48	88	Undirected	1084			0.58448					49	84	Undirected	1084
65	83	Undirected	1085			-0.62622					45	72	Undirected	1085			0.47409					35	85	Undirected	1085			-0.47822					49	88	Undirected	1085			0.3821					50	84	Undirected	1085
66	83	Undirected	1086			-0.66472					46	72	Undirected	1086			0.33769					36	85	Undirected	1086			-0.40229					50	88	Undirected	1086			-0.52105					51	84	Undirected	1086
67	83	Undirected	1087			-0.27059					47	72	Undirected	1087			-0.63671					37	85	Undirected	1087			0.16926					51	88	Undirected	1087			0.022716					52	84	Undirected	1087
0	84	Undirected	1088			0.6569					48	72	Undirected	1088			0.33862					38	85	Undirected	1088			0.10009					52	88	Undirected	1088			0.84314					53	84	Undirected	1088
1	84	Undirected	1089			0.73793					49	72	Undirected	1089			0.55411					39	85	Undirected	1089			0.52271					53	88	Undirected	1089			0.53432					54	84	Undirected	1089
2	84	Undirected	1090			-0.57214					50	72	Undirected	1090			0.59019					40	85	Undirected	1090			0.5098					54	88	Undirected	1090			0.58824					55	84	Undirected	1090
3	84	Undirected	1091			0.36348					51	72	Undirected	1091			0.42964					41	85	Undirected	1091			0.0961					55	88	Undirected	1091			0.46538					56	84	Undirected	1091
4	84	Undirected	1092			0.23309					0	73	Undirected	1092			0.60193					42	85	Undirected	1092			0.43902					56	88	Undirected	1092			0.5604					57	84	Undirected	1092
5	84	Undirected	1093			-0.40262					1	73	Undirected	1093			-0.65683					43	85	Undirected	1093			-0.65285					57	88	Undirected	1093			0					58	84	Undirected	1093
6	84	Undirected	1094			-0.55801					2	73	Undirected	1094			-0.71587					44	85	Undirected	1094			0.21131					58	88	Undirected	1094			-0.49985					59	84	Undirected	1094
7	84	Undirected	1095			-0.76992					3	73	Undirected	1095			-0.74074					45	85	Undirected	1095			-0.63636					59	88	Undirected	1095			-0.1896					60	84	Undirected	1095
8	84	Undirected	1096			0.48281					4	73	Undirected	1096			-0.65683					46	85	Undirected	1096			0.46753					60	88	Undirected	1096			-0.36196					61	84	Undirected	1096
9	84	Undirected	1097			0.54926					5	73	Undirected	1097			0.47407					47	85	Undirected	1097			-0.57621					61	88	Undirected	1097			0.29302					62	84	Undirected	1097
10	84	Undirected	1098			-0.40262					6	73	Undirected	1098			-0.71587					48	85	Undirected	1098			-0.57621					62	88	Undirected	1098			0.49985					63	84	Undirected	1098
11	84	Undirected	1099			0.69928					7	73	Undirected	1099			0.56334					49	85	Undirected	1099			-0.34476					63	88	Undirected	1099			-0.52185					64	84	Undirected	1099
12	84	Undirected	1100			0.6004					8	73	Undirected	1100			0.29852					50	85	Undirected	1100			0.25974					64	88	Undirected	1100			-0.31755					65	84	Undirected	1100
13	84	Undirected	1101			0.68032					9	73	Undirected	1101			0.43027					51	85	Undirected	1101			-0.57291					65	88	Undirected	1101			0.35553					66	84	Undirected	1101
14	84	Undirected	1102			-0.57214					10	73	Undirected	1102			0.6541					52	85	Undirected	1102			-0.18054					66	88	Undirected	1102			-0.62622					67	84	Undirected	1102
15	84	Undirected	1103			0.16963					11	73	Undirected	1103			-0.62731					53	85	Undirected	1103			0.4852					67	88	Undirected	1103			-0.37048					68	84	Undirected	1103
16	84	Undirected	1104			0.61452					12	73	Undirected	1104			0.69471					54	85	Undirected	1104			0.70619					68	88	Undirected	1104			0					0	85	Undirected	1104
17	84	Undirected	1105			-0.54389					13	73	Undirected	1105			-0.50575					55	85	Undirected	1105			0.27804					69	88	Undirected	1105			0.12065					1	85	Undirected	1105
18	84	Undirected	1106			0.63299					14	73	Undirected	1106			0.58303					56	85	Undirected	1106			0.70619					70	88	Undirected	1106			0.35294					2	85	Undirected	1106
19	84	Undirected	1107			-0.5019					15	73	Undirected	1107			0.47971					57	85	Undirected	1107			-0.54953					71	88	Undirected	1107			-0.66667					3	85	Undirected	1107
20	84	Undirected	1108			0.34611					16	73	Undirected	1108			0.53875					58	85	Undirected	1108			-0.45598					72	88	Undirected	1108			-0.54902					4	85	Undirected	1108
21	84	Undirected	1109			0.41065					17	73	Undirected	1109			-0.56827					59	85	Undirected	1109			-0.49351					73	88	Undirected	1109			-0.29412					5	85	Undirected	1109
22	84	Undirected	1110			0.64278					18	73	Undirected	1110			-0.40591					60	85	Undirected	1110			-0.41149					0	89	Undirected	1110			-0.41684					6	85	Undirected	1110
23	84	Undirected	1111			0.62865					19	73	Undirected	1111			0.39104					61	85	Undirected	1111			-0.56719					1	89	Undirected	1111			-0.60327					7	85	Undirected	1111
24	84	Undirected	1112			-0.445					20	73	Undirected	1112			0.59703					62	85	Undirected	1112			0.60703					2	89	Undirected	1112			-0.49985					8	85	Undirected	1112
25	84	Undirected	1113			0.48738					21	73	Undirected	1113			0.53875					63	85	Undirected	1113			0.33766					3	89	Undirected	1113			-0.49397					9	85	Undirected	1113
26	84	Undirected	1114			-0.59132					22	73	Undirected	1114			-0.38497					64	85	Undirected	1114			0.16926					4	89	Undirected	1114			-0.4234					10	85	Undirected	1114
27	84	Undirected	1115			-0.59091					23	73	Undirected	1115			0.45615					65	85	Undirected	1115			0.25702					5	89	Undirected	1115			-0.36196					11	85	Undirected	1115
28	84	Undirected	1116			-0.54389					24	73	Undirected	1116			0.49759					66	85	Undirected	1116			0.16463					6	89	Undirected	1116			-0.50522					12	85	Undirected	1116
29	84	Undirected	1117			-0.51885					25	73	Undirected	1117			0.63435					67	85	Undirected	1117			0.23355					7	89	Undirected	1117			-0.47059					13	85	Undirected	1117
30	84	Undirected	1118			-0.43718					26	73	Undirected	1118			0.1845					68	85	Undirected	1118			-0.011121					8	89	Undirected	1118			0.29302					14	85	Undirected	1118
31	84	Undirected	1119			-0.32878					27	73	Undirected	1119			-0.56827					69	85	Undirected	1119			0.70874					9	89	Undirected	1119			-0.83368					15	85	Undirected	1119
32	84	Undirected	1120			-0.34611					28	73	Undirected	1120			-0.36988					0	86	Undirected	1120			-0.75999					10	89	Undirected	1120			0.5604					16	85	Undirected	1120
33	84	Undirected	1121			-0.38849					29	73	Undirected	1121			-0.49759					1	86	Undirected	1121			0.75999					11	89	Undirected	1121			-0.52425					17	85	Undirected	1121
34	84	Undirected	1122			0.476					30	73	Undirected	1122			0.24017					2	86	Undirected	1122			-0.67841					12	89	Undirected	1122			-0.59982					18	85	Undirected	1122
35	84	Undirected	1123			-0.43516					31	73	Undirected	1123			-0.46046					3	86	Undirected	1123			-0.6727					13	89	Undirected	1123			-0.65492					19	85	Undirected	1123
36	84	Undirected	1124			0.29956					32	73	Undirected	1124			0.58303					4	86	Undirected	1124			-0.22907					14	89	Undirected	1124			-0.58007					20	85	Undirected	1124
37	84	Undirected	1125			-0.12008					33	73	Undirected	1125			0.12423					5	86	Undirected	1125			0.70874					15	89	Undirected	1125			-0.62526					21	85	Undirected	1125
38	84	Undirected	1126			0.4281					34	73	Undirected	1126			-0.64207					6	86	Undirected	1126			-0.6727					16	89	Undirected	1126			0.60327					22	85	Undirected	1126
39	84	Undirected	1127			0.43087					35	73	Undirected	1127			0.5037					7	86	Undirected	1127			-0.69672					17	89	Undirected	1127			-0.45194					23	85	Undirected	1127
40	84	Undirected	1128			0.6004					36	73	Undirected	1128			0.3248					8	86	Undirected	1128			0.64318					18	89	Undirected	1128			0.22454					24	85	Undirected	1128
41	84	Undirected	1129			0.54389					37	73	Undirected	1129			0.4538					9	86	Undirected	1129			-0.63392					19	89	Undirected	1129			-0.69235					25	85	Undirected	1129
42	84	Undirected	1130			0.52605					38	73	Undirected	1130			-0.40591					10	86	Undirected	1130			-0.75988					20	89	Undirected	1130			-0.60327					26	85	Undirected	1130
43	84	Undirected	1131			-0.34733					39	73	Undirected	1131			0.43339					11	86	Undirected	1131			0.47822					21	89	Undirected	1131			0.29302					27	85	Undirected	1131
44	84	Undirected	1132			0.56693					40	73	Undirected	1132			0.44946					12	86	Undirected	1132			0.54495					22	89	Undirected	1132			0.49985					28	85	Undirected	1132
45	84	Undirected	1133			-0.37436					41	73	Undirected	1133			0.60193					13	86	Undirected	1133			-0.81186					23	89	Undirected	1133			-0.43091					29	85	Undirected	1133
46	84	Undirected	1134			-0.4612					42	73	Undirected	1134			-0.36163					14	86	Undirected	1134			0.46849					24	89	Undirected	1134			-0.62622					30	85	Undirected	1134
47	84	Undirected	1135			0.33198					43	73	Undirected	1135			-0.31735					15	86	Undirected	1135			-0.60062					25	89	Undirected	1135			-0.45869					31	85	Undirected	1135
48	84	Undirected	1136			-0.52976					44	73	Undirected	1136			0.59628					16	86	Undirected	1136			-0.43261					26	89	Undirected	1136			-0.24699					32	85	Undirected	1136
49	84	Undirected	1137			-0.3459					45	73	Undirected	1137			0.46495					17	86	Undirected	1137			0.52521					27	89	Undirected	1137			-0.50522					33	85	Undirected	1137
50	84	Undirected	1138			0.53921					46	73	Undirected	1138			0.26602					18	86	Undirected	1138			0.66069					28	89	Undirected	1138			-0.55579					34	85	Undirected	1138
51	84	Undirected	1139			0.52976					47	73	Undirected	1139			-0.58211					19	86	Undirected	1139			0.59804					29	89	Undirected	1139			-0.3821					35	85	Undirected	1139
52	84	Undirected	1140			-0.60173					48	73	Undirected	1140			0.29903					20	86	Undirected	1140			0.67841					30	89	Undirected	1140			0.31263					36	85	Undirected	1140
53	84	Undirected	1141			-0.36024					49	73	Undirected	1141			0.51372					21	86	Undirected	1141			-0.69672					31	89	Undirected	1141			-0.5098					37	85	Undirected	1141
54	84	Undirected	1142			0.41675					50	73	Undirected	1142			0.61285					22	86	Undirected	1142			0.65901					32	89	Undirected	1142			0.29991					38	85	Undirected	1142
55	84	Undirected	1143			0.41376					51	73	Undirected	1143			0.45019					23	86	Undirected	1143			-0.65285					33	89	Undirected	1143			0.37048					39	85	Undirected	1143
56	84	Undirected	1144			0.53859					0	74	Undirected	1144			0.68666					24	86	Undirected	1144			-0.51948					34	89	Undirected	1144			-0.35553					40	85	Undirected	1144
57	84	Undirected	1145			-0.47325					1	74	Undirected	1145			-0.72497					25	86	Undirected	1145			-0.69283					35	89	Undirected	1145			0.37048					41	85	Undirected	1145
58	84	Undirected	1146			-0.47325					2	74	Undirected	1146			-0.56906					26	86	Undirected	1146			0.4852					36	89	Undirected	1146			0.36196					42	85	Undirected	1146
59	84	Undirected	1147			-0.33198					3	74	Undirected	1147			-0.50075					27	86	Undirected	1147			0.63414					37	89	Undirected	1147			0.27116					43	85	Undirected	1147
60	84	Undirected	1148			-0.55528					4	74	Undirected	1148			-0.52229					28	86	Undirected	1148			-0.65446					38	89	Undirected	1148			-0.46538					44	85	Undirected	1148
61	84	Undirected	1149			0.53336					5	74	Undirected	1149			0.53987					29	86	Undirected	1149			-0.64867					39	89	Undirected	1149			-0.29302					45	85	Undirected	1149
62	84	Undirected	1150			0.27548					6	74	Undirected	1150			-0.55347					30	86	Undirected	1150			0.58943					40	89	Undirected	1150			-0.20583					46	85	Undirected	1150
63	84	Undirected	1151			0.53336					7	74	Undirected	1151			0.52893					31	86	Undirected	1151			-0.51404					41	89	Undirected	1151			-0.52926					47	85	Undirected	1151
64	84	Undirected	1152			0.65311					8	74	Undirected	1152			0.52815					32	86	Undirected	1152			-0.44699					42	89	Undirected	1152			-0.29939					48	85	Undirected	1152
65	84	Undirected	1153			0.58157					9	74	Undirected	1153			0.59002					33	86	Undirected	1153			-0.57621					43	89	Undirected	1153			0.49985					49	85	Undirected	1153
66	84	Undirected	1154			0.6378					10	74	Undirected	1154			0.54545					34	86	Undirected	1154			0.58861					44	89	Undirected	1154			-0.74116					50	85	Undirected	1154
67	84	Undirected	1155			0.39579					11	74	Undirected	1155			-0.53788					35	86	Undirected	1155			0.56719					45	89	Undirected	1155			-0.60327					51	85	Undirected	1155
0	85	Undirected	1156			0.45592					12	74	Undirected	1156			0.56226					36	86	Undirected	1156			0.45816					46	89	Undirected	1156			-0.1896					52	85	Undirected	1156
1	85	Undirected	1157			0.33244					13	74	Undirected	1157			-0.59799					37	86	Undirected	1157			-0.42878					47	89	Undirected	1157			0					53	85	Undirected	1157
2	85	Undirected	1158			-0.54561					14	74	Undirected	1158			0.66261					38	86	Undirected	1158			-0.25579					48	89	Undirected	1158			0.45923					54	85	Undirected	1158
3	85	Undirected	1159			0.34188					15	74	Undirected	1159			0.5067					39	86	Undirected	1159			-0.65616					49	89	Undirected	1159			0.45158					55	85	Undirected	1159
4	85	Undirected	1160			0.38118					16	74	Undirected	1160			0.5067					40	86	Undirected	1160			-0.67144					50	89	Undirected	1160			-0.48631					56	85	Undirected	1160
5	85	Undirected	1161			-0.50077					17	74	Undirected	1161			-0.74056					41	86	Undirected	1161			-0.40842					51	89	Undirected	1161			-0.27259					57	85	Undirected	1161
6	85	Undirected	1162			-0.47087					18	74	Undirected	1162			-0.58465					42	86	Undirected	1162			-0.52133					52	89	Undirected	1162			0.58824					58	85	Undirected	1162
7	85	Undirected	1163			-0.39613					19	74	Undirected	1163			0.656					43	86	Undirected	1163			0.65285					53	89	Undirected	1163			0.22407					59	85	Undirected	1163
8	85	Undirected	1164			0.28976					20	74	Undirected	1164			0.60698					44	86	Undirected	1164			-0.43374					54	89	Undirected	1164			0.70588					60	85	Undirected	1164
9	85	Undirected	1165			0.59829					21	74	Undirected	1165			0.55347					45	86	Undirected	1165			0.61039					55	89	Undirected	1165			0.39643					61	85	Undirected	1165
10	85	Undirected	1166			-0.53066					22	74	Undirected	1166			-0.40664					46	86	Undirected	1166			-0.57143					56	89	Undirected	1166			0.43386					62	85	Undirected	1166
11	85	Undirected	1167			0.38118					23	74	Undirected	1167			0.54545					47	86	Undirected	1167			0.83687					57	89	Undirected	1167			-0.037424					63	85	Undirected	1167
12	85	Undirected	1168			0.50077					24	74	Undirected	1168			0.71209					48	86	Undirected	1168			0.89175					58	89	Undirected	1168			-0.25854					64	85	Undirected	1168
13	85	Undirected	1169			0.48741					25	74	Undirected	1169			0.48085					49	86	Undirected	1169			0.56719					59	89	Undirected	1169			-0.32749					65	85	Undirected	1169
14	85	Undirected	1170			-0.76984					26	74	Undirected	1170			0.22607					50	86	Undirected	1170			-0.51948					60	89	Undirected	1170			-0.051709					66	85	Undirected	1170
15	85	Undirected	1171			0.35897					27	74	Undirected	1171			-0.66261					51	86	Undirected	1171			0.64307					61	89	Undirected	1171			0.63774					67	85	Undirected	1171
16	85	Undirected	1172			0.35128					28	74	Undirected	1172			-0.5661					52	86	Undirected	1172			0.32723					62	89	Undirected	1172			0.70669					68	85	Undirected	1172
17	85	Undirected	1173			-0.53066					29	74	Undirected	1173			-0.69514					53	86	Undirected	1173			-0.45135					63	89	Undirected	1173			-0.62622					0	86	Undirected	1173
18	85	Undirected	1174			0.62844					30	74	Undirected	1174			0.42864					54	86	Undirected	1174			-0.51493					64	89	Undirected	1174			-0.45869					1	86	Undirected	1174
19	85	Undirected	1175			-0.53109					31	74	Undirected	1175			-0.69367					55	86	Undirected	1175			-0.52271					65	89	Undirected	1175			0.33682					2	86	Undirected	1175
20	85	Undirected	1176			0.27654					32	74	Undirected	1176			0.64702					56	86	Undirected	1176			-0.51493					66	89	Undirected	1176			-0.48011					3	86	Undirected	1176
21	85	Undirected	1177			0.52304					33	74	Undirected	1177			0.061234					57	86	Undirected	1177			0.52614					67	89	Undirected	1177			-0.59982					4	86	Undirected	1177
22	85	Undirected	1178			0.45592					34	74	Undirected	1178			-0.45993					58	86	Undirected	1178			0.25579					68	89	Undirected	1178			0.27789					5	86	Undirected	1178
23	85	Undirected	1179			0.45592					35	74	Undirected	1179			0.64941					59	86	Undirected	1179			0.7013					69	89	Undirected	1179			-0.086181					6	86	Undirected	1179
24	85	Undirected	1180			-0.44097					36	74	Undirected	1180			0.4479					60	86	Undirected	1180			0.07785					70	89	Undirected	1180			-0.058824					7	86	Undirected	1180
25	85	Undirected	1181			0.41108					37	74	Undirected	1181			0.6281					61	86	Undirected	1181			0.52271					71	89	Undirected	1181			-0.54902					8	86	Undirected	1181
26	85	Undirected	1182			-0.40157					38	74	Undirected	1182			-0.45993					62	86	Undirected	1182			-0.65285					72	89	Undirected	1182			-0.58824					9	86	Undirected	1182
27	85	Undirected	1183			-0.40413					39	74	Undirected	1183			0.33909					63	86	Undirected	1183			-0.33766					73	89	Undirected	1183			-0.098039					10	86	Undirected	1183
28	85	Undirected	1184			-0.54561					40	74	Undirected	1184			0.51515					64	86	Undirected	1184			-0.12412					0	90	Undirected	1184			-0.83368					11	86	Undirected	1184
29	85	Undirected	1185			-0.43463					41	74	Undirected	1185			0.58493					65	86	Undirected	1185			-0.51404					1	90	Undirected	1185			-0.5688					12	86	Undirected	1185
30	85	Undirected	1186			-0.34694					42	74	Undirected	1186			-0.49111					66	86	Undirected	1186			-0.49389					2	90	Undirected	1186			-0.60327					13	86	Undirected	1186
31	85	Undirected	1187			-0.48706					43	74	Undirected	1187			-0.63143					67	86	Undirected	1187			-0.21131					3	90	Undirected	1187			-0.56454					14	86	Undirected	1187
32	85	Undirected	1188			-0.26159					44	74	Undirected	1188			0.41114					68	86	Undirected	1188			0.14458					4	90	Undirected	1188			-0.59982					15	86	Undirected	1188
33	85	Undirected	1189			-0.27654					45	74	Undirected	1189			0.52229					69	86	Undirected	1189			-0.53467					5	90	Undirected	1189			-0.53432					16	86	Undirected	1189
34	85	Undirected	1190			0.39349					46	74	Undirected	1190			0.44628					0	87	Undirected	1190			0.78337					6	90	Undirected	1190			-0.69235					17	86	Undirected	1190
35	85	Undirected	1191			-0.46801					47	74	Undirected	1191			-0.52027					1	87	Undirected	1191			-0.61968					7	90	Undirected	1191			-0.70588					18	86	Undirected	1191
36	85	Undirected	1192			0.27059					48	74	Undirected	1192			0.42924					2	87	Undirected	1192			0.38925					8	90	Undirected	1192			0.25854					19	86	Undirected	1192
37	85	Undirected	1193			-0.35128					49	74	Undirected	1193			0.75319					3	87	Undirected	1193			0.73276					9	90	Undirected	1193			-0.62526					20	86	Undirected	1193
38	85	Undirected	1194			0.39316					50	74	Undirected	1194			0.55985					4	87	Undirected	1194			0.45814					10	90	Undirected	1194			0.45194					21	86	Undirected	1194
39	85	Undirected	1195			0.26159					51	74	Undirected	1195			0.5067					5	87	Undirected	1195			-0.52223					11	90	Undirected	1195			-0.63271					22	86	Undirected	1195
40	85	Undirected	1196			0.53066					0	75	Undirected	1196			-0.73837					6	87	Undirected	1196			0.61264					12	90	Undirected	1196			-0.74096					23	86	Undirected	1196
41	85	Undirected	1197			0.35128					1	75	Undirected	1197			0.45019					7	87	Undirected	1197			0.66069					13	90	Undirected	1197			-0.72977					24	86	Undirected	1197
42	85	Undirected	1198			0.45751					2	75	Undirected	1198			0.53875					8	87	Undirected	1198			-0.51905					14	90	Undirected	1198			-0.72977					25	86	Undirected	1198
43	85	Undirected	1199			-0.32479					3	75	Undirected	1199			0.56296					9	87	Undirected	1199			0.30028					15	90	Undirected	1199			-0.72947					26	86	Undirected	1199
44	85	Undirected	1200			0.44992					4	75	Undirected	1200			0.58303					10	87	Undirected	1200			0.72636					16	90	Undirected	1200			0.5688					27	86	Undirected	1200
45	85	Undirected	1201			-0.51572					5	75	Undirected	1201			-0.48889					11	87	Undirected	1201			-0.65616					17	90	Undirected	1201			-0.59656					28	86	Undirected	1201
46	85	Undirected	1202			-0.27451					6	75	Undirected	1202			0.55351					12	87	Undirected	1202			-0.81186					18	90	Undirected	1202			-0.16841					29	86	Undirected	1202
47	85	Undirected	1203			0.15696					7	75	Undirected	1203			-0.4851					13	87	Undirected	1203			0.43374					19	90	Undirected	1203			-0.54265					30	86	Undirected	1203
48	85	Undirected	1204			-0.26159					8	75	Undirected	1204			-0.55225					14	87	Undirected	1204			-0.6727					20	90	Undirected	1204			-0.49985					31	86	Undirected	1204
49	85	Undirected	1205			-0.44988					9	75	Undirected	1205			-0.38497					15	87	Undirected	1205			0.6727					21	90	Undirected	1205			0.22407					32	86	Undirected	1205
50	85	Undirected	1206			0.38037					10	75	Undirected	1206			-0.59386					16	87	Undirected	1206			0.12861					22	90	Undirected	1206			0.70669					33	86	Undirected	1206
51	85	Undirected	1207			0.41108					11	75	Undirected	1207			0.61255					17	87	Undirected	1207			-0.71518					23	90	Undirected	1207			-0.46538					34	86	Undirected	1207
52	85	Undirected	1208			-0.38864					12	75	Undirected	1208			-0.61351					18	87	Undirected	1208			-0.6727					24	90	Undirected	1208			-0.52185					35	86	Undirected	1208
53	85	Undirected	1209			-0.26159					13	75	Undirected	1209			0.49065					19	87	Undirected	1209			-0.65446					25	90	Undirected	1209			-0.45869					36	86	Undirected	1209
54	85	Undirected	1210			0.26159					14	75	Undirected	1210			-0.49447					20	87	Undirected	1210			-0.58943					26	90	Undirected	1210			-0.35284					37	86	Undirected	1210
55	85	Undirected	1211			0.21136					15	75	Undirected	1211			-0.39115					21	87	Undirected	1211			0.61264					27	90	Undirected	1211			-0.72977					38	86	Undirected	1211
56	85	Undirected	1212			0.43492					16	75	Undirected	1212			-0.39115					22	87	Undirected	1212			-0.69631					28	90	Undirected	1212			-0.45158					39	86	Undirected	1212
57	85	Undirected	1213			-0.44097					17	75	Undirected	1213			0.61255					23	87	Undirected	1213			0.69866					29	90	Undirected	1213			-0.31263					40	86	Undirected	1213
58	85	Undirected	1214			-0.47087					18	75	Undirected	1214			0.49447					24	87	Undirected	1214			0.42857					30	90	Undirected	1214			0.43421					41	86	Undirected	1214
59	85	Undirected	1215			-0.2317					19	75	Undirected	1215			-0.46771					25	87	Undirected	1215			0.48051					31	90	Undirected	1215			-0.70588					42	86	Undirected	1215
60	85	Undirected	1216			-0.45613					20	75	Undirected	1216			-0.4627					26	87	Undirected	1216			-0.69959					32	90	Undirected	1216			0.61747					43	86	Undirected	1216
61	85	Undirected	1217			0.37109					21	75	Undirected	1217			-0.47971					27	87	Undirected	1217			-0.69631					33	90	Undirected	1217			0.68803					44	86	Undirected	1217
62	85	Undirected	1218			-0.022422					22	75	Undirected	1218			0.39252					28	87	Undirected	1218			0.55291					34	90	Undirected	1218			-0.074848					45	86	Undirected	1218
63	85	Undirected	1219			0.44067					23	75	Undirected	1219			-0.49058					29	87	Undirected	1219			0.49251					35	90	Undirected	1219			0					46	86	Undirected	1219
64	85	Undirected	1220			0.44827					24	75	Undirected	1220			-0.43339					30	87	Undirected	1220			-0.61168					36	90	Undirected	1220			0.32749					47	86	Undirected	1220
65	85	Undirected	1221			0.44444					25	75	Undirected	1221			-0.62688					31	87	Undirected	1221			0.49169					37	90	Undirected	1221			0.36155					48	86	Undirected	1221
66	85	Undirected	1222			0.38243					26	75	Undirected	1222			-0.27306					32	87	Undirected	1222			0.43582					38	90	Undirected	1222			-0.53432					49	86	Undirected	1222
67	85	Undirected	1223			0.35897					27	75	Undirected	1223			0.65683					33	87	Undirected	1223			0.80944					39	90	Undirected	1223			-0.32749					50	86	Undirected	1223
0	86	Undirected	1224			-0.2171					28	75	Undirected	1224			0.36988					34	87	Undirected	1224			-0.62465					40	90	Undirected	1224			-0.4678					51	86	Undirected	1224
1	86	Undirected	1225			-0.1614					29	75	Undirected	1225			0.41734					35	87	Undirected	1225			-0.72289					41	90	Undirected	1225			-0.63511					52	86	Undirected	1225
2	86	Undirected	1226			0.2171					30	75	Undirected	1226			-0.42237					36	87	Undirected	1226			-0.75988					42	90	Undirected	1226			-0.074848					53	86	Undirected	1226
3	86	Undirected	1227			-0.34912					31	75	Undirected	1227			0.58124					37	87	Undirected	1227			0.4175					43	90	Undirected	1227			0.60327					54	86	Undirected	1227
4	86	Undirected	1228			-0.51561					32	75	Undirected	1228			-0.49447					38	87	Undirected	1228			0.16682					44	90	Undirected	1228			-0.5688					55	86	Undirected	1228
5	86	Undirected	1229			0.36636					33	75	Undirected	1229			0.041409					39	87	Undirected	1229			0.63392					45	90	Undirected	1229			-0.32749					56	86	Undirected	1229
6	86	Undirected	1230			0.20353					34	75	Undirected	1230			0.59779					40	87	Undirected	1230			0.68388					46	90	Undirected	1230			-0.086181					57	86	Undirected	1230
7	86	Undirected	1231			0.027138					35	75	Undirected	1231			-0.54815					41	87	Undirected	1231			0.36037					47	90	Undirected	1231			0.35284					58	86	Undirected	1231
8	86	Undirected	1232			0.062293					36	75	Undirected	1232			-0.45111					42	87	Undirected	1232			0.52133					48	90	Undirected	1232			0.54273					59	86	Undirected	1232
9	86	Undirected	1233			-0.19396					37	75	Undirected	1233			-0.40686					43	87	Undirected	1233			-0.51541					49	90	Undirected	1233			0.62526					60	86	Undirected	1233
10	86	Undirected	1234			0.42063					38	75	Undirected	1234			0.46495					44	87	Undirected	1234			0.10009					50	90	Undirected	1234			-0.52105					61	86	Undirected	1234
11	86	Undirected	1235			-0.18996					39	75	Undirected	1235			-0.25682					45	87	Undirected	1235			-0.63636					51	90	Undirected	1235			-0.20444					62	86	Undirected	1235
12	86	Undirected	1236			-0.18996					40	75	Undirected	1236			-0.53552					46	87	Undirected	1236			0.57143					52	90	Undirected	1236			0.80392					63	86	Undirected	1236
13	86	Undirected	1237			-0.034033					41	75	Undirected	1237			-0.54575					47	87	Undirected	1237			-0.57621					53	90	Undirected	1237			0.5688					64	86	Undirected	1237
14	86	Undirected	1238			0.25781					42	75	Undirected	1238			0.34687					48	87	Undirected	1238			-0.57621					54	90	Undirected	1238			0.62745					65	86	Undirected	1238
15	86	Undirected	1239			-0.76807					43	75	Undirected	1239			0.42067					49	87	Undirected	1239			-0.61168					55	90	Undirected	1239			0.5688					66	86	Undirected	1239
16	86	Undirected	1240			-0.35279					44	75	Undirected	1240			-0.42237					50	87	Undirected	1240			0.38961					56	90	Undirected	1240			0.81349					67	86	Undirected	1240
17	86	Undirected	1241			0.25781					45	75	Undirected	1241			-0.34687					51	87	Undirected	1241			-0.64307					57	90	Undirected	1241			0					68	86	Undirected	1241
18	86	Undirected	1242			-0.32275					46	75	Undirected	1242			-0.43816					52	87	Undirected	1242			-0.40622					58	90	Undirected	1242			-0.32749					0	87	Undirected	1242
19	86	Undirected	1243			0.21912					47	75	Undirected	1243			0.56718					53	87	Undirected	1243			0.46263					59	90	Undirected	1243			-0.36196					1	87	Undirected	1243
20	86	Undirected	1244			-0.36636					48	75	Undirected	1244			-0.34503					54	87	Undirected	1244			0.64734					60	90	Undirected	1244			-0.12065					2	87	Undirected	1244
21	86	Undirected	1245			-0.28486					49	75	Undirected	1245			-0.52905					55	87	Undirected	1245			0.56719					61	90	Undirected	1245			0.46538					3	87	Undirected	1245
22	86	Undirected	1246			-0.12212					50	75	Undirected	1246			-0.60457					56	87	Undirected	1246			0.47079					62	90	Undirected	1246			0.53432					4	87	Undirected	1246
23	86	Undirected	1247			-0.24424					51	75	Undirected	1247			-0.49447					57	87	Undirected	1247			-0.52614					63	90	Undirected	1247			-0.48011					5	87	Undirected	1247
24	86	Undirected	1248			0.39349					0	76	Undirected	1248			0.6341					58	87	Undirected	1248			-0.38925					64	90	Undirected	1248			-0.17642					6	87	Undirected	1248
25	86	Undirected	1249			-0.040706					1	76	Undirected	1249			-0.5145					59	87	Undirected	1249			-0.63636					65	90	Undirected	1249			0.6175					7	87	Undirected	1249
26	86	Undirected	1250			0.2967					2	76	Undirected	1250			-0.56595					60	87	Undirected	1250			-0.16682					66	90	Undirected	1250			-0.62622					8	87	Undirected	1250
27	86	Undirected	1251			0.26302					3	76	Undirected	1251			-0.71435					61	87	Undirected	1251			-0.52271					67	90	Undirected	1251			-0.26463					9	87	Undirected	1251
28	86	Undirected	1252			0.27138					4	76	Undirected	1252			-0.63454					62	87	Undirected	1252			0.53831					68	90	Undirected	1252			-0.13895					10	87	Undirected	1252
29	86	Undirected	1253			0.027686					5	76	Undirected	1253			0.72296					63	87	Undirected	1253			0.038961					69	90	Undirected	1253			0.017236					11	87	Undirected	1253
30	86	Undirected	1254			0.31493					6	76	Undirected	1254			-0.49735					64	87	Undirected	1254			-0.29338					70	90	Undirected	1254			0.078431					12	87	Undirected	1254
31	86	Undirected	1255			0.25263					7	76	Undirected	1255			0.70909					65	87	Undirected	1255			0.50286					71	90	Undirected	1255			-0.62745					13	87	Undirected	1255
32	86	Undirected	1256			0.47491					8	76	Undirected	1256			0.62432					66	87	Undirected	1256			0.52133					72	90	Undirected	1256			-0.5098					14	87	Undirected	1256
33	86	Undirected	1257			0.40706					9	76	Undirected	1257			0.57886					67	87	Undirected	1257			0.27804					73	90	Undirected	1257			-0.17647					15	87	Undirected	1257
34	86	Undirected	1258			-0.2786					10	76	Undirected	1258			0.82					68	87	Undirected	1258			-0.21131					0	91	Undirected	1258			-0.83368					16	87	Undirected	1258
35	86	Undirected	1259			0.21241					11	76	Undirected	1259			-0.49735					69	87	Undirected	1259			0.19895					1	91	Undirected	1259			-0.53432					17	87	Undirected	1259
36	86	Undirected	1260			-0.42106					12	76	Undirected	1260			0.72332					0	88	Undirected	1260			-0.81101					2	91	Undirected	1260			-0.5688					18	87	Undirected	1260
37	86	Undirected	1261			0.54275					13	76	Undirected	1261			-0.61394					1	88	Undirected	1261			0.63079					3	91	Undirected	1261			-0.56454					19	87	Undirected	1261
38	86	Undirected	1262			-0.43446					14	76	Undirected	1262			0.68599					2	88	Undirected	1262			-0.46667					4	91	Undirected	1262			-0.63511					20	87	Undirected	1262
39	86	Undirected	1263			-0.32565					15	76	Undirected	1263			0.56595					3	88	Undirected	1263			-0.63779					5	91	Undirected	1263			-0.5688					21	87	Undirected	1263
40	86	Undirected	1264			0.013569					16	76	Undirected	1264			0.49735					4	88	Undirected	1264			-0.20597					6	91	Undirected	1264			-0.65492					22	87	Undirected	1264
41	86	Undirected	1265			-0.013569					17	76	Undirected	1265			-0.5831					5	88	Undirected	1265			0.46851					7	91	Undirected	1265			-0.70588					23	87	Undirected	1265
42	86	Undirected	1266			-0.3876					18	76	Undirected	1266			-0.73744					6	88	Undirected	1266			-0.72008					8	91	Undirected	1266			0.29302					24	87	Undirected	1266
43	86	Undirected	1267			0.62066					19	76	Undirected	1267			0.62361					7	88	Undirected	1267			-0.57607					9	91	Undirected	1267			-0.59052					25	87	Undirected	1267
44	86	Undirected	1268			-0.36075					20	76	Undirected	1268			0.62432					8	88	Undirected	1268			0.50247					10	91	Undirected	1268			0.34347					26	87	Undirected	1268
45	86	Undirected	1269			0.081413					21	76	Undirected	1269			0.66884					9	88	Undirected	1269			-0.52381					11	91	Undirected	1269			-0.5604					27	87	Undirected	1269
46	86	Undirected	1270			0.21456					22	76	Undirected	1270			-0.56132					10	88	Undirected	1270			-0.66986					12	91	Undirected	1270			-0.74096					28	87	Undirected	1270
47	86	Undirected	1271			-0.4342					23	76	Undirected	1271			0.7					11	88	Undirected	1271			0.40952					13	91	Undirected	1271			-0.69235					29	87	Undirected	1271
48	86	Undirected	1272			-0.040706					24	76	Undirected	1272			0.5968					12	88	Undirected	1272			0.6381					14	91	Undirected	1272			-0.69235					30	87	Undirected	1272
49	86	Undirected	1273			0.41529					25	76	Undirected	1273			0.62432					13	88	Undirected	1273			-0.54286					15	91	Undirected	1273			-0.69473					31	87	Undirected	1273
50	86	Undirected	1274			-0.11259					26	76	Undirected	1274			0.29155					14	88	Undirected	1274			0.53492					16	91	Undirected	1274			0.67221					32	87	Undirected	1274
51	86	Undirected	1275			0					27	76	Undirected	1275			-0.60025					15	88	Undirected	1275			-0.51434					17	91	Undirected	1275			-0.52425					33	87	Undirected	1275
52	86	Undirected	1276			0.18765					28	76	Undirected	1276			-0.52623					16	88	Undirected	1276			-0.29036					18	91	Undirected	1276			-0.16841					34	87	Undirected	1276
53	86	Undirected	1277			0.14926					29	76	Undirected	1277			-0.60613					17	88	Undirected	1277			0.65073					19	91	Undirected	1277			-0.50522					35	87	Undirected	1277
54	86	Undirected	1278			-0.25781					30	76	Undirected	1278			0.52924					18	88	Undirected	1278			0.63779					20	91	Undirected	1278			-0.46538					36	87	Undirected	1278
55	86	Undirected	1279			-0.185					31	76	Undirected	1279			-0.61394					19	88	Undirected	1279			0.63775					21	91	Undirected	1279			0.32749					37	87	Undirected	1279
56	86	Undirected	1280			-0.42882					32	76	Undirected	1280			0.61739					20	88	Undirected	1280			0.50476					22	91	Undirected	1280			0.67221					38	87	Undirected	1280
57	86	Undirected	1281			0.18996					33	76	Undirected	1281			-0.03849					21	88	Undirected	1281			-0.72008					23	91	Undirected	1281			-0.49985					39	87	Undirected	1281
58	86	Undirected	1282			0.32565					34	76	Undirected	1282			-0.5145					22	88	Undirected	1282			0.5111					24	91	Undirected	1282			-0.48011					40	87	Undirected	1282
59	86	Undirected	1283			0.040706					35	76	Undirected	1283			0.74017					23	88	Undirected	1283			-0.61791					25	91	Undirected	1283			-0.45869					41	87	Undirected	1283
60	86	Undirected	1284			0.10526					36	76	Undirected	1284			0.57656					24	88	Undirected	1284			-0.43374					26	91	Undirected	1284			-0.4234					42	87	Undirected	1284
61	86	Undirected	1285			-0.077193					37	76	Undirected	1285			0.67273					25	88	Undirected	1285			-0.51675					27	91	Undirected	1285			-0.69235					43	87	Undirected	1285
62	86	Undirected	1286			0.040706					38	76	Undirected	1286			-0.5145					26	88	Undirected	1286			0.46382					28	91	Undirected	1286			-0.55579					44	87	Undirected	1286
63	86	Undirected	1287			-0.21053					39	76	Undirected	1287			0.46625					27	88	Undirected	1287			0.5324					29	91	Undirected	1287			-0.27789					45	87	Undirected	1287
64	86	Undirected	1288			-0.25431					40	76	Undirected	1288			0.65556					28	88	Undirected	1288			-0.6764					30	91	Undirected	1288			0.33					46	87	Undirected	1288
65	86	Undirected	1289			-0.023275					41	76	Undirected	1289			0.4103					29	88	Undirected	1289			-0.43205					31	91	Undirected	1289			-0.70588					47	87	Undirected	1289
66	86	Undirected	1290			-0.047647					42	76	Undirected	1290			-0.3087					30	88	Undirected	1290			0.48571					32	91	Undirected	1290			0.72332					48	87	Undirected	1290
67	86	Undirected	1291			-0.55859					43	76	Undirected	1291			-0.49735					31	88	Undirected	1291			-0.47847					33	91	Undirected	1291			0.58218					49	87	Undirected	1291
0	87	Undirected	1292			-0.58012					44	76	Undirected	1292			0.50999					32	88	Undirected	1292			-0.32536					34	91	Undirected	1292			0					50	87	Undirected	1292
1	87	Undirected	1293			-0.65523					45	76	Undirected	1293			0.66884					33	88	Undirected	1293			-0.57567					35	91	Undirected	1293			0.035284					51	87	Undirected	1293
2	87	Undirected	1294			0.56678					46	76	Undirected	1294			0.51818					34	88	Undirected	1294			0.53492					36	91	Undirected	1294			0.36196					52	87	Undirected	1294
3	87	Undirected	1295			-0.36601					47	76	Undirected	1295			-0.52894					35	88	Undirected	1295			0.67619					37	91	Undirected	1295			0.3254					53	87	Undirected	1295
4	87	Undirected	1296			-0.43342					48	76	Undirected	1296			0.48107					36	88	Undirected	1296			0.63159					38	91	Undirected	1296			-0.5688					54	87	Undirected	1296
5	87	Undirected	1297			0.34007					49	76	Undirected	1297			0.57016					37	88	Undirected	1297			-0.27056					39	91	Undirected	1297			-0.29302					55	87	Undirected	1297
6	87	Undirected	1298			0.48676					50	76	Undirected	1298			0.52924					38	88	Undirected	1298			-0.25714					40	91	Undirected	1298			-0.39295					56	87	Undirected	1298
7	87	Undirected	1299			0.6468					51	76	Undirected	1299			0.61739					39	88	Undirected	1299			-0.50476					41	91	Undirected	1299			-0.63511					57	87	Undirected	1299
8	87	Undirected	1300			-0.56463					0	77	Undirected	1300			-0.42173					40	88	Undirected	1300			-0.55369					42	91	Undirected	1300			-0.037424					58	87	Undirected	1300
9	87	Undirected	1301			-0.57189					1	77	Undirected	1301			0.42906					41	88	Undirected	1301			-0.30861					43	91	Undirected	1301			0.70669					59	87	Undirected	1301
10	87	Undirected	1302			0.42008					2	77	Undirected	1302			0.36305					42	88	Undirected	1302			-0.3642					44	91	Undirected	1302			-0.53432					60	87	Undirected	1302
11	87	Undirected	1303			-0.6468					3	77	Undirected	1303			0.4969					43	88	Undirected	1303			0.57868					45	91	Undirected	1303			-0.29302					61	87	Undirected	1303
12	87	Undirected	1304			-0.51344					4	77	Undirected	1304			0.36305					44	88	Undirected	1304			-0.12381					46	91	Undirected	1304			-0.1896					62	87	Undirected	1304
13	87	Undirected	1305			-0.60209					5	77	Undirected	1305			-0.63769					45	88	Undirected	1305			0.61168					47	91	Undirected	1305			0.24699					63	87	Undirected	1305
14	87	Undirected	1306			0.5001					6	77	Undirected	1306			0.33005					46	88	Undirected	1306			-0.45598					48	91	Undirected	1306			0.62622					64	87	Undirected	1306
15	87	Undirected	1307			-0.13725					7	77	Undirected	1307			-0.5861					47	88	Undirected	1307			0.57567					49	91	Undirected	1307			0.59052					65	87	Undirected	1307
16	87	Undirected	1308			-0.76682					8	77	Undirected	1308			-0.65916					48	88	Undirected	1308			0.62267					50	91	Undirected	1308			-0.52105					66	87	Undirected	1308
17	87	Undirected	1309			0.56678					9	77	Undirected	1309			-0.62452					49	88	Undirected	1309			0.58095					51	91	Undirected	1309			-0.15901					67	87	Undirected	1309
18	87	Undirected	1310			-0.53853					10	77	Undirected	1310			-0.53886					50	88	Undirected	1310			-0.38925					52	91	Undirected	1310			0.84314					68	87	Undirected	1310
19	87	Undirected	1311			0.68917					11	77	Undirected	1311			0.41256					51	88	Undirected	1311			0.63079					53	91	Undirected	1311			0.67221					0	88	Undirected	1311
20	87	Undirected	1312			-0.5001					12	77	Undirected	1312			-0.46401					52	88	Undirected	1312			0.23191					54	91	Undirected	1312			0.58824					1	88	Undirected	1312
21	87	Undirected	1313			-0.6461					13	77	Undirected	1313			0.33758					53	88	Undirected	1313			-0.50247					55	91	Undirected	1313			0.60327					2	88	Undirected	1313
22	87	Undirected	1314			-0.59345					14	77	Undirected	1314			-0.61059					54	88	Undirected	1314			-0.57955					56	91	Undirected	1314			0.84964					3	88	Undirected	1314
23	87	Undirected	1315			-0.56678					15	77	Undirected	1315			-0.49507					55	88	Undirected	1315			-0.54286					57	91	Undirected	1315			0					4	88	Undirected	1315
24	87	Undirected	1316			0.42008					16	77	Undirected	1316			-0.33005					56	88	Undirected	1316			-0.47875					58	91	Undirected	1316			-0.29302					5	88	Undirected	1316
25	87	Undirected	1317			-0.52677					17	77	Undirected	1317			0.57759					57	88	Undirected	1317			0.45056					59	91	Undirected	1317			-0.32749					6	88	Undirected	1317
26	87	Undirected	1318			0.6332					18	77	Undirected	1318			0.42906					58	88	Undirected	1318			0.2381					60	91	Undirected	1318			-0.15513					7	88	Undirected	1318
27	87	Undirected	1319			0.4966					19	77	Undirected	1319			-0.73723					59	88	Undirected	1319			0.54495					61	91	Undirected	1319			0.43091					8	88	Undirected	1319
28	87	Undirected	1320			0.62012					20	77	Undirected	1320			-0.57572					60	88	Undirected	1320			0.10476					62	91	Undirected	1320			0.49985					9	88	Undirected	1320
29	87	Undirected	1321			0.62585					21	77	Undirected	1321			-0.59409					61	88	Undirected	1321			0.48571					63	91	Undirected	1321			-0.43836					10	88	Undirected	1321
30	87	Undirected	1322			0.57937					22	77	Undirected	1322			0.50637					62	88	Undirected	1322			-0.40213					64	91	Undirected	1322			-0.14113					11	88	Undirected	1322
31	87	Undirected	1323			0.46211					23	77	Undirected	1323			-0.69282					63	88	Undirected	1323			-0.18906					65	91	Undirected	1323			0.50522					12	88	Undirected	1323
32	87	Undirected	1324			0.3534					24	77	Undirected	1324			-0.51146					64	88	Undirected	1324			0					66	91	Undirected	1324			-0.62622					13	88	Undirected	1324
33	87	Undirected	1325			0.40675					25	77	Undirected	1325			-0.35878					65	88	Undirected	1325			-0.49761					67	91	Undirected	1325			-0.22934					14	88	Undirected	1325
34	87	Undirected	1326			-0.50552					26	77	Undirected	1326			-0.24754					66	88	Undirected	1326			-0.31721					68	91	Undirected	1326			-0.13895					15	88	Undirected	1326
35	87	Undirected	1327			0.53875					27	77	Undirected	1327			0.37956					67	88	Undirected	1327			-0.42857					69	91	Undirected	1327			-0.017236					16	88	Undirected	1327
36	87	Undirected	1328			-0.46211					28	77	Undirected	1328			0.65828					68	88	Undirected	1328			0.028571					70	91	Undirected	1328			0.19608					17	88	Undirected	1328
37	87	Undirected	1329			0.12669					29	77	Undirected	1329			0.48454					69	88	Undirected	1329			-0.29814					71	91	Undirected	1329			-0.58824					18	88	Undirected	1329
38	87	Undirected	1330			-0.54139					30	77	Undirected	1330			-0.57407					0	89	Undirected	1330			0.58211					72	91	Undirected	1330			-0.47059					19	88	Undirected	1330
39	87	Undirected	1331			-0.5001					31	77	Undirected	1331			0.54013					1	89	Undirected	1331			-0.67166					73	91	Undirected	1331			-0.2549					20	88	Undirected	1331
40	87	Undirected	1332			-0.51344					32	77	Undirected	1332			-0.52808					2	89	Undirected	1332			0.57499					0	92	Undirected	1332			-0.61538					21	88	Undirected	1332
41	87	Undirected	1333			-0.60679					33	77	Undirected	1333			-0.027778					3	89	Undirected	1333			0.47154					1	92	Undirected	1333			-0.77865					22	88	Undirected	1333
42	87	Undirected	1334			-0.57823					34	77	Undirected	1334			0.33005					4	89	Undirected	1334			0					2	92	Undirected	1334			-0.77865					23	88	Undirected	1334
43	87	Undirected	1335			0.41176					35	77	Undirected	1335			-0.63769					5	89	Undirected	1335			-0.54762					3	92	Undirected	1335			-0.71884					24	88	Undirected	1335
44	87	Undirected	1336			-0.57533					36	77	Undirected	1336			-0.63549					6	89	Undirected	1336			0.85108					4	92	Undirected	1336			-0.71884					25	88	Undirected	1336
45	87	Undirected	1337			0.42008					37	77	Undirected	1337			-0.46363					7	89	Undirected	1337			0.58656					5	92	Undirected	1337			-0.77865					26	88	Undirected	1337
46	87	Undirected	1338			0.42857					38	77	Undirected	1338			0.6436					8	89	Undirected	1338			-0.81025					6	92	Undirected	1338			-0.77902					27	88	Undirected	1338
47	87	Undirected	1339			-0.40675					39	77	Undirected	1339			-0.49352					9	89	Undirected	1339			0.48981					7	92	Undirected	1339			-0.83368					28	88	Undirected	1339
48	87	Undirected	1340			0.3134					40	77	Undirected	1340			-0.57735					10	89	Undirected	1340			0.59914					8	92	Undirected	1340			-0.015268					29	88	Undirected	1340
49	87	Undirected	1341			0.53061					41	77	Undirected	1341			-0.22433					11	89	Undirected	1341			-0.36203					9	92	Undirected	1341			-0.55385					30	88	Undirected	1341
50	87	Undirected	1342			-0.62705					42	77	Undirected	1342			0.36305					12	89	Undirected	1342			-0.5111					10	92	Undirected	1342			0.14412					31	88	Undirected	1342
51	87	Undirected	1343			-0.51344					43	77	Undirected	1343			0.41256					13	89	Undirected	1343			0.74536					11	92	Undirected	1343			-0.68855					32	88	Undirected	1343
52	87	Undirected	1344			0.59017					44	77	Undirected	1344			-0.26852					14	89	Undirected	1344			-0.44854					12	92	Undirected	1344			-0.46881					33	88	Undirected	1344
53	87	Undirected	1345			0.48676					45	77	Undirected	1345			-0.6766					15	89	Undirected	1345			0.37954					13	92	Undirected	1345			-0.64642					34	88	Undirected	1345
54	87	Undirected	1346			-0.30006					46	77	Undirected	1346			-0.69107					16	89	Undirected	1346			0.62688					14	92	Undirected	1346			-0.64642					35	88	Undirected	1346
55	87	Undirected	1347			-0.45794					47	77	Undirected	1347			0.48394					17	89	Undirected	1347			-0.56705					15	92	Undirected	1347			-0.43077					36	88	Undirected	1347
56	87	Undirected	1348			-0.49505					48	77	Undirected	1348			-0.51434					18	89	Undirected	1348			-0.67856					16	92	Undirected	1348			0.71758					37	88	Undirected	1348
57	87	Undirected	1349			0.66013					49	77	Undirected	1349			-0.4972					19	89	Undirected	1349			-0.46455					17	92	Undirected	1349			-0.68855					38	88	Undirected	1349
58	87	Undirected	1350			0.63346					50	77	Undirected	1350			-0.30556					20	89	Undirected	1350			-0.66017					18	92	Undirected	1350			-0.21547					39	88	Undirected	1350
59	87	Undirected	1351			0.39341					51	77	Undirected	1351			-0.52808					21	89	Undirected	1351			0.80508					19	92	Undirected	1351			-0.51382					40	88	Undirected	1351
60	87	Undirected	1352			0.4828					0	78	Undirected	1352			-0.60613					22	89	Undirected	1352			-0.44048					20	92	Undirected	1352			-0.53437					41	88	Undirected	1352
61	87	Undirected	1353			-0.57247					1	78	Undirected	1353			0.49735					23	89	Undirected	1353			0.36187					21	92	Undirected	1353			0.22901					42	88	Undirected	1353
62	87	Undirected	1354			-0.20671					2	78	Undirected	1354			0.42875					24	89	Undirected	1354			0.5098					22	92	Undirected	1354			0.59544					43	88	Undirected	1354
63	87	Undirected	1355			-0.47591					3	78	Undirected	1355			0.56804					25	89	Undirected	1355			0.81312					23	92	Undirected	1355			-0.16794					44	88	Undirected	1355
64	87	Undirected	1356			-0.54989					4	78	Undirected	1356			0.63454					26	89	Undirected	1356			-0.50776					24	92	Undirected	1356			-0.3698					45	88	Undirected	1356
65	87	Undirected	1357			-0.55664					5	78	Undirected	1357			-0.6455					27	89	Undirected	1357			-0.4881					25	92	Undirected	1357			-0.37505					46	88	Undirected	1357
66	87	Undirected	1358			-0.66899					6	78	Undirected	1358			0.53165					28	89	Undirected	1358			0.66981					26	92	Undirected	1358			-0.37505					47	88	Undirected	1358
67	87	Undirected	1359			-0.41938					7	78	Undirected	1359			-0.62727					29	89	Undirected	1359			0.33353					27	92	Undirected	1359			-0.58012					48	88	Undirected	1359
0	88	Undirected	1360			0.59477					8	78	Undirected	1360			-0.52894					30	89	Undirected	1360			-0.5111					28	92	Undirected	1360			-0.27692					49	88	Undirected	1360
1	88	Undirected	1361			0.46648					9	78	Undirected	1361			-0.50869					31	89	Undirected	1361			0.24608					29	92	Undirected	1361			-0.49231					50	88	Undirected	1361
2	88	Undirected	1362			-0.76471					10	78	Undirected	1362			-0.61					32	89	Undirected	1362			0.25678					30	92	Undirected	1362			0.46154					51	88	Undirected	1362
3	88	Undirected	1363			0.56056					11	78	Undirected	1363			0.5488					33	89	Undirected	1363			0.45973					31	92	Undirected	1363			-0.41684					52	88	Undirected	1363
4	88	Undirected	1364			0.5817					12	78	Undirected	1364			-0.58704					34	89	Undirected	1364			-0.37954					32	92	Undirected	1364			0.50006					53	88	Undirected	1364
5	88	Undirected	1365			-0.66013					13	78	Undirected	1365			0.45607					35	89	Undirected	1365			-0.61758					33	92	Undirected	1365			0.68758					54	88	Undirected	1365
6	88	Undirected	1366			-0.62092					14	78	Undirected	1366			-0.61739					36	89	Undirected	1366			-0.48146					34	92	Undirected	1366			0.049725					55	88	Undirected	1366
7	88	Undirected	1367			-0.5817					15	78	Undirected	1367			-0.4116					37	89	Undirected	1367			0.075624					35	92	Undirected	1367			0.12502					56	88	Undirected	1367
8	88	Undirected	1368			0.48676					16	78	Undirected	1368			-0.5145					38	89	Undirected	1368			0.12778					36	92	Undirected	1368			0.13741					57	88	Undirected	1368
9	88	Undirected	1369			0.6652					17	78	Undirected	1369			0.61739					39	89	Undirected	1369			0.5324					37	92	Undirected	1369			0.24019					58	88	Undirected	1369
10	88	Undirected	1370			-0.66013					18	78	Undirected	1370			0.32585					40	89	Undirected	1370			0.44048					38	92	Undirected	1370			-0.59544					59	88	Undirected	1370
11	88	Undirected	1371			0.66013					19	78	Undirected	1371			-0.58797					41	89	Undirected	1371			0.26453					39	92	Undirected	1371			-0.16794					60	88	Undirected	1371
12	88	Undirected	1372			0.55556					20	78	Undirected	1372			-0.73704					42	89	Undirected	1372			0.31524					40	92	Undirected	1372			-0.44752					61	88	Undirected	1372
13	88	Undirected	1373			0.68197					21	78	Undirected	1373			-0.61739					43	89	Undirected	1373			-0.52636					41	92	Undirected	1373			-0.50006					62	88	Undirected	1373
14	88	Undirected	1374			-0.63399					22	78	Undirected	1374			0.33328					44	89	Undirected	1374			0.19166					42	92	Undirected	1374			-0.016575					63	88	Undirected	1374
15	88	Undirected	1375			0.38118					23	78	Undirected	1375			-0.49					45	89	Undirected	1375			-0.62171					43	92	Undirected	1375			0.65651					64	88	Undirected	1375
16	88	Undirected	1376			0.52941					24	78	Undirected	1376			-0.5222					46	89	Undirected	1376			0.37302					44	92	Undirected	1376			-0.50383					65	88	Undirected	1376
17	88	Undirected	1377			-0.69935					25	78	Undirected	1377			-0.58096					47	89	Undirected	1377			-0.59108					45	92	Undirected	1377			-0.32062					66	88	Undirected	1377
18	88	Undirected	1378			0.77372					26	78	Undirected	1378			-0.15435					48	89	Undirected	1378			-0.59108					46	92	Undirected	1378			-0.44276					67	88	Undirected	1378
19	88	Undirected	1379			-0.68959					27	78	Undirected	1379			0.72029					49	89	Undirected	1379			-0.40462					47	92	Undirected	1379			0.062508					68	88	Undirected	1379
20	88	Undirected	1380			0.4902					28	78	Undirected	1380			0.4473					50	89	Undirected	1380			0.28598					48	92	Undirected	1380			0.44376					0	89	Undirected	1380
21	88	Undirected	1381			0.66145					29	78	Undirected	1381			0.39165					51	89	Undirected	1381			-0.51494					49	92	Undirected	1381			0.27692					1	89	Undirected	1381
22	88	Undirected	1382			0.66013					30	78	Undirected	1382			-0.49075					52	89	Undirected	1382			-0.10803					50	92	Undirected	1382			-0.58462					2	89	Undirected	1382
23	88	Undirected	1383			0.6732					31	78	Undirected	1383			0.54378					53	89	Undirected	1383			0.49696					51	92	Undirected	1383			-0.14085					3	89	Undirected	1383
24	88	Undirected	1384			-0.60784					32	78	Undirected	1384			-0.70314					54	89	Undirected	1384			0.73247					52	92	Undirected	1384			0.74684					4	89	Undirected	1384
25	88	Undirected	1385			0.66013					33	78	Undirected	1385			-0.11547					55	89	Undirected	1385			0.42592					53	92	Undirected	1385			0.44276					5	89	Undirected	1385
26	88	Undirected	1386			-0.588					34	78	Undirected	1386			0.63454					56	89	Undirected	1386			0.67612					54	92	Undirected	1386			0.45158					6	89	Undirected	1386
27	88	Undirected	1387			-0.6868					35	78	Undirected	1387			-0.61107					57	89	Undirected	1387			-0.49255					55	92	Undirected	1387			0.29008					7	89	Undirected	1387
28	88	Undirected	1388			-0.72549					36	78	Undirected	1388			-0.40883					58	89	Undirected	1388			-0.40462					56	92	Undirected	1388			0.4964					8	89	Undirected	1388
29	88	Undirected	1389			-0.67347					37	78	Undirected	1389			-0.5					59	89	Undirected	1389			-0.5098					57	92	Undirected	1389			-0.016575					9	89	Undirected	1389
30	88	Undirected	1390			-0.70014					38	78	Undirected	1390			0.63454					60	89	Undirected	1390			-0.31944					58	92	Undirected	1390			-0.32062					10	89	Undirected	1390
31	88	Undirected	1391			-0.60169					39	78	Undirected	1391			-0.2611					61	89	Undirected	1391			-0.55369					59	92	Undirected	1391			-0.076338					11	89	Undirected	1391
32	88	Undirected	1392			-0.5817					40	78	Undirected	1392			-0.41111					62	89	Undirected	1392			0.58119					60	92	Undirected	1392			-0.32062					12	89	Undirected	1392
33	88	Undirected	1393			-0.63399					41	78	Undirected	1393			-0.55018					63	89	Undirected	1393			0.24868					61	92	Undirected	1393			0.29008					13	89	Undirected	1393
34	88	Undirected	1394			0.4955					42	78	Undirected	1394			0.42875					64	89	Undirected	1394			0.097231					62	92	Undirected	1394			0.35116					14	89	Undirected	1394
35	88	Undirected	1395			-0.72611					43	78	Undirected	1395			0.42875					65	89	Undirected	1395			0.32097					63	92	Undirected	1395			-0.29584					15	89	Undirected	1395
36	88	Undirected	1396			0.46648					44	78	Undirected	1396			-0.49075					66	89	Undirected	1396			0.10508					64	92	Undirected	1396			-0.12502					16	89	Undirected	1396
37	88	Undirected	1397			-0.43791					45	78	Undirected	1397			-0.49735					67	89	Undirected	1397			0.42592					65	92	Undirected	1397			0.31492					17	89	Undirected	1397
38	88	Undirected	1398			0.59046					46	78	Undirected	1398			-0.4					68	89	Undirected	1398			-0.085184					66	92	Undirected	1398			-0.33282					18	89	Undirected	1398
39	88	Undirected	1399			0.55556					47	78	Undirected	1399			0.55495					69	89	Undirected	1399			0.69048					67	92	Undirected	1399			-0.28128					19	89	Undirected	1399
40	88	Undirected	1400			0.5817					48	78	Undirected	1400			-0.4098					0	90	Undirected	1400			-0.77336					68	92	Undirected	1400			-0.061538					20	89	Undirected	1400
41	88	Undirected	1401			0.56863					49	78	Undirected	1401			-0.65924					1	90	Undirected	1401			0.74243					69	92	Undirected	1401			0.22901					21	89	Undirected	1401
42	88	Undirected	1402			0.60679					50	78	Undirected	1402			-0.5966					2	90	Undirected	1402			-0.46098					70	92	Undirected	1402			0.43421					22	89	Undirected	1402
43	88	Undirected	1403			-0.56056					51	78	Undirected	1403			-0.5488					3	90	Undirected	1403			-0.74158					71	92	Undirected	1403			-0.52105					23	89	Undirected	1403
44	88	Undirected	1404			0.6164					0	79	Undirected	1404			-0.51525					4	90	Undirected	1404			-0.31313					72	92	Undirected	1404			-0.27789					24	89	Undirected	1404
45	88	Undirected	1405			-0.56863					1	79	Undirected	1405			0.48133					5	90	Undirected	1405			0.60312					73	92	Undirected	1405			-0.45158					25	89	Undirected	1405
46	88	Undirected	1406			-0.39341					2	79	Undirected	1406			0.55653					6	90	Undirected	1406			-0.69921					0	93	Undirected	1406			0.10687					26	89	Undirected	1406
47	88	Undirected	1407			0.38562					3	79	Undirected	1407			0.60388					7	90	Undirected	1407			-0.69921					1	93	Undirected	1407			0.36364					27	89	Undirected	1407
48	88	Undirected	1408			-0.42484					4	79	Undirected	1408			0.57157					8	90	Undirected	1408			0.56723					2	93	Undirected	1408			0.24242					28	89	Undirected	1408
49	88	Undirected	1409			-0.56678					5	79	Undirected	1409			-0.53594					9	90	Undirected	1409			-0.44137					3	93	Undirected	1409			0.32567					29	89	Undirected	1409
50	88	Undirected	1410			0.48448					6	79	Undirected	1410			0.49637					10	90	Undirected	1410			-0.80813					4	93	Undirected	1410			0.2016					30	89	Undirected	1410
51	88	Undirected	1411			0.54248					7	79	Undirected	1411			-0.55015					11	90	Undirected	1411			0.44137					5	93	Undirected	1411			0.18182					31	89	Undirected	1411
52	88	Undirected	1412			-0.64356					8	79	Undirected	1412			-0.47912					12	90	Undirected	1412			0.63753					6	93	Undirected	1412			0.26318					32	89	Undirected	1412
53	88	Undirected	1413			-0.60784					9	79	Undirected	1413			-0.49231					13	90	Undirected	1413			-0.65715					7	93	Undirected	1413			0.22407					33	89	Undirected	1413
54	88	Undirected	1414			0.34641					10	79	Undirected	1414			-0.61394					14	90	Undirected	1414			0.50851					8	93	Undirected	1414			-0.090909					34	89	Undirected	1414
55	88	Undirected	1415			0.46207					11	79	Undirected	1415			0.4362					15	90	Undirected	1415			-0.63564					9	93	Undirected	1415			0.59544					35	89	Undirected	1415
56	88	Undirected	1416			0.4459					12	79	Undirected	1416			-0.50567					16	90	Undirected	1416			-0.15467					10	93	Undirected	1416			-0.82633					36	89	Undirected	1416
57	88	Undirected	1417			-0.5817					13	79	Undirected	1417			0.37692					17	90	Undirected	1417			0.69972					11	93	Undirected	1417			0.25426					37	89	Undirected	1417
58	88	Undirected	1418			-0.71242					14	79	Undirected	1418			-0.58662					18	90	Undirected	1418			0.57208					12	93	Undirected	1418			0.54278					38	89	Undirected	1418
59	88	Undirected	1419			-0.21569					15	79	Undirected	1419			-0.54149					19	90	Undirected	1419			0.61698					13	93	Undirected	1419			0.39477					39	89	Undirected	1419
60	88	Undirected	1420			-0.43944					16	79	Undirected	1420			-0.60166					20	90	Undirected	1420			0.65715					14	93	Undirected	1420			0.32898					40	89	Undirected	1420
61	88	Undirected	1421			0.58817					17	79	Undirected	1421			0.54149					21	90	Undirected	1421			-0.69921					15	93	Undirected	1421			0.59544					41	89	Undirected	1421
62	88	Undirected	1422			0.18954					18	79	Undirected	1422			0.45124					22	90	Undirected	1422			0.59216					16	93	Undirected	1422			-0.33333					42	89	Undirected	1422
63	88	Undirected	1423			0.45296					19	79	Undirected	1423			-0.5782					23	90	Undirected	1423			-0.69697					17	93	Undirected	1423			0.25426					43	89	Undirected	1423
64	88	Undirected	1424			0.66966					20	79	Undirected	1424			-0.6008					24	90	Undirected	1424			-0.56122					18	93	Undirected	1424			-0.39477					44	89	Undirected	1424
65	88	Undirected	1425			0.53066					21	79	Undirected	1425			-0.73703					25	90	Undirected	1425			-0.59131					19	93	Undirected	1425			0.49346					45	89	Undirected	1425
66	88	Undirected	1426			0.52459					22	79	Undirected	1426			0.37692					26	90	Undirected	1426			0.62694					20	93	Undirected	1426			0.57576					46	89	Undirected	1426
67	88	Undirected	1427			0.60541					23	79	Undirected	1427			-0.50869					27	90	Undirected	1427			0.65795					21	93	Undirected	1427			-0.33333					47	89	Undirected	1427
0	89	Undirected	1428			-0.56293					24	79	Undirected	1428			-0.44982					28	90	Undirected	1428			-0.53737					22	93	Undirected	1428			-0.45455					48	89	Undirected	1428
1	89	Undirected	1429			-0.46583					25	79	Undirected	1429			-0.6008					29	90	Undirected	1429			-0.50851					23	93	Undirected	1429			0.33333					49	89	Undirected	1429
2	89	Undirected	1430			0.67552					26	79	Undirected	1430			-0.19554					30	90	Undirected	1430			0.5983					24	93	Undirected	1430			0.67893					50	89	Undirected	1430
3	89	Undirected	1431			-0.67593					27	79	Undirected	1431			0.4362					31	90	Undirected	1431			-0.61102					25	93	Undirected	1431			0.2016					51	89	Undirected	1431
4	89	Undirected	1432			-0.56293					28	79	Undirected	1432			0.56923					32	90	Undirected	1432			-0.45334					26	93	Undirected	1432			0.015508					52	89	Undirected	1432
5	89	Undirected	1433			0.71774					29	79	Undirected	1433			0.44164					33	90	Undirected	1433			-0.71385					27	93	Undirected	1433			0.42767					53	89	Undirected	1433
6	89	Undirected	1434			0.74589					30	79	Undirected	1434			-0.35446					34	90	Undirected	1434			0.63564					28	93	Undirected	1434			0.38169					54	89	Undirected	1434
7	89	Undirected	1435			0.60515					31	79	Undirected	1435			0.4					35	90	Undirected	1435			0.73561					29	93	Undirected	1435			0.13741					55	89	Undirected	1435
8	89	Undirected	1436			-0.33023					32	79	Undirected	1436			-0.55653					36	90	Undirected	1436			0.56175					30	93	Undirected	1436			-0.35116					56	89	Undirected	1436
9	89	Undirected	1437			-0.53109					33	79	Undirected	1437			-0.28694					37	90	Undirected	1437			-0.43786					31	93	Undirected	1437			0.43091					57	89	Undirected	1437
10	89	Undirected	1438			0.68959					34	79	Undirected	1438			0.55653					38	90	Undirected	1438			-0.16674					32	93	Undirected	1438			-0.2016					58	89	Undirected	1438
11	89	Undirected	1439			-0.73181					35	79	Undirected	1439			-0.56614					39	90	Undirected	1439			-0.61791					33	93	Undirected	1439			-0.23262					59	89	Undirected	1439
12	89	Undirected	1440			-0.52071					36	79	Undirected	1440			-0.43212					40	90	Undirected	1440			-0.70182					34	93	Undirected	1440			0.16449					60	89	Undirected	1440
13	89	Undirected	1441			-0.5436					37	79	Undirected	1441			-0.45448					41	90	Undirected	1441			-0.3602					35	93	Undirected	1441			-0.48075					61	89	Undirected	1441
14	89	Undirected	1442			0.45035					38	79	Undirected	1442			0.58662					42	90	Undirected	1442			-0.56866					36	93	Undirected	1442			-0.42424					62	89	Undirected	1442
15	89	Undirected	1443			-0.46671					39	79	Undirected	1443			-0.44982					43	90	Undirected	1443			0.58586					37	93	Undirected	1443			-0.44495					63	89	Undirected	1443
16	89	Undirected	1444			-0.61923					40	79	Undirected	1444			-0.45802					44	90	Undirected	1444			-0.20597					38	93	Undirected	1444			0.27273					64	89	Undirected	1444
17	89	Undirected	1445			0.74589					41	79	Undirected	1445			-0.43347					45	90	Undirected	1445			0.46959					39	93	Undirected	1445			0.42424					65	89	Undirected	1445
18	89	Undirected	1446			-0.76293					42	79	Undirected	1446			0.4362					46	90	Undirected	1446			-0.62994					40	93	Undirected	1446			0.16449					66	89	Undirected	1446
19	89	Undirected	1447			0.65909					43	79	Undirected	1447			0.48133					47	90	Undirected	1447			0.64126					41	93	Undirected	1447			0.48075					67	89	Undirected	1447
20	89	Undirected	1448			-0.53479					44	79	Undirected	1448			-0.55701					48	90	Undirected	1448			0.73805					42	93	Undirected	1448			0.032898					68	89	Undirected	1448
21	89	Undirected	1449			-0.67424					45	79	Undirected	1449			-0.54149					49	90	Undirected	1449			0.61791					43	93	Undirected	1449			-0.39394					0	90	Undirected	1449
22	89	Undirected	1450			-0.61923					46	79	Undirected	1450			-0.37474					50	90	Undirected	1450			-0.33215					44	93	Undirected	1450			0.60606					1	90	Undirected	1450
23	89	Undirected	1451			-0.6333					47	79	Undirected	1451			0.57038					51	90	Undirected	1451			0.59807					45	93	Undirected	1451			0.54545					2	90	Undirected	1451
24	89	Undirected	1452			0.64737					48	79	Undirected	1452			-0.50006					52	90	Undirected	1452			0.33835					46	93	Undirected	1452			-0.090909					3	90	Undirected	1452
25	89	Undirected	1453			-0.59108					49	79	Undirected	1453			-0.5782					53	90	Undirected	1453			-0.55728					47	93	Undirected	1453			-0.17059					4	90	Undirected	1453
26	89	Undirected	1454			0.77372					50	79	Undirected	1454			-0.54013					54	90	Undirected	1454			-0.6228					48	93	Undirected	1454			-0.27524					5	90	Undirected	1454
27	89	Undirected	1455			0.73224					51	79	Undirected	1455			-0.42116					55	90	Undirected	1455			-0.5983					49	93	Undirected	1455			-0.38169					6	90	Undirected	1455
28	89	Undirected	1456			0.68959					0	80	Undirected	1456			-0.40706					56	90	Undirected	1456			-0.49305					50	93	Undirected	1456			0.35116					7	90	Undirected	1456
29	89	Undirected	1457			0.49534					1	80	Undirected	1457			0.48891					57	90	Undirected	1457			0.39184					51	93	Undirected	1457			0					8	90	Undirected	1457
30	89	Undirected	1458			0.67003					2	80	Undirected	1458			0.45835					58	90	Undirected	1458			0.26482					52	93	Undirected	1458			-0.32749					9	90	Undirected	1458
31	89	Undirected	1459			0.46583					3	80	Undirected	1459			0.39104					59	90	Undirected	1459			0.72157					53	93	Undirected	1459			-0.24242					10	90	Undirected	1459
32	89	Undirected	1460			0.61923					4	80	Undirected	1460			0.30557					60	90	Undirected	1460			0.049041					54	93	Undirected	1460			-0.39643					11	90	Undirected	1460
33	89	Undirected	1461			0.6333					5	80	Undirected	1461			-0.54439					61	90	Undirected	1461			0.44137					55	93	Undirected	1461			-0.18182					12	90	Undirected	1461
34	89	Undirected	1462			-0.62979					6	80	Undirected	1462			0.32084					62	90	Undirected	1462			-0.57576					56	93	Undirected	1462			-0.28604					13	90	Undirected	1462
35	89	Undirected	1463			0.62539					7	80	Undirected	1463			-0.73699					63	90	Undirected	1463			-0.11453					57	93	Undirected	1463			-0.098693					14	90	Undirected	1463
36	89	Undirected	1464			-0.59684					8	80	Undirected	1464			-0.51756					64	90	Undirected	1464			0.029854					58	93	Undirected	1464			0.42424					15	90	Undirected	1464
37	89	Undirected	1465			0.49257					9	80	Undirected	1465			-0.46881					65	90	Undirected	1465			-0.49276					59	93	Undirected	1465			0.39394					16	90	Undirected	1465
38	89	Undirected	1466			-0.70811					10	80	Undirected	1466			-0.55234					66	90	Undirected	1466			-0.50817					60	93	Undirected	1466			-0.030303					17	90	Undirected	1466
39	89	Undirected	1467			-0.56293					11	80	Undirected	1467			0.44307					67	90	Undirected	1467			-0.32367					61	93	Undirected	1467			-0.39394					18	90	Undirected	1467
40	89	Undirected	1468			-0.50664					12	80	Undirected	1468			-0.55099					68	90	Undirected	1468			0.14712					62	93	Undirected	1468			-0.57576					19	90	Undirected	1468
41	89	Undirected	1469			-0.45035					13	80	Undirected	1469			0.35161					69	90	Undirected	1469			-0.26318					63	93	Undirected	1469			0.67893					20	90	Undirected	1469
42	89	Undirected	1470			-0.61738					14	80	Undirected	1470			-0.59585					0	91	Undirected	1470			-0.71111					64	93	Undirected	1470			0.32567					21	90	Undirected	1470
43	89	Undirected	1471			0.65179					15	80	Undirected	1471			-0.29029					1	91	Undirected	1471			0.66032					65	93	Undirected	1471			-0.42767					22	90	Undirected	1471
44	89	Undirected	1472			-0.67068					16	80	Undirected	1472			-0.18334					2	91	Undirected	1472			-0.52179					66	93	Undirected	1472			0.60553					23	90	Undirected	1472
45	89	Undirected	1473			0.52071					17	80	Undirected	1473			0.47363					3	91	Undirected	1473			-0.55316					67	93	Undirected	1473			0.60481					24	90	Undirected	1473
46	89	Undirected	1474			0.62456					18	80	Undirected	1474			0.55002					4	91	Undirected	1474			-0.21893					68	93	Undirected	1474			-0.38169					25	90	Undirected	1474
47	89	Undirected	1475			-0.52071					19	80	Undirected	1475			-0.42857					5	91	Undirected	1475			0.6482					69	93	Undirected	1475			0.15152					26	90	Undirected	1475
48	89	Undirected	1476			0.49257					20	80	Undirected	1476			-0.42487					6	91	Undirected	1476			-0.65754					70	93	Undirected	1476			0.15513					27	90	Undirected	1476
49	89	Undirected	1477			0.55995					21	80	Undirected	1477			-0.38196					7	91	Undirected	1477			-0.59491					71	93	Undirected	1477			0.60327					28	90	Undirected	1477
50	89	Undirected	1478			-0.4671					22	80	Undirected	1478			0.59382					8	91	Undirected	1478			0.60784					72	93	Undirected	1478			0.63774					29	90	Undirected	1478
51	89	Undirected	1479			-0.43627					23	80	Undirected	1479			-0.67706					9	91	Undirected	1479			-0.44449					73	93	Undirected	1479			-0.15513					30	90	Undirected	1479
52	89	Undirected	1480			0.70843					24	80	Undirected	1480			-0.47352					10	91	Undirected	1480			-0.80586					0	94	Undirected	1480			-0.5547					31	90	Undirected	1480
53	89	Undirected	1481			0.46442					25	80	Undirected	1481			-0.31672					11	91	Undirected	1481			0.40584					1	94	Undirected	1481			-0.67893					32	90	Undirected	1481
54	89	Undirected	1482			-0.56293					26	80	Undirected	1482			-0.2139					12	91	Undirected	1482			0.56045					2	94	Undirected	1482			-0.82572					33	90	Undirected	1482
55	89	Undirected	1483			-0.43351					27	80	Undirected	1483			0.36668					13	91	Undirected	1483			-0.65707					3	94	Undirected	1483			-0.67612					34	90	Undirected	1483
56	89	Undirected	1484			-0.57184					28	80	Undirected	1484			0.46099					14	91	Undirected	1484			0.52185					4	94	Undirected	1484			-0.71369					35	90	Undirected	1484
57	89	Undirected	1485			0.60515					29	80	Undirected	1485			0.59813					15	91	Undirected	1485			-0.55316					5	94	Undirected	1485			-0.67893					36	90	Undirected	1485
58	89	Undirected	1486			0.52071					30	80	Undirected	1486			-0.51434					16	91	Undirected	1486			-0.36571					6	94	Undirected	1486			-0.69722					37	90	Undirected	1486
59	89	Undirected	1487			0.14073					31	80	Undirected	1487			0.58601					17	91	Undirected	1487			0.51459					7	94	Undirected	1487			-0.62622					38	90	Undirected	1487
60	89	Undirected	1488			0.45127					32	80	Undirected	1488			-0.42779					18	91	Undirected	1488			0.54273					8	94	Undirected	1488			0.16514					39	90	Undirected	1488
61	89	Undirected	1489			-0.55317					33	80	Undirected	1489			-0.0085724					19	91	Undirected	1489			0.57843					9	94	Undirected	1489			-0.62866					40	90	Undirected	1489
62	89	Undirected	1490			-0.32369					34	80	Undirected	1490			0.19862					20	91	Undirected	1490			0.63775					10	94	Undirected	1490			0.28868					41	90	Undirected	1490
63	89	Undirected	1491			-0.43671					35	80	Undirected	1491			-0.49838					21	91	Undirected	1491			-0.65754					11	94	Undirected	1491			-0.67358					42	90	Undirected	1491
64	89	Undirected	1492			-0.64183					36	80	Undirected	1492			-0.6257					22	91	Undirected	1492			0.58338					12	94	Undirected	1492			-0.63856					43	90	Undirected	1492
65	89	Undirected	1493			-0.4828					37	80	Undirected	1493			-0.34825					23	91	Undirected	1493			-0.53737					13	94	Undirected	1493			-0.69722					44	90	Undirected	1493
66	89	Undirected	1494			-0.51536					38	80	Undirected	1494			0.27501					24	91	Undirected	1494			-0.45135					14	94	Undirected	1494			-0.69722					45	90	Undirected	1494
67	89	Undirected	1495			-0.70811					39	80	Undirected	1495			-0.53998					25	91	Undirected	1495			-0.6311					15	94	Undirected	1495			-0.5547					46	90	Undirected	1495
0	90	Undirected	1496			0.61464					40	80	Undirected	1496			-0.58402					26	91	Undirected	1496			0.52941					16	94	Undirected	1496			0.71563					47	90	Undirected	1496
1	90	Undirected	1497			0.44129					41	80	Undirected	1497			-0.17446					27	91	Undirected	1497			0.56178					17	94	Undirected	1497			-0.63509					48	90	Undirected	1497
2	90	Undirected	1498			-0.61464					42	80	Undirected	1498			0.25973					28	91	Undirected	1498			-0.69608					18	94	Undirected	1498			-0.039841					49	90	Undirected	1498
3	90	Undirected	1499			0.64498					43	80	Undirected	1499			0.32084					29	91	Undirected	1499			-0.53229					19	94	Undirected	1499			-0.69722					50	90	Undirected	1499
4	90	Undirected	1500			0.52786					44	80	Undirected	1500			-0.32575					30	91	Undirected	1500			0.48314					20	94	Undirected	1500			-0.64223					51	90	Undirected	1500
5	90	Undirected	1501			-0.58571					45	80	Undirected	1501			-0.58058					31	91	Undirected	1501			-0.39808					21	94	Undirected	1501			0.055048					52	90	Undirected	1501
6	90	Undirected	1502			-0.70141					46	80	Undirected	1502			-0.46163					32	91	Undirected	1502			-0.28157					22	94	Undirected	1502			0.49543					53	90	Undirected	1502
7	90	Undirected	1503			-0.60017					47	80	Undirected	1503			0.29354					33	91	Undirected	1503			-0.54832					23	94	Undirected	1503			-0.31194					54	90	Undirected	1503
8	90	Undirected	1504			0.45738					48	80	Undirected	1504			-0.50794					34	91	Undirected	1504			0.52185					24	94	Undirected	1504			-0.55556					55	90	Undirected	1504
9	90	Undirected	1505			0.62844					49	80	Undirected	1505			-0.30159					35	91	Undirected	1505			0.54112					25	94	Undirected	1505			-0.37562					56	90	Undirected	1505
10	90	Undirected	1506			-0.65802					50	80	Undirected	1506			-0.22288					36	91	Undirected	1506			0.50488					26	94	Undirected	1506			-0.37562					57	90	Undirected	1506
11	90	Undirected	1507			0.6291					51	80	Undirected	1507			-0.62641					37	91	Undirected	1507			-0.22549					27	94	Undirected	1507			-0.69722					58	90	Undirected	1507
12	90	Undirected	1508			0.68695					0	81	Undirected	1508			0.5222					38	91	Undirected	1508			-0.19326					28	94	Undirected	1508			-0.33282					59	90	Undirected	1508
13	90	Undirected	1509			0.58764					1	81	Undirected	1509			-0.5145					39	91	Undirected	1509			-0.63775					29	94	Undirected	1509			-0.51772					60	90	Undirected	1509
14	90	Undirected	1510			-0.49894					2	81	Undirected	1510			-0.3773					40	91	Undirected	1510			-0.50776					30	94	Undirected	1510			0.57319					61	90	Undirected	1510
15	90	Undirected	1511			0.28115					3	81	Undirected	1511			-0.55943					41	91	Undirected	1511			-0.30268					31	94	Undirected	1511			-0.62622					62	90	Undirected	1511
16	90	Undirected	1512			0.5134					4	81	Undirected	1512			-0.343					42	91	Undirected	1512			-0.38144					32	94	Undirected	1512			0.39441					63	90	Undirected	1512
17	90	Undirected	1513			-0.73033					5	81	Undirected	1513			0.70574					43	91	Undirected	1513			0.41796					33	94	Undirected	1513			0.6949					64	90	Undirected	1513
18	90	Undirected	1514			0.64					6	81	Undirected	1514			-0.3773					44	91	Undirected	1514			-0.38651					34	94	Undirected	1514			-0.039841					65	90	Undirected	1514
19	90	Undirected	1515			-0.76293					7	81	Undirected	1515			0.65455					45	91	Undirected	1515			0.55291					35	94	Undirected	1515			0.24416					66	90	Undirected	1515
20	90	Undirected	1516			0.45555					8	81	Undirected	1516			0.60698					46	91	Undirected	1516			-0.47392					36	94	Undirected	1516			0.20184					67	90	Undirected	1516
21	90	Undirected	1517			0.77071					9	81	Undirected	1517			0.70165					47	91	Undirected	1517			0.72712					37	94	Undirected	1517			0.36566					68	90	Undirected	1517
22	90	Undirected	1518			0.74479					10	81	Undirected	1518			0.6					48	91	Undirected	1518			0.67944					38	94	Undirected	1518			-0.53213					0	91	Undirected	1518
23	90	Undirected	1519			0.55679					11	81	Undirected	1519			-0.5145					49	91	Undirected	1519			0.54112					39	94	Undirected	1519			-0.16514					1	91	Undirected	1519
24	90	Undirected	1520			-0.61464					12	81	Undirected	1520			0.63945					50	91	Undirected	1520			-0.47392					40	94	Undirected	1520			-0.37849					2	91	Undirected	1520
25	90	Undirected	1521			0.73033					13	81	Undirected	1521			-0.52623					51	91	Undirected	1521			0.47746					41	94	Undirected	1521			-0.56344					3	91	Undirected	1521
26	90	Undirected	1522			-0.63246					14	81	Undirected	1522			0.70314					52	91	Undirected	1522			0.26471					42	94	Undirected	1522			0					4	91	Undirected	1522
27	90	Undirected	1523			-0.58279					15	81	Undirected	1523			0.60025					53	91	Undirected	1523			-0.36275					43	94	Undirected	1523			0.67893					5	91	Undirected	1523
28	90	Undirected	1524			-0.64356					16	81	Undirected	1524			0.25725					54	91	Undirected	1524			-0.42183					44	94	Undirected	1524			-0.67893					6	91	Undirected	1524
29	90	Undirected	1525			-0.62705					17	81	Undirected	1525			-0.63454					55	91	Undirected	1525			-0.46382					45	94	Undirected	1525			-0.45873					7	91	Undirected	1525
30	90	Undirected	1526			-0.58525					18	81	Undirected	1526			-0.66884					56	91	Undirected	1526			-0.39627					46	94	Undirected	1526			-0.42204					8	91	Undirected	1526
31	90	Undirected	1527			-0.66568					19	81	Undirected	1527			0.7127					57	91	Undirected	1527			0.40635					47	94	Undirected	1527			0.037562					9	91	Undirected	1527
32	90	Undirected	1528			-0.55679					20	81	Undirected	1528			0.55495					58	91	Undirected	1528			0.25123					48	94	Undirected	1528			0.6					10	91	Undirected	1528
33	90	Undirected	1529			-0.58571					21	81	Undirected	1529			0.5831					59	91	Undirected	1529			0.68831					49	94	Undirected	1529			0.3698					11	91	Undirected	1529
34	90	Undirected	1530			0.64718					22	81	Undirected	1530			-0.73673					60	91	Undirected	1530			0.019326					50	94	Undirected	1530			-0.51772					12	91	Undirected	1530
35	90	Undirected	1531			-0.70108					23	81	Undirected	1531			0.8					61	91	Undirected	1531			0.50247					51	94	Undirected	1531			-0.024183					13	91	Undirected	1531
36	90	Undirected	1532			0.48617					24	81	Undirected	1532			0.65275					62	91	Undirected	1532			-0.49757					52	94	Undirected	1532			0.7306					14	91	Undirected	1532
37	90	Undirected	1533			-0.47002					25	81	Undirected	1533			0.41621					63	91	Undirected	1533			-0.33851					53	94	Undirected	1533			0.42204					15	91	Undirected	1533
38	90	Undirected	1534			0.62017					26	81	Undirected	1534			0.3773					64	91	Undirected	1534			-0.029412					54	94	Undirected	1534			0.68885					16	91	Undirected	1534
39	90	Undirected	1535			0.47002					27	81	Undirected	1535			-0.49735					65	91	Undirected	1535			-0.35924					55	94	Undirected	1535			0.42204					17	91	Undirected	1535
40	90	Undirected	1536			0.64356					28	81	Undirected	1536			-0.61394					66	91	Undirected	1536			-0.298					56	94	Undirected	1536			0.51962					18	91	Undirected	1536
41	90	Undirected	1537			0.58571					29	81	Undirected	1537			-0.64343					67	91	Undirected	1537			-0.30921					57	94	Undirected	1537			-0.11952					19	91	Undirected	1537
42	90	Undirected	1538			0.50902					30	81	Undirected	1538			0.54848					68	91	Undirected	1538			0.23191					58	94	Undirected	1538			-0.38534					20	91	Undirected	1538
43	90	Undirected	1539			-0.53748					31	81	Undirected	1539			-0.70165					69	91	Undirected	1539			-0.42133					59	94	Undirected	1539			-0.091747					21	91	Undirected	1539
44	90	Undirected	1540			0.48607					32	81	Undirected	1540			0.49735					0	92	Undirected	1540			-0.69087					60	94	Undirected	1540			-0.31194					22	91	Undirected	1540
45	90	Undirected	1541			-0.55679					33	81	Undirected	1541			-0.17321					1	92	Undirected	1541			0.61869					61	94	Undirected	1541			0.42204					23	91	Undirected	1541
46	90	Undirected	1542			-0.55328					34	81	Undirected	1542			-0.25725					2	92	Undirected	1542			-0.55907					62	94	Undirected	1542			0.56883					24	91	Undirected	1542
47	90	Undirected	1543			0.39771					35	81	Undirected	1543			0.68853					3	92	Undirected	1543			-0.65683					63	94	Undirected	1543			-0.55556					25	91	Undirected	1543
48	90	Undirected	1544			-0.39771					36	81	Undirected	1544			0.68139					4	92	Undirected	1544			-0.33333					64	94	Undirected	1544			-0.45075					26	91	Undirected	1544
49	90	Undirected	1545			-0.71558					37	81	Undirected	1545			0.50909					5	92	Undirected	1545			0.69085					65	94	Undirected	1545			0.29881					27	91	Undirected	1545
50	90	Undirected	1546			0.576					38	81	Undirected	1546			-0.5488					6	92	Undirected	1546			-0.50851					66	94	Undirected	1546			-0.55556					28	91	Undirected	1546
51	90	Undirected	1547			0.57125					39	81	Undirected	1547			0.4476					7	92	Undirected	1547			-0.69921					67	94	Undirected	1547			-0.39441					29	91	Undirected	1547
52	90	Undirected	1548			-0.648					40	81	Undirected	1548			0.65556					8	92	Undirected	1548			0.51747					68	94	Undirected	1548			0.07396					30	91	Undirected	1548
53	90	Undirected	1549			-0.55679					41	81	Undirected	1549			0.2984					9	92	Undirected	1549			-0.44137					69	94	Undirected	1549			0.20184					31	91	Undirected	1549
54	90	Undirected	1550			0.55679					42	81	Undirected	1550			-0.29155					10	92	Undirected	1550			-0.68986					70	94	Undirected	1550			0.25049					32	91	Undirected	1550
55	90	Undirected	1551			0.5039					43	81	Undirected	1551			-0.5831					11	92	Undirected	1551			0.63753					71	94	Undirected	1551			-0.62622					33	91	Undirected	1551
56	90	Undirected	1552			0.3845					44	81	Undirected	1552			0.34641					12	92	Undirected	1552			0.4806					72	94	Undirected	1552			-0.62622					34	91	Undirected	1552
57	90	Undirected	1553			-0.68695					45	81	Undirected	1553			0.73744					13	92	Undirected	1553			-0.50022					73	94	Undirected	1553			-0.35486					35	91	Undirected	1553
58	90	Undirected	1554			-0.45555					46	81	Undirected	1554			0.67273					14	92	Undirected	1554			0.63564					0	95	Undirected	1554			-0.71884					36	91	Undirected	1554
59	90	Undirected	1555			-0.33986					47	81	Undirected	1555			-0.47691					15	92	Undirected	1555			-0.80515					1	95	Undirected	1555			-0.5738					37	91	Undirected	1555
60	90	Undirected	1556			-0.53105					48	81	Undirected	1556			0.55234					16	92	Undirected	1556			-0.17529					2	95	Undirected	1556			-0.66685					38	91	Undirected	1556
61	90	Undirected	1557			0.59089					49	81	Undirected	1557			0.49889					17	92	Undirected	1557			0.52233					3	95	Undirected	1557			-0.63492					39	91	Undirected	1557
62	90	Undirected	1558			0.23862					50	81	Undirected	1558			0.35603					18	92	Undirected	1558			0.62505					4	95	Undirected	1558			-0.63492					40	91	Undirected	1558
63	90	Undirected	1559			0.53105					51	81	Undirected	1559			0.60025					19	92	Undirected	1559			0.55728					5	95	Undirected	1559			-0.72888					41	91	Undirected	1559
64	90	Undirected	1560			0.59632					0	82	Undirected	1560			-0.50435					20	92	Undirected	1560			0.65715					6	95	Undirected	1560			-0.82496					42	91	Undirected	1560
65	90	Undirected	1561			0.57883					1	82	Undirected	1561			0.45578					21	92	Undirected	1561			-0.5297					7	95	Undirected	1561			-0.77624					43	91	Undirected	1561
66	90	Undirected	1562			0.50058					2	82	Undirected	1562			0.4078					22	92	Undirected	1562			0.67988					8	95	Undirected	1562			-0.015508					44	91	Undirected	1562
67	90	Undirected	1563			0.50441					3	82	Undirected	1563			0.40129					23	92	Undirected	1563			-0.55556					9	95	Undirected	1563			-0.50006					45	91	Undirected	1563
0	91	Undirected	1564			-0.59477					4	82	Undirected	1564			0.34383					24	92	Undirected	1564			-0.45814					10	95	Undirected	1564			0.17892					46	91	Undirected	1564
1	91	Undirected	1565			-0.46648					5	82	Undirected	1565			-0.49759					25	92	Undirected	1565			-0.43363					11	95	Undirected	1565			-0.60181					47	91	Undirected	1565
2	91	Undirected	1566			0.50327					6	82	Undirected	1566			0.26387					26	92	Undirected	1566			0.55728					12	95	Undirected	1566			-0.60317					48	91	Undirected	1566
3	91	Undirected	1567			-0.36623					7	82	Undirected	1567			-0.52559					27	92	Undirected	1567			0.70182					13	95	Undirected	1567			-0.52191					49	91	Undirected	1567
4	91	Undirected	1568			-0.52941					8	82	Undirected	1568			-0.64687					28	92	Undirected	1568			-0.59708					14	95	Undirected	1568			-0.55558					50	91	Undirected	1568
5	91	Undirected	1569			0.39869					9	82	Undirected	1569			-0.4989					29	92	Undirected	1569			-0.67802					15	95	Undirected	1569			-0.46881					51	91	Undirected	1569
6	91	Undirected	1570			0.43791					10	82	Undirected	1570			-0.55018					30	92	Undirected	1570			0.55907					16	95	Undirected	1570			0.44973					52	91	Undirected	1570
7	91	Undirected	1571			0.39869					11	82	Undirected	1571			0.4078					31	92	Undirected	1571			-0.45334					17	95	Undirected	1571			-0.63434					53	91	Undirected	1571
8	91	Undirected	1572			-0.44676					12	82	Undirected	1572			-0.53764					32	92	Undirected	1572			-0.43363					18	95	Undirected	1572			-0.35355					54	91	Undirected	1572
9	91	Undirected	1573			-0.57551					13	82	Undirected	1573			0.55615					33	92	Undirected	1573			-0.61706					19	95	Undirected	1573			-0.45457					55	91	Undirected	1573
10	91	Undirected	1574			0.39869					14	82	Undirected	1574			-0.53574					34	92	Undirected	1574			0.63564					20	95	Undirected	1574			-0.35669					56	91	Undirected	1574
11	91	Undirected	1575			-0.47712					15	82	Undirected	1575			-0.45578					35	92	Undirected	1575			0.55907					21	95	Undirected	1575			0.13957					57	91	Undirected	1575
12	91	Undirected	1576			-0.52941					16	82	Undirected	1576			-0.32784					36	92	Undirected	1576			0.35479					22	95	Undirected	1576			0.60481					58	91	Undirected	1576
13	91	Undirected	1577			-0.51148					17	82	Undirected	1577			0.58372					37	92	Undirected	1577			-0.49757					23	95	Undirected	1577			-0.29465					59	91	Undirected	1577
14	91	Undirected	1578			0.52941					18	82	Undirected	1578			0.74364					38	92	Undirected	1578			-0.32367					24	95	Undirected	1578			-0.31928					60	91	Undirected	1578
15	91	Undirected	1579			-0.30644					19	82	Undirected	1579			-0.63967					39	92	Undirected	1579			-0.57868					25	95	Undirected	1579			-0.34921					61	91	Undirected	1579
16	91	Undirected	1580			-0.63399					20	82	Undirected	1580			-0.42046					40	92	Undirected	1580			-0.61409					26	95	Undirected	1580			-0.38095					62	91	Undirected	1580
17	91	Undirected	1581			0.43791					21	82	Undirected	1581			-0.4238					41	92	Undirected	1581			-0.31782					27	95	Undirected	1581			-0.58926					63	91	Undirected	1581
18	91	Undirected	1582			-0.64356					22	82	Undirected	1582			0.58068					42	92	Undirected	1582			-0.56866					28	95	Undirected	1582			-0.18752					64	91	Undirected	1582
19	91	Undirected	1583			0.59108					23	82	Undirected	1583			-0.73668					43	92	Undirected	1583			0.62626					29	95	Undirected	1583			-0.37505					65	91	Undirected	1583
20	91	Undirected	1584			-0.4902					24	82	Undirected	1584			-0.53913					44	92	Undirected	1584			-0.3629					30	95	Undirected	1584			0.43755					66	91	Undirected	1584
21	91	Undirected	1585			-0.75996					25	82	Undirected	1585			-0.33961					45	92	Undirected	1585			0.62994					31	95	Undirected	1585			-0.49397					67	91	Undirected	1585
22	91	Undirected	1586			-0.55556					26	82	Undirected	1586			-0.48777					46	92	Undirected	1586			-0.60703					32	95	Undirected	1586			0.52381					68	91	Undirected	1586
23	91	Undirected	1587			-0.62092					27	82	Undirected	1587			0.43979					47	92	Undirected	1587			0.68966					33	95	Undirected	1587			0.77778					0	92	Undirected	1587
24	91	Undirected	1588			0.45098					28	82	Undirected	1588			0.59704					48	92	Undirected	1588			0.68966					34	95	Undirected	1588			0.084179					1	92	Undirected	1588
25	91	Undirected	1589			-0.52941					29	82	Undirected	1589			0.66087					49	92	Undirected	1589			0.63753					35	95	Undirected	1589			-0.12698					2	92	Undirected	1589
26	91	Undirected	1590			0.66966					30	82	Undirected	1590			-0.5653					50	92	Undirected	1590			-0.51541					36	95	Undirected	1590			0.17059					3	92	Undirected	1590
27	91	Undirected	1591			0.5001					31	82	Undirected	1591			0.66247					51	92	Undirected	1591			0.65993					37	95	Undirected	1591			0.27651					4	92	Undirected	1591
28	91	Undirected	1592			0.77778					32	82	Undirected	1592			-0.4238					52	92	Undirected	1592			0.44781					38	95	Undirected	1592			-0.5738					5	92	Undirected	1592
29	91	Undirected	1593			0.5001					33	82	Undirected	1593			0.16151					53	92	Undirected	1593			-0.31844					39	95	Undirected	1593			-0.07754					6	92	Undirected	1593
30	91	Undirected	1594			0.59123					34	82	Undirected	1594			0.2159					54	92	Undirected	1594			-0.40222					40	95	Undirected	1594			-0.58926					7	92	Undirected	1594
31	91	Undirected	1595			0.50705					35	82	Undirected	1595			-0.5939					55	92	Undirected	1595			-0.44137					41	95	Undirected	1595			-0.38095					8	92	Undirected	1595
32	91	Undirected	1596			0.37255					36	82	Undirected	1596			-0.68427					56	92	Undirected	1596			-0.32437					42	95	Undirected	1596			-0.050508					9	92	Undirected	1596
33	91	Undirected	1597			0.34641					37	82	Undirected	1597			-0.45778					57	92	Undirected	1597			0.47433					43	95	Undirected	1597			0.63583					10	92	Undirected	1597
34	91	Undirected	1598			-0.56432					38	82	Undirected	1598			0.48777					58	92	Undirected	1598			0.32367					44	95	Undirected	1598			-0.29465					11	92	Undirected	1598
35	91	Undirected	1599			0.58089					39	82	Undirected	1599			-0.38261					59	92	Undirected	1599			0.62994					45	95	Undirected	1599			-0.17059					12	92	Undirected	1599
36	91	Undirected	1600			-0.50705					40	82	Undirected	1600			-0.62167					60	92	Undirected	1600			-0.0098082					46	95	Undirected	1600			-0.35669					13	92	Undirected	1600
37	91	Undirected	1601			0.22876					41	82	Undirected	1601			-0.27826					61	92	Undirected	1601			0.40213					47	95	Undirected	1601			0.28571					14	92	Undirected	1601
38	91	Undirected	1602			-0.60541					42	82	Undirected	1602			0.31185					62	92	Undirected	1602			-0.51515					48	95	Undirected	1602			0.50709					15	92	Undirected	1602
39	91	Undirected	1603			-0.47712					43	82	Undirected	1603			0.64769					63	92	Undirected	1603			-0.25198					49	95	Undirected	1603			0.34379					16	92	Undirected	1603
40	91	Undirected	1604			-0.50327					44	82	Undirected	1604			-0.21535					64	92	Undirected	1604			0.10946					50	95	Undirected	1604			-0.56257					17	92	Undirected	1604
41	91	Undirected	1605			-0.46405					45	82	Undirected	1605			-0.58372					65	92	Undirected	1605			-0.59131					51	95	Undirected	1605			-0.18394					18	92	Undirected	1605
42	91	Undirected	1606			-0.6868					46	82	Undirected	1606			-0.5595					66	92	Undirected	1606			-0.59286					52	95	Undirected	1606			0.79388					19	92	Undirected	1606
43	91	Undirected	1607			0.42603					47	82	Undirected	1607			0.42855					67	92	Undirected	1607			-0.10789					53	95	Undirected	1607			0.41872					20	92	Undirected	1607
44	91	Undirected	1608			-0.69509					48	82	Undirected	1608			-0.58983					68	92	Undirected	1608			0.26482					54	95	Undirected	1608			0.44105					21	92	Undirected	1608
45	91	Undirected	1609			0.38562					49	82	Undirected	1609			-0.45691					69	92	Undirected	1609			-0.33994					55	95	Undirected	1609			0.3877					22	92	Undirected	1609
46	91	Undirected	1610			0.5001					50	82	Undirected	1610			-0.34098					0	93	Undirected	1610			-0.14085					56	95	Undirected	1610			0.61807					23	92	Undirected	1610
47	91	Undirected	1611			-0.30719					51	82	Undirected	1611			-0.48777					1	93	Undirected	1611			0.24145					57	95	Undirected	1611			-0.15152					24	92	Undirected	1611
48	91	Undirected	1612			0.1634					0	83	Undirected	1612			-0.53153					2	93	Undirected	1612			-0.26795					58	95	Undirected	1612			-0.26364					25	92	Undirected	1612
49	91	Undirected	1613			0.38008					1	83	Undirected	1613			0.4459					3	93	Undirected	1613			-0.17572					59	95	Undirected	1613			-0.10856					26	92	Undirected	1613
50	91	Undirected	1614			-0.55679					2	83	Undirected	1614			0.39445					4	93	Undirected	1614			0.32522					60	95	Undirected	1614			-0.23262					27	92	Undirected	1614
51	91	Undirected	1615			-0.4902					3	83	Undirected	1615			0.43033					5	93	Undirected	1615			0.13909					61	95	Undirected	1615			0.26364					28	92	Undirected	1615
52	91	Undirected	1616			0.61464					4	83	Undirected	1616			0.46305					6	93	Undirected	1616			-0.42379					62	95	Undirected	1616			0.44973					29	92	Undirected	1616
53	91	Undirected	1617			0.37255					5	83	Undirected	1617			-0.59386					7	93	Undirected	1617			-0.17572					63	95	Undirected	1617			-0.31928					30	92	Undirected	1617
54	91	Undirected	1618			-0.24183					6	83	Undirected	1618			0.36015					8	93	Undirected	1618			0.39808					64	95	Undirected	1618			-0.095238					31	92	Undirected	1618
55	91	Undirected	1619			-0.30365					7	83	Undirected	1619			-0.57273					9	93	Undirected	1619			-0.42106					65	95	Undirected	1619			0.37039					32	92	Undirected	1619
56	91	Undirected	1620			-0.57705					8	83	Undirected	1620			-0.63299					10	93	Undirected	1620			-0.16346					66	95	Undirected	1620			-0.45075					33	92	Undirected	1620
57	91	Undirected	1621			0.60784					9	83	Undirected	1621			-0.56132					11	93	Undirected	1621			0.13397					67	95	Undirected	1621			-0.079365					34	92	Undirected	1621
58	91	Undirected	1622			0.50327					10	83	Undirected	1622			-0.64					12	93	Undirected	1622			0.19139					68	95	Undirected	1622			-0.31254					35	92	Undirected	1622
59	91	Undirected	1623			0.42484					11	83	Undirected	1623			0.343					13	93	Undirected	1623			-0.42106					69	95	Undirected	1623			0.26364					36	92	Undirected	1623
60	91	Undirected	1624			0.46648					12	83	Undirected	1624			-0.58704					14	93	Undirected	1624			0.13437					70	95	Undirected	1624			0.29991					37	92	Undirected	1624
61	91	Undirected	1625			-0.45296					13	83	Undirected	1625			0.56132					15	93	Undirected	1625			0.072354					71	95	Undirected	1625			-0.49397					38	92	Undirected	1625
62	91	Undirected	1626			-0.21569					14	83	Undirected	1626			-0.53165					16	93	Undirected	1626			-0.80484					72	95	Undirected	1626			-0.38812					39	92	Undirected	1626
63	91	Undirected	1627			-0.54761					15	83	Undirected	1627			-0.343					17	93	Undirected	1627			0.25962					73	95	Undirected	1627			-0.35284					40	92	Undirected	1627
64	91	Undirected	1628			-0.392					16	83	Undirected	1628			-0.39445					18	93	Undirected	1628			0.29975					0	96	Undirected	1628			-0.71272					41	92	Undirected	1628
65	91	Undirected	1629			-0.44097					17	83	Undirected	1629			0.68599					19	93	Undirected	1629			0.14564					1	96	Undirected	1629			-0.52636					42	92	Undirected	1629
66	91	Undirected	1630			-0.53771					18	83	Undirected	1630			0.65169					20	93	Undirected	1630			0.26795					2	96	Undirected	1630			-0.55926					43	92	Undirected	1630
67	91	Undirected	1631			-0.50077					19	83	Undirected	1631			-0.65924					21	93	Undirected	1631			-0.38244					3	96	Undirected	1631			-0.55558					44	92	Undirected	1631
0	92	Undirected	1632			0.58571					20	83	Undirected	1632			-0.63299					22	93	Undirected	1632			-0.010699					4	96	Undirected	1632			-0.58926					45	92	Undirected	1632
1	92	Undirected	1633			0.60585					21	83	Undirected	1633			-0.42875					23	93	Undirected	1633			-0.078842					5	96	Undirected	1633			-0.49346					46	92	Undirected	1633
2	92	Undirected	1634			-0.70141					22	83	Undirected	1634			0.38591					24	93	Undirected	1634			-0.24584					6	96	Undirected	1634			-0.57143					47	92	Undirected	1634
3	92	Undirected	1635			0.71113					23	83	Undirected	1635			-0.64					25	93	Undirected	1635			-0.50962					7	96	Undirected	1635			-0.58007					48	92	Undirected	1635
4	92	Undirected	1636			0.44109					24	83	Undirected	1636			-0.73668					26	93	Undirected	1636			0.12622					8	96	Undirected	1636			0.32898					49	92	Undirected	1636
5	92	Undirected	1637			-0.60017					25	83	Undirected	1637			-0.3902					27	93	Undirected	1637			0.18188					9	96	Undirected	1637			-0.64642					50	92	Undirected	1637
6	92	Undirected	1638			-0.75926					26	83	Undirected	1638			-0.343					28	93	Undirected	1638			-0.24273					10	96	Undirected	1638			0.51755					51	92	Undirected	1638
7	92	Undirected	1639			-0.75926					27	83	Undirected	1639			0.53165					29	93	Undirected	1639			-0.072354					11	96	Undirected	1639			-0.51755					52	92	Undirected	1639
8	92	Undirected	1640			0.41312					28	83	Undirected	1640			0.56132					30	93	Undirected	1640			0.095695					12	96	Undirected	1640			-0.82496					53	92	Undirected	1640
9	92	Undirected	1641			0.62017					29	83	Undirected	1641			0.6341					31	93	Undirected	1641			-0.067308					13	96	Undirected	1641			-0.67857					54	92	Undirected	1641
10	92	Undirected	1642			-0.58571					30	83	Undirected	1642			-0.57735					32	93	Undirected	1642			0.10577					14	96	Undirected	1642			-0.67857					55	92	Undirected	1642
11	92	Undirected	1643			0.71587					31	83	Undirected	1643			0.70165					33	93	Undirected	1643			-0.059024					15	96	Undirected	1643			-0.81217					56	92	Undirected	1643
12	92	Undirected	1644			0.64356					32	83	Undirected	1644			-0.60025					34	93	Undirected	1644			-0.051681					16	96	Undirected	1644			0.69085					57	92	Undirected	1644
13	92	Undirected	1645			0.66018					33	83	Undirected	1645			0.086603					35	93	Undirected	1645			0.26795					17	96	Undirected	1645			-0.51755					58	92	Undirected	1645
14	92	Undirected	1646			-0.5134					34	83	Undirected	1646			0.36015					36	93	Undirected	1646			0.16346					18	96	Undirected	1646			0.035714					59	92	Undirected	1646
15	92	Undirected	1647			0.26461					35	83	Undirected	1647			-0.66271					37	93	Undirected	1647			0.029128					19	96	Undirected	1647			-0.57143					60	92	Undirected	1647
16	92	Undirected	1648			0.60017					36	83	Undirected	1648			-0.58704					38	93	Undirected	1648			-0.13397					20	96	Undirected	1648			-0.62505					61	92	Undirected	1648
17	92	Undirected	1649			-0.65802					37	83	Undirected	1649			-0.64545					39	93	Undirected	1649			-0.19139					21	96	Undirected	1649			0.36187					62	92	Undirected	1649
18	92	Undirected	1650			0.824					38	83	Undirected	1650			0.56595					40	93	Undirected	1650			-0.21398					22	96	Undirected	1650			0.78954					63	92	Undirected	1650
19	92	Undirected	1651			-0.70065					39	83	Undirected	1651			-0.32638					41	93	Undirected	1651			-0.36177					23	96	Undirected	1651			-0.52636					64	92	Undirected	1651
20	92	Undirected	1652			0.57125					40	83	Undirected	1652			-0.53333					42	93	Undirected	1652			0.059024					24	96	Undirected	1652			-0.57769					65	92	Undirected	1652
21	92	Undirected	1653			0.67729					41	83	Undirected	1653			-0.36368					43	93	Undirected	1653			0.23652					25	96	Undirected	1653			-0.45457					66	92	Undirected	1653
22	92	Undirected	1654			0.71587					42	83	Undirected	1654			0.36015					44	93	Undirected	1654			-0.28708					26	96	Undirected	1654			-0.38723					67	92	Undirected	1654
23	92	Undirected	1655			0.71587					43	83	Undirected	1655			0.5145					45	93	Undirected	1655			0.31289					27	96	Undirected	1655			-0.78571					68	92	Undirected	1655
24	92	Undirected	1656			-0.57125					44	83	Undirected	1656			-0.20207					46	93	Undirected	1656			-0.011175					28	96	Undirected	1656			-0.61327					0	93	Undirected	1656
25	92	Undirected	1657			0.64356					45	83	Undirected	1657			-0.60025					47	93	Undirected	1657			0.18888					29	96	Undirected	1657			-0.28177					1	93	Undirected	1657
26	92	Undirected	1658			-0.63246					46	83	Undirected	1658			-0.55455					48	93	Undirected	1658			0.28332					30	96	Undirected	1658			0.43095					2	93	Undirected	1658
27	92	Undirected	1659			-0.6123					47	83	Undirected	1659			0.4509					49	93	Undirected	1659			0.057417					31	96	Undirected	1659			-0.72977					3	93	Undirected	1659
28	92	Undirected	1660			-0.58571					48	83	Undirected	1660			-0.48107					50	93	Undirected	1660			-0.29054					32	96	Undirected	1660			0.70711					4	93	Undirected	1660
29	92	Undirected	1661			-0.53853					49	83	Undirected	1661			-0.62361					51	93	Undirected	1661			0.18109					33	96	Undirected	1661			0.4714					5	93	Undirected	1661
30	92	Undirected	1662			-0.63689					50	83	Undirected	1662			-0.43301					52	93	Undirected	1662			-0.35924					34	96	Undirected	1662			-0.017857					6	93	Undirected	1662
31	92	Undirected	1663			-0.54601					51	83	Undirected	1663			-0.5831					53	93	Undirected	1663			-0.18447					35	96	Undirected	1663			0.21887					7	93	Undirected	1663
32	92	Undirected	1664			-0.57125					0	84	Undirected	1664			-0.36522					54	93	Undirected	1664			-0.32914					36	96	Undirected	1664			0.42767					8	93	Undirected	1664
33	92	Undirected	1665			-0.58571					1	84	Undirected	1665			0.32784					55	93	Undirected	1665			-0.21053					37	96	Undirected	1665			0.36228					9	93	Undirected	1665
34	92	Undirected	1666			0.63195					2	84	Undirected	1666			0.2159					56	93	Undirected	1666			-0.48105					38	96	Undirected	1666			-0.65795					10	93	Undirected	1666
35	92	Undirected	1667			-0.61345					3	84	Undirected	1667			0.20867					57	93	Undirected	1667			0.30182					39	96	Undirected	1667			-0.39477					11	93	Undirected	1667
36	92	Undirected	1668			0.59089					4	84	Undirected	1668			0.2159					58	93	Undirected	1668			0.26795					40	96	Undirected	1668			-0.35714					12	93	Undirected	1668
37	92	Undirected	1669			-0.42663					5	84	Undirected	1669			-0.44944					59	93	Undirected	1669			0.1788					41	96	Undirected	1669			-0.75761					13	93	Undirected	1669
38	92	Undirected	1670			0.59537					6	84	Undirected	1670			0.13593					60	93	Undirected	1670			0.19139					42	96	Undirected	1670			-0.017857					14	93	Undirected	1670
39	92	Undirected	1671			0.58571					7	84	Undirected	1671			-0.45778					61	93	Undirected	1671			0.21053					43	96	Undirected	1671			0.62505					15	93	Undirected	1671
40	92	Undirected	1672			0.67248					8	84	Undirected	1672			-0.6307					62	93	Undirected	1672			-0.39421					44	96	Undirected	1672			-0.65795					16	93	Undirected	1672
41	92	Undirected	1673			0.55679					9	84	Undirected	1673			-0.36804					63	93	Undirected	1673			-0.35759					45	96	Undirected	1673			-0.42767					17	93	Undirected	1673
42	92	Undirected	1674			0.6123					10	84	Undirected	1674			-0.43828					64	93	Undirected	1674			-0.30099					46	96	Undirected	1674			-0.065795					18	93	Undirected	1674
43	92	Undirected	1675			-0.57883					11	84	Undirected	1675			0.27987					65	93	Undirected	1675			-0.16346					47	96	Undirected	1675			0.28621					19	93	Undirected	1675
44	92	Undirected	1676			0.61665					12	84	Undirected	1676			-0.42034					66	93	Undirected	1676			0.082634					48	96	Undirected	1676			0.69722					20	93	Undirected	1676
45	92	Undirected	1677			-0.57125					13	84	Undirected	1677			0.55615					67	93	Undirected	1677			-0.47847					49	96	Undirected	1677			0.61327					21	93	Undirected	1677
46	92	Undirected	1678			-0.50902					14	84	Undirected	1678			-0.43979					68	93	Undirected	1678			-0.13397					50	96	Undirected	1678			-0.61327					22	93	Undirected	1678
47	92	Undirected	1679			0.45555					15	84	Undirected	1679			-0.48777					69	93	Undirected	1679			-0.60984					51	96	Undirected	1679			-0.086711					23	93	Undirected	1679
48	92	Undirected	1680			-0.5134					16	84	Undirected	1680			-0.1999					0	94	Undirected	1680			-0.76842					52	96	Undirected	1680			0.84204					24	93	Undirected	1680
49	92	Undirected	1681			-0.65656					17	84	Undirected	1681			0.4238					1	94	Undirected	1681			0.70526					53	96	Undirected	1681			0.69085					25	93	Undirected	1681
50	92	Undirected	1682			0.504					18	84	Undirected	1682			0.6157					2	94	Undirected	1682			-0.51064					54	96	Undirected	1682			0.65492					26	93	Undirected	1682
51	92	Undirected	1683			0.5134					19	84	Undirected	1683			-0.62306					3	94	Undirected	1683			-0.60563					55	96	Undirected	1683			0.49346					27	93	Undirected	1683
52	92	Undirected	1684			-0.632					20	84	Undirected	1684			-0.33961					4	94	Undirected	1684			-0.13405					56	96	Undirected	1684			0.75907					28	93	Undirected	1684
53	92	Undirected	1685			-0.49894					21	84	Undirected	1685			-0.32784					5	94	Undirected	1685			0.73883					57	96	Undirected	1685			-0.017857					29	93	Undirected	1685
54	92	Undirected	1686			0.6291					22	84	Undirected	1686			0.6134					6	94	Undirected	1686			-0.7354					58	96	Undirected	1686			-0.39477					30	93	Undirected	1686
55	92	Undirected	1687			0.40166					23	84	Undirected	1687			-0.73668					7	94	Undirected	1687			-0.71377					59	96	Undirected	1687			-0.36187					31	93	Undirected	1687
56	92	Undirected	1688			0.54411					24	84	Undirected	1688			-0.4					8	94	Undirected	1688			0.72127					60	96	Undirected	1688			-0.13159					32	93	Undirected	1688
57	92	Undirected	1689			-0.6291					25	84	Undirected	1689			-0.16172					9	94	Undirected	1689			-0.51064					61	96	Undirected	1689			0.42767					33	93	Undirected	1689
[truncated: 23,026 more rows]
[truncated: 12 more columns]

## Sheet: Figure 6
				Overlap of prey ranges between Bd and Bx predators
[truncated: 381 more rows]

[truncated: 15 more sheets: Figure 7, Figure 8, Figure S1, figure S2, Figure S3, Figure S4, Figure S5  Bd, Figure S5 Bx, Figure S6, Figure S7, Figure S8, Figure S9, Figure S10, Figure  S11, Figure S12]
